# Supplementary material for: Distance-dependent inhibition of translation initiation by downstream out-of-frame AUGs is consistent with a Brownian ratchet process of ribosome scanning
Source: Genome Biol. 2022 Dec 12;23:254. doi: 10.1186/s13059-022-02829-1 (PMC9743702; doi:10.1186/s13059-022-02829-1)
Supplement: Supplementary file 2 — Additional file 2: Table S1. Primers used in this study. Table S2. Doped nucleotide oligos used to construct yeast libraries. Table S3. Indices and barcodes used for Illumina sequencing library. Table S4. Sequences of the dual-fluorescence and dual-frame reporter. Table S5. Number of sequencing reads and variants in each sample. Table S6. Detailed information on individual bins in the FACS-seq experiment. Table S7. Detailed information on dATG variants in this study. Table S8. Detailed information on 2A-inserted dATG variants in this study. Table S9. Detailed information on uATG variants in this study. [file 13059_2022_2829_MOESM2_ESM.xlsx]

## Sheet: Table S1
Table S1. Primers used in this study.
Experiment	Used for	Primer ID	Sequence (5′-3′)
Construction of BY4742-dTomato yeast strain	Construction	Gal7-del F	TATTATGCAGAGCATCAACATGATAAAAAAAAACAGTTGAATATTCCCTCAAAAATGGGTCGACGGATCCCCGGG
		Gal7-del R	AAACCAGGCAGTTAATAGAAAAAATATGATATGAATGAATATTCCACTTTCTTTATCGATGAATTCGAGCTCG
	Verification	Gal7-colony F	TATTATGCAGAGCATCAACATGATA
		Gal7-colony R	AAACCAGGCAGTTAATAGAAAAAAT
Construction of the upf1Δ yeast strain	Construction	upf1Δ::natMX F	AGGAAGGGCAGCAAGACCGAATATACTTTTTATATTACATCAATCATTGTCATTATCAAAGATCTGTTTAGCTTGCCTT
		upf1Δ::natMX R	TTGAGCCGTTTTGTATCACAAGCCAAGTTTAACATTTTATTTTAACAGGGTTCACCGAAATCGATGAATTCGAGCTCGT
	Verification	upf1Δ colony F	TTGGGAGGGACACCTTTATAC
		upf1Δ colony R	TTGCAGTGCGCCGTAAAGAG
Construction of the hoΔ yeast strain	Construction	hoΔ::natMX F	ACTATTAGCTCTAAATCCATATCCTCATAAGCAGCAATCAATTCTATCTATACTTTAAAAGATCTGTTTAGCTTGCCTT
		hoΔ::natMX R	ATCCAAAATATTAAATTTTACTTTTATTACATACAACTTTTTAAACTAATATACACATTATCGATGAATTCGAGCTCGT
	Verification	hoΔ colony F	CAATTCCTATTCTAAATGGC
		hoΔ colony R	TTTCTACTCCAGCATTCTAG
Construction of three yeast libraries (dATG, 2A-inserted dATG, and uATG)	Construction	Gal1 upstream F	ACATGGCATTACCACCATATACAT
		GFP fusion F	GCAGGTCGACGGATCCCCGG
		Gal1 downstream R	CCGGTCTAGGAAATCGGTGAAAGC
	Verification	Gal1 up colony F	CACTTTGTAACTGAGCTGTC
		Gal1 down colony R	TCATTCTGATGTCATACGAC
Construction of Illumina sequencing library	The 1st round of PCR	Barcode501	CACGACGCTCTTCCGATCTNNNNNNNNNNNNATCACGCCTCTATACTTTAACGTCAAGG
		Barcode502	CACGACGCTCTTCCGATCTNNNNNNNNNNNNCGATGTCCTCTATACTTTAACGTCAAGG
		Barcode503	CACGACGCTCTTCCGATCTNNNNNNNNNNNNTTAGGCCCTCTATACTTTAACGTCAAGG
		Barcode504	CACGACGCTCTTCCGATCTNNNNNNNNNNNNTGACCACCTCTATACTTTAACGTCAAGG
		Barcode505	CACGACGCTCTTCCGATCTNNNNNNNNNNNNACAGTGCCTCTATACTTTAACGTCAAGG
		Barcode506	CACGACGCTCTTCCGATCTNNNNNNNNNNNNGCCAATCCTCTATACTTTAACGTCAAGG
		Barcode507	CACGACGCTCTTCCGATCTNNNNNNNNNNNNCAGATCCCTCTATACTTTAACGTCAAGG
		Barcode508	CACGACGCTCTTCCGATCTNNNNNNNNNNNNACTTGACCTCTATACTTTAACGTCAAGG
		Barcode701	CAGACGTGTGCTCTTCCGATCTNNNNNNNNNNNNCGTGATTGTTAATTAACCCGGGGAT
		Barcode702	CAGACGTGTGCTCTTCCGATCTNNNNNNNNNNNNACATCGTGTTAATTAACCCGGGGAT
		Barcode703	CAGACGTGTGCTCTTCCGATCTNNNNNNNNNNNNGCCTAATGTTAATTAACCCGGGGAT
		Barcode704	CAGACGTGTGCTCTTCCGATCTNNNNNNNNNNNNTGGTCATGTTAATTAACCCGGGGAT
		Barcode705	CAGACGTGTGCTCTTCCGATCTNNNNNNNNNNNNCACTGTTGTTAATTAACCCGGGGAT
		Barcode706	CAGACGTGTGCTCTTCCGATCTNNNNNNNNNNNNATTGGCTGTTAATTAACCCGGGGAT
		Barcode707	CAGACGTGTGCTCTTCCGATCTNNNNNNNNNNNNGATCTGTGTTAATTAACCCGGGGAT
		Barcode708	CAGACGTGTGCTCTTCCGATCTNNNNNNNNNNNNTCAAGTTGTTAATTAACCCGGGGAT
	The 2nd round of PCR	P5 end-2 F	AATGATACGGCGACCACCGAGATCTACACTCTTTCCCTACACGACGCTCTTCCGATC
		P7 end-2 index17 R	CAAGCAGAAGACGGCATACGAGATCTCTACGTGACTGGAGTTCAGACGTGTGCTCTTCC
		P7 end-2 index18 R	CAAGCAGAAGACGGCATACGAGATGCGGACGTGACTGGAGTTCAGACGTGTGCTCTTCC
		P7 end-2 index19 R	CAAGCAGAAGACGGCATACGAGATTTTCACGTGACTGGAGTTCAGACGTGTGCTCTTCC
		P7 end-2 index20 R	CAAGCAGAAGACGGCATACGAGATGGCCACGTGACTGGAGTTCAGACGTGTGCTCTTCC
		P7 end-2 index27 R	CAAGCAGAAGACGGCATACGAGATAGGAAT GTGACTGGAGTTCAGACGTGTGCTCTTCC
		P7 end-2 index38 R	CAAGCAGAAGACGGCATACGAGATAGCTAGGTGACTGGAGTTCAGACGTGTGCTCTTCC
		P7 end-2 index39 R	CAAGCAGAAGACGGCATACGAGATGTATAGGTGACTGGAGTTCAGACGTGTGCTCTTCC
Construction of dual-frame reporter	PCR of the fragment 1	GFP-dTomato F	ACTATTAGCTCTAAATCCATATCCTCATAAGCAGCAATCAATTCTATCTATACTTTAAATCATTATCAATACTCGCCAT
		GFP-dTomato R-aaaATG	AAGCCCGGGGATCCGTCGACCTGCTTCATTTTCCATAAAATTTCGAAACTAAGTTCTGGTGT
		GFP-dTomato R-tttATG	AAGCCCGGGGATCCGTCGACCTGCTTCATAAACCATAAAATTTCGAAACTAAGTTCTGGTGT
		GFP-dTomato R-aaa-nonaATG	AAGCCCGGGGATCCGTCGACCTGCTTCATTTTCCGTAAAATTTCGAAACTAAGTTCTGGTGT
		GFP-dTomato R-ttt-nonaATG	AAGCCCGGGGATCCGTCGACCTGCTTCATAAACCGTAAAATTTCGAAACTAAGTTCTGGTGT
		GFP-dTomato R-aaa-nondATG	AAGCCCGGGGATCCGTCGACCTGCTTCGTTTTCCATAAAATTTCGAAACTAAGTTCTGGTGT
		GFP-dTomato R-ttt-nondATG	AAGCCCGGGGATCCGTCGACCTGCTTCGTAAACCATAAAATTTCGAAACTAAGTTCTGGTGT
	PCR of the fragment 2	GFP F	GCAGGTCGACGGATCCCCGG
		GFP-dTomato R	ATCCAAAATATTAAATTTTACTTTTATTACATACAACTTTTTAAACTAATATACACATTCGGGTAATAACTGATATAAT
	Fusion PCR	GFP-dTomato F	See the sequence of “GFP-dTomato F”
		GFP-dTomato R	See the sequence of “GFP-dTomato R”
Construction of dual-luciferase reporter	Construction of the control variant	HeLa-accATG0 F	CAATCCGGTACTGTTGGTAAAAATTTTATGGACCACGACCACGACCACGACGAAGATGCCAAAAACATTAA
		HeLa-accATG0 R	TTAATGTTTTTGGCATCTTCGTCGTGGTCGTGGTCGTGGTCCATAAAATTTTTACCAACAGTACCGGATTG
	Construction of the +8 dATG variant	HeLa-accATG8 F	CAATCCGGTACTGTTGGTAAAAATTTTATGGACCATGACCACGACCACGACGAAGATGCCAAAAACATTAA
		HeLa-accATG8 R	TTAATGTTTTTGGCATCTTCGTCGTGGTCGTGGTCATGGTCCATAAAATTTTTACCAACAGTACCGGATTG
	Construction of the +14 dATG variant	HeLa-accATG14 F	CAATCCGGTACTGTTGGTAAAAATTTTATGGACCACGACCATGACCACGACGAAGATGCCAAAAACATTAA
		HeLa-accATG14 R	TTAATGTTTTTGGCATCTTCGTCGTGGTCATGGTCGTGGTCCATAAAATTTTTACCAACAGTACCGGATTG
	Construction of the +20 dATG variant	HeLa-accATG20 F	CAATCCGGTACTGTTGGTAAAAATTTTATGGACCACGACCACGACCATGACGAAGATGCCAAAAACATTAA
		HeLa-accATG20 R	TTAATGTTTTTGGCATCTTCGTCATGGTCGTGGTCGTGGTCCATAAAATTTTTACCAACAGTACCGGATTG
Construction of yeast dATG variants in the small-scale validation experiment	PCR of the fragment 1	TEF F	ACTATTAGCTCTAAATCCATATCCTCATAAGCAGCAATCAATTCTATCTATACTTTAAACATAGCTTCAAAATGTTTCT
		TEF dATG R#8	TAACCCGGGGATCCGTCGACCTGCTTCGTTTTCGTTTTCGTTTTCATTTTCCATAAAATTCTTAGATTAGATTGCTATGC
		TEF dATG R#14	TAACCCGGGGATCCGTCGACCTGCTTCGTTTTCGTTTTCATTTTCGTTTTCCATAAAATTCTTAGATTAGATTGCTATGC
		TEF dATG R#20	TAACCCGGGGATCCGTCGACCTGCTTCGTTTTCATTTTCGTTTTCGTTTTCCATAAAATTCTTAGATTAGATTGCTATGC
		TEF dATG R#26	TAACCCGGGGATCCGTCGACCTGCTTCATTTTCGTTTTCGTTTTCGTTTTCCATAAAATTCTTAGATTAGATTGCTATGC
		TEF dATG R#non-dATG	TAACCCGGGGATCCGTCGACCTGCTTCGTTTTCGTTTTCGTTTTCGTTTTCCATAAAATTCTTAGATTAGATTGCTATGC
	PCR of the fragment 2	GFP fusion-1F	GCAGGTCGACGGATCCCCGGGTTAATTAACAGTAAAGGAGAAGAACTTTTC
		GFP R	TCCAAAATATTAAATTTTACTTTTATTACATACAACTTTTTAAACTAATATACACATTCGGGTAATAACTGATATAAT
	Fusion PCR	TEF F	See the sequence of “TEF F”
		GFP R	See the sequence of “GFP R”
Construction of yeast uATG variants in the small-scale validation experiment	PCR of the fragment 1	TEF F	See the sequence of “TEF F”
		TEF uATG R#7	TAACCCGGGGATCCGTCGACCTGCCATTTTTCATAAACGTAAACGTAAACGTAAAATTCTTAGATTAGATTGCTATGC
		TEF uATG R#13	TAACCCGGGGATCCGTCGACCTGCCATTTTTCGTAAACATAAACGTAAACGTAAAATTCTTAGATTAGATTGCTATGC
		TEF uATG R#19	TAACCCGGGGATCCGTCGACCTGCCATTTTTCGTAAACGTAAACATAAACGTAAAATTCTTAGATTAGATTGCTATGC
		TEF uATG R#25	TAACCCGGGGATCCGTCGACCTGCCATTTTTCGTAAACGTAAACGTAAACATAAAATTCTTAGATTAGATTGCTATGC
		TEF uATG R#non-uATG	TAACCCGGGGATCCGTCGACCTGCCATTTTTCGTAAACGTAAACGTAAACGTAAAATTCTTAGATTAGATTGCTATGC
	PCR of the fragment 2	GFP fusion-1F	GCAGGTCGACGGATCCCCGGGTTAATTAACAGTAAAGGAGAAGAACTTTTC
		GFP R	See the sequence of “GFP R”
	Fusion PCR	TEF F	See the sequence of “TEF F”
		GFP R	See the sequence of “GFP R”
Detection of the mRNA level of dual-frame reporter	qPCR of GFP mRNA	GFP_qPCR_F	AAGCGTTCAATTGGCAGACCAT
		GFP_qPCR_R	TTTCGAAAGGGCAGATTGTG
	qPCR of ACT1 mRNA	ACT_qPCR_F	GTCATATTACAACAGGTATAGGAACA
		ACT_qPCR_R	TGGCATACCACCATTGTTATTGTTAC
Detection of the mRNA level of dual-luciferase reporter	qPCR of FLUC mRNA	FLUC_qPCR_F	CACAGAATCGTCGTATGCAGTG
		FLUC_qPCR_R	TTTGCAACCCCTTTTTGGAAAC
	qPCR of RLUC mRNA	RLUC_qPCR_F	CTTCAATATCAGGCCATTCATCCC
		RLUC_qPCR_R	CAAAGAAGATCATTTTTGTCGGCC

## Sheet: Table S2
Table S2. Doped nucleotide oligos used to construct yeast libraries.
Library	Oligo ID	Sequence (5′-3′)	Fraction in the mixture
dATG library	6NATG30N_random R1	TAACCCGGGGATCCGTCGACCTGCNNNNNNNNNNNNNNNNNNNNNNNNNNNCATCATNNNNNNTTTTTCTCCTTGACGTTAAAGTA	0.03
	6NATG30N_random R2	TAACCCGGGGATCCGTCGACCTGCNNNNNNNNNNNNNNNNNNNNNNNNNNCATNCATNNNNNNTTTTTCTCCTTGACGTTAAAGTA	0.03
	6NATG30N_random R3	TAACCCGGGGATCCGTCGACCTGCNNNNNNNNNNNNNNNNNNNNNNNNNCATNNCATNNNNNNTTTTTCTCCTTGACGTTAAAGTA	0.03
	6NATG30N_random R4	TAACCCGGGGATCCGTCGACCTGCNNNNNNNNNNNNNNNNNNNNNNNNCATNNNCATNNNNNNTTTTTCTCCTTGACGTTAAAGTA	0.03
	6NATG30N_random R5	TAACCCGGGGATCCGTCGACCTGCNNNNNNNNNNNNNNNNNNNNNNNCATNNNNCATNNNNNNTTTTTCTCCTTGACGTTAAAGTA	0.03
	6NATG30N_random R6	TAACCCGGGGATCCGTCGACCTGCNNNNNNNNNNNNNNNNNNNNNNCATNNNNNCATNNNNNNTTTTTCTCCTTGACGTTAAAGTA	0.03
	6NATG30N_random R7	TAACCCGGGGATCCGTCGACCTGCNNNNNNNNNNNNNNNNNNNNNCATNNNNNNCATNNNNNNTTTTTCTCCTTGACGTTAAAGTA	0.03
	6NATG30N_random R8	TAACCCGGGGATCCGTCGACCTGCNNNNNNNNNNNNNNNNNNNNCATNNNNNNNCATNNNNNNTTTTTCTCCTTGACGTTAAAGTA	0.03
	6NATG30N_random R9	TAACCCGGGGATCCGTCGACCTGCNNNNNNNNNNNNNNNNNNNCATNNNNNNNNCATNNNNNNTTTTTCTCCTTGACGTTAAAGTA	0.03
	6NATG30N_random R10	TAACCCGGGGATCCGTCGACCTGCNNNNNNNNNNNNNNNNNNCATNNNNNNNNNCATNNNNNNTTTTTCTCCTTGACGTTAAAGTA	0.03
	6NATG30N_random R11	TAACCCGGGGATCCGTCGACCTGCNNNNNNNNNNNNNNNNNCATNNNNNNNNNNCATNNNNNNTTTTTCTCCTTGACGTTAAAGTA	0.03
	6NATG30N_random R12	TAACCCGGGGATCCGTCGACCTGCNNNNNNNNNNNNNNNNCATNNNNNNNNNNNCATNNNNNNTTTTTCTCCTTGACGTTAAAGTA	0.03
	6NATG30N_random R13	TAACCCGGGGATCCGTCGACCTGCNNNNNNNNNNNNNNNCATNNNNNNNNNNNNCATNNNNNNTTTTTCTCCTTGACGTTAAAGTA	0.03
	6NATG30N_random R14	TAACCCGGGGATCCGTCGACCTGCNNNNNNNNNNNNNNCATNNNNNNNNNNNNNCATNNNNNNTTTTTCTCCTTGACGTTAAAGTA	0.03
	6NATG30N_random R15	TAACCCGGGGATCCGTCGACCTGCNNNNNNNNNNNNNCATNNNNNNNNNNNNNNCATNNNNNNTTTTTCTCCTTGACGTTAAAGTA	0.03
	6NATG30N_random R16	TAACCCGGGGATCCGTCGACCTGCNNNNNNNNNNNNCATNNNNNNNNNNNNNNNCATNNNNNNTTTTTCTCCTTGACGTTAAAGTA	0.03
	6NATG30N_random R17	TAACCCGGGGATCCGTCGACCTGCNNNNNNNNNNNCATNNNNNNNNNNNNNNNNCATNNNNNNTTTTTCTCCTTGACGTTAAAGTA	0.03
	6NATG30N_random R18	TAACCCGGGGATCCGTCGACCTGCNNNNNNNNNNCATNNNNNNNNNNNNNNNNNCATNNNNNNTTTTTCTCCTTGACGTTAAAGTA	0.03
	6NATG30N_random R19	TAACCCGGGGATCCGTCGACCTGCNNNNNNNNNCATNNNNNNNNNNNNNNNNNNCATNNNNNNTTTTTCTCCTTGACGTTAAAGTA	0.03
	6NATG30N_random R20	TAACCCGGGGATCCGTCGACCTGCNNNNNNNNCATNNNNNNNNNNNNNNNNNNNCATNNNNNNTTTTTCTCCTTGACGTTAAAGTA	0.03
	6NATG30N_random R21	TAACCCGGGGATCCGTCGACCTGCNNNNNNNCATNNNNNNNNNNNNNNNNNNNNCATNNNNNNTTTTTCTCCTTGACGTTAAAGTA	0.03
	6NATG30N_random R22	TAACCCGGGGATCCGTCGACCTGCNNNNNNCATNNNNNNNNNNNNNNNNNNNNNCATNNNNNNTTTTTCTCCTTGACGTTAAAGTA	0.03
	6NATG30N_random R23	TAACCCGGGGATCCGTCGACCTGCNNNNNCATNNNNNNNNNNNNNNNNNNNNNNCATNNNNNNTTTTTCTCCTTGACGTTAAAGTA	0.03
	6NATG30N_random R24	TAACCCGGGGATCCGTCGACCTGCNNNNCATNNNNNNNNNNNNNNNNNNNNNNNCATNNNNNNTTTTTCTCCTTGACGTTAAAGTA	0.03
	6NATG30N_random R25	TAACCCGGGGATCCGTCGACCTGCNNNCATNNNNNNNNNNNNNNNNNNNNNNNNCATNNNNNNTTTTTCTCCTTGACGTTAAAGTA	0.03
	6NATG30N_random R26	TAACCCGGGGATCCGTCGACCTGCNNCATNNNNNNNNNNNNNNNNNNNNNNNNNCATNNNNNNTTTTTCTCCTTGACGTTAAAGTA	0.03
	6NATG30N_random R27	TAACCCGGGGATCCGTCGACCTGCNCATNNNNNNNNNNNNNNNNNNNNNNNNNNCATNNNNNNTTTTTCTCCTTGACGTTAAAGTA	0.03
	6NATG30N_random R28	TAACCCGGGGATCCGTCGACCTGCCATNNNNNNNNNNNNNNNNNNNNNNNNNNNCATNNNNNNTTTTTCTCCTTGACGTTAAAGTA	0.03
	6NATG30N_random R29	TAACCCGGGGATCCGTCGACCTGCNNNNNNNNNNNNNNNNNNNNNNNNNNNNNNCATNNNNNNTTTTTCTCCTTGACGTTAAAGTA	0.15
2A-inserted dATG librarya	ATG30N_random R1 2A	TAACCCGGGGATCCGTCGACCTGCNNNNNNNNNNNNNNNNNNNNNNNNNNNCATCATAAAATTTTTTTCTCCTTGACGTTAAAGTA	0.033
	ATG30N_random R2 2A	TAACCCGGGGATCCGTCGACCTGCNNNNNNNNNNNNNNNNNNNNNNNNNNCATTCATAAAATTTTTTTCTCCTTGACGTTAAAGTA	0.033
	ATG30N_random R3 2A	TAACCCGGGGATCCGTCGACCTGCNNNNNNNNNNNNNNNNNNNNNNNNNCATTTCATAAAATTTTTTTCTCCTTGACGTTAAAGTA	0.033
	ATG30N_random R4 2A	TAACCCGGGGATCCGTCGACCTGCNNNNNNNNNNNNNNNNNNNNNNNNCATTTTCATAAAATTTTTTTCTCCTTGACGTTAAAGTA	0.033
	ATG30N_random R5 2A	TAACCCGGGGATCCGTCGACCTGCNNNNNNNNNNNNNNNNNNNNNNNCATTTTNCATAAAATTTTTTTCTCCTTGACGTTAAAGTA	0.033
	ATG30N_random R6 2A	TAACCCGGGGATCCGTCGACCTGCNNNNNNNNNNNNNNNNNNNNNNCATTTTNNCATAAAATTTTTTTCTCCTTGACGTTAAAGTA	0.033
	ATG30N_random R7 2A	TAACCCGGGGATCCGTCGACCTGCNNNNNNNNNNNNNNNNNNNNNCATTTTNNNCATAAAATTTTTTTCTCCTTGACGTTAAAGTA	0.033
	ATG30N_random R8 2A	TAACCCGGGGATCCGTCGACCTGCNNNNNNNNNNNNNNNNNNNNCATTTTBNNNCATAAAATTTTTTTCTCCTTGACGTTAAAGTA	0.033
	ATG30N_random R9 2A	TAACCCGGGGATCCGTCGACCTGCNNNNNNNNNNNNNNNNNNNCATTTTNNNNNCATAAAATTTTTTTCTCCTTGACGTTAAAGTA	0.033
	ATG30N_random R10 2A	TAACCCGGGGATCCGTCGACCTGCNNNNNNNNNNNNNNNNNNCATTTTNNNNNNCATAAAATTTTTTTCTCCTTGACGTTAAAGTA	0.033
	ATG30N_random R11 2A	TAACCCGGGGATCCGTCGACCTGCNNNNNNNNNNNNNNNNNCATTTTBNNNNNNCATAAAATTTTTTTCTCCTTGACGTTAAAGTA	0.033
	ATG30N_random R12 2A	TAACCCGGGGATCCGTCGACCTGCNNNNNNNNNNNNNNNNCATTTTNNNNNNNNCATAAAATTTTTTTCTCCTTGACGTTAAAGTA	0.033
	ATG30N_random R13 2A	TAACCCGGGGATCCGTCGACCTGCNNNNNNNNNNNNNNNCATTTTNNNNNNNNNCATAAAATTTTTTTCTCCTTGACGTTAAAGTA	0.033
	ATG30N_random R14 2A	TAACCCGGGGATCCGTCGACCTGCNNNNNNNNNNNNNNCATTTTBNNNNNNNNNCATAAAATTTTTTTCTCCTTGACGTTAAAGTA	0.033
	ATG30N_random R15 2A	TAACCCGGGGATCCGTCGACCTGCNNNNNNNNNNNNNCATTTTNNNNNNNNNNNCATAAAATTTTTTTCTCCTTGACGTTAAAGTA	0.033
	ATG30N_random R16 2A	TAACCCGGGGATCCGTCGACCTGCNNNNNNNNNNNNCATTTTNNNNNNNNNNNNCATAAAATTTTTTTCTCCTTGACGTTAAAGTA	0.033
	ATG30N_random R17 2A	TAACCCGGGGATCCGTCGACCTGCNNNNNNNNNNNCATTTTBNNNNNNNNNNNNCATAAAATTTTTTTCTCCTTGACGTTAAAGTA	0.033
	ATG30N_random R18 2A	TAACCCGGGGATCCGTCGACCTGCNNNNNNNNNNCATTTTNNNNNNNNNNNNNNCATAAAATTTTTTTCTCCTTGACGTTAAAGTA	0.033
	ATG30N_random R19 2A	TAACCCGGGGATCCGTCGACCTGCNNNNNNNNNCATTTTNNNNNNNNNNNNNNNCATAAAATTTTTTTCTCCTTGACGTTAAAGTA	0.033
	ATG30N_random R20 2A	TAACCCGGGGATCCGTCGACCTGCNNNNNNNNCATTTTBNNNNNNNNNNNNNNNCATAAAATTTTTTTCTCCTTGACGTTAAAGTA	0.033
	ATG30N_random R21 2A	TAACCCGGGGATCCGTCGACCTGCNNNNNNNCATTTTNNNNNNNNNNNNNNNNNCATAAAATTTTTTTCTCCTTGACGTTAAAGTA	0.033
	ATG30N_random R22 2A	TAACCCGGGGATCCGTCGACCTGCNNNNNNCATTTTNNNNNNNNNNNNNNNNNNCATAAAATTTTTTTCTCCTTGACGTTAAAGTA	0.033
	ATG30N_random R23 2A	TAACCCGGGGATCCGTCGACCTGCNNNNNCATTTTBNNNNNNNNNNNNNNNNNNCATAAAATTTTTTTCTCCTTGACGTTAAAGTA	0.033
	ATG30N_random R24 2A	TAACCCGGGGATCCGTCGACCTGCNNNNCATTTTNNNNNNNNNNNNNNNNNNNNCATAAAATTTTTTTCTCCTTGACGTTAAAGTA	0.033
	ATG30N_random R25 2A	TAACCCGGGGATCCGTCGACCTGCNNNCATTTTNNNNNNNNNNNNNNNNNNNNNCATAAAATTTTTTTCTCCTTGACGTTAAAGTA	0.033
	ATG30N_random R26 2A	TAACCCGGGGATCCGTCGACCTGCNNCATTTTBNNNNNNNNNNNNNNNNNNNNNCATAAAATTTTTTTCTCCTTGACGTTAAAGTA	0.033
	ATG30N_random R27 2A	TAACCCGGGGATCCGTCGACCTGCNCATTTTNNNNNNNNNNNNNNNNNNNNNNNCATAAAATTTTTTTCTCCTTGACGTTAAAGTA	0.033
	ATG30N_random R28 2A	TAACCCGGGGATCCGTCGACCTGCCATTTTNNNNNNNNNNNNNNNNNNNNNNNNCATAAAATTTTTTTCTCCTTGACGTTAAAGTA	0.033
	ATG30N_random R29 2A	TAACCCGGGGATCCGTCGACCTGCNNNNNNNNNNNNNNNNNNNNNNNNNNNNNNCATAAAATTTTTTTCTCCTTGACGTTAAAGTA	0.066
uATG library	30N uATG_random R1	TAACCCGGGGATCCGTCGACCTGCCATNNNNNNNNNNNNNNNNNNNNNNNNNNNCATAAATTTTTCTCCTTGACGTTAAAGTA	0.034
	30N uATG_random R2	TAACCCGGGGATCCGTCGACCTGCCATNNNNNNNNNNNNNNNNNNNNNNNNNNCATNAAATTTTTCTCCTTGACGTTAAAGTA	0.034
	30N uATG_random R3	TAACCCGGGGATCCGTCGACCTGCCATNNNNNNNNNNNNNNNNNNNNNNNNNCATNNAAATTTTTCTCCTTGACGTTAAAGTA	0.034
	30N uATG_random R4	TAACCCGGGGATCCGTCGACCTGCCATNNNNNNNNNNNNNNNNNNNNNNNNCATNNNAAATTTTTCTCCTTGACGTTAAAGTA	0.034
	30N uATG_random R5	TAACCCGGGGATCCGTCGACCTGCCATNNNNNNNNNNNNNNNNNNNNNNNCATNNNNAAATTTTTCTCCTTGACGTTAAAGTA	0.034
	30N uATG_random R6	TAACCCGGGGATCCGTCGACCTGCCATNNNNNNNNNNNNNNNNNNNNNNCATNNNNNAAATTTTTCTCCTTGACGTTAAAGTA	0.034
	30N uATG_random R7	TAACCCGGGGATCCGTCGACCTGCCATNNNNNNNNNNNNNNNNNNNNNCATNNNNNNAAATTTTTCTCCTTGACGTTAAAGTA	0.034
	30N uATG_random R8	TAACCCGGGGATCCGTCGACCTGCCATNNNNNNNNNNNNNNNNNNNNCATNNNNNNNAAATTTTTCTCCTTGACGTTAAAGTA	0.034
	30N uATG_random R9	TAACCCGGGGATCCGTCGACCTGCCATNNNNNNNNNNNNNNNNNNNCATNNNNNNNNAAATTTTTCTCCTTGACGTTAAAGTA	0.034
	30N uATG_random R10	TAACCCGGGGATCCGTCGACCTGCCATNNNNNNNNNNNNNNNNNNCATNNNNNNNNNAAATTTTTCTCCTTGACGTTAAAGTA	0.034
	30N uATG_random R11	TAACCCGGGGATCCGTCGACCTGCCATNNNNNNNNNNNNNNNNNCATNNNNNNNNNNAAATTTTTCTCCTTGACGTTAAAGTA	0.034
	30N uATG_random R12	TAACCCGGGGATCCGTCGACCTGCCATNNNNNNNNNNNNNNNNCATNNNNNNNNNNNAAATTTTTCTCCTTGACGTTAAAGTA	0.034
	30N uATG_random R13	TAACCCGGGGATCCGTCGACCTGCCATNNNNNNNNNNNNNNNCATNNNNNNNNNNNNAAATTTTTCTCCTTGACGTTAAAGTA	0.034
	30N uATG_random R14	TAACCCGGGGATCCGTCGACCTGCCATNNNNNNNNNNNNNNCATNNNNNNNNNNNNNAAATTTTTCTCCTTGACGTTAAAGTA	0.034
	30N uATG_random R15	TAACCCGGGGATCCGTCGACCTGCCATNNNNNNNNNNNNNCATNNNNNNNNNNNNNNAAATTTTTCTCCTTGACGTTAAAGTA	0.034
	30N uATG_random R16	TAACCCGGGGATCCGTCGACCTGCCATNNNNNNNNNNNNCATNNNNNNNNNNNNNNNAAATTTTTCTCCTTGACGTTAAAGTA	0.034
	30N uATG_random R17	TAACCCGGGGATCCGTCGACCTGCCATNNNNNNNNNNNCATNNNNNNNNNNNNNNNNAAATTTTTCTCCTTGACGTTAAAGTA	0.034
	30N uATG_random R18	TAACCCGGGGATCCGTCGACCTGCCATNNNNNNNNNNCATNNNNNNNNNNNNNNNNNAAATTTTTCTCCTTGACGTTAAAGTA	0.034
	30N uATG_random R19	TAACCCGGGGATCCGTCGACCTGCCATNNNNNNNNNCATNNNNNNNNNNNNNNNNNNAAATTTTTCTCCTTGACGTTAAAGTA	0.034
	30N uATG_random R20	TAACCCGGGGATCCGTCGACCTGCCATNNNNNNNNCATNNNNNNNNNNNNNNNNNNNAAATTTTTCTCCTTGACGTTAAAGTA	0.034
	30N uATG_random R21	TAACCCGGGGATCCGTCGACCTGCCATNNNNNNNCATNNNNNNNNNNNNNNNNNNNNAAATTTTTCTCCTTGACGTTAAAGTA	0.034
	30N uATG_random R22	TAACCCGGGGATCCGTCGACCTGCCATNNNNNNCATNNNNNNNNNNNNNNNNNNNNNAAATTTTTCTCCTTGACGTTAAAGTA	0.034
	30N uATG_random R23	TAACCCGGGGATCCGTCGACCTGCCATNNNNNCATNNNNNNNNNNNNNNNNNNNNNNAAATTTTTCTCCTTGACGTTAAAGTA	0.034
	30N uATG_random R24	TAACCCGGGGATCCGTCGACCTGCCATNNNNCATNNNNNNNNNNNNNNNNNNNNNNNAAATTTTTCTCCTTGACGTTAAAGTA	0.034
	30N uATG_random R25	TAACCCGGGGATCCGTCGACCTGCCATNNNCATNNNNNNNNNNNNNNNNNNNNNNNNAAATTTTTCTCCTTGACGTTAAAGTA	0.034
	30N uATG_random R26	TAACCCGGGGATCCGTCGACCTGCCATNNCATNNNNNNNNNNNNNNNNNNNNNNNNNAAATTTTTCTCCTTGACGTTAAAGTA	0.034
	30N uATG_random R27	TAACCCGGGGATCCGTCGACCTGCCATNCATNNNNNNNNNNNNNNNNNNNNNNNNNNAAATTTTTCTCCTTGACGTTAAAGTA	0.034
	30N uATG_random R28	TAACCCGGGGATCCGTCGACCTGCCATCATNNNNNNNNNNNNNNNNNNNNNNNNNNNAAATTTTTCTCCTTGACGTTAAAGTA	0.034
	30N uATG_random R29	TAACCCGGGGATCCGTCGACCTGCCATNNNNNNNNNNNNNNNNNNNNNNNNNNNNNNAAATTTTTCTCCTTGACGTTAAAGTA	0.034
a dATG was placed in a strong context and aATG was placed in a weak context. Degenerate nucleotide B (equal mix of G, C, and T) was used at the indicated positions to avoid frequent occurrence of stop codons (TAA) in the GFP reading frame.

## Sheet: Table S3
Table S3. Indices and barcodes used for Illumina sequencing library.
Yeast library	Illumina sequencing library	Replicate index	Bin information	Experimental barcode	Barcode sequence (5′-3′)
dATG library (hoΔ)	FACS-seq	Replicate #1 (index 17 GTAGAG) Replicate #2 (index 18 GTCCGC)	Bin 1	Barcode 501	ATCACG
				Barcode 701	CGTGAT
			Bin 2	Barcode 502	CGATGT
				Barcode 702	ACATCG
			Bin 3	Barcode 503	TTAGGC
				Barcode 703	GCCTAA
			Bin 4	Barcode 504	TGACCA
				Barcode 704	TGGTCA
			Bin 5	Barcode 505	ACAGTG
				Barcode 705	CACTGT
			Bin 6	Barcode 506	GCCAAT
				Barcode 706	ATTGGC
			Bin 7	Barcode 507	CAGATC
				Barcode 707	GATCTG
			Bin 8	Barcode 508	ACTTGA
				Barcode 708	TCAAGT
	DNA-seq	Replicate #1/#2 (index 38 CTAGCT)	Total	Barcode 501	ATCACG
				Barcode 701	CGTGAT
			Total	Barcode 502	CGATGT
				Barcode 702	ACATCG
	RNA-seq	Replicate #1/#2 (index 39 CTATAC)	Total	Barcode 501	ATCACG
				Barcode 701	CGTGAT
			Total	Barcode 502	CGATGT
				Barcode 702	ACATCG
dATG library (upf1Δ)	FACS-seq	Replicate #1 (index 18 GTCCGC) Replicate #2 (index 19 GTGAAA)	Bin 1	Barcode 501	ATCACG
				Barcode 701	CGTGAT
			Bin 2	Barcode 502	CGATGT
				Barcode 702	ACATCG
			Bin 3	Barcode 503	TTAGGC
				Barcode 703	GCCTAA
			Bin 4	Barcode 504	TGACCA
				Barcode 704	TGGTCA
			Bin 5	Barcode 505	ACAGTG
				Barcode 705	CACTGT
			Bin 6	Barcode 506	GCCAAT
				Barcode 706	ATTGGC
			Bin 7	Barcode 507	CAGATC
				Barcode 707	GATCTG
			Bin 8	Barcode 508	ACTTGA
				Barcode 708	TCAAGT
	DNA-seq	Replicate #1/#2 (index 38 CTAGCT)	Total	Barcode 502	CGATGT
				Barcode 702	ACATCG
			Total	Barcode 503	TTAGGC
				Barcode 703	GCCTAA
	RNA-seq	Replicate #1/#2 (index 39 CTATAC)	Total	Barcode 502	CGATGT
				Barcode 702	ACATCG
			Total	Barcode 503	TTAGGC
				Barcode 703	GCCTAA
2A-inserted dATG library	FACS-seq	Replicate #1 (index 17 GTAGAG) Replicate #2 (index 18 GTCCGC)	Bin 1	Barcode 501	ATCACG
				Barcode 701	CGTGAT
			Bin 2	Barcode 502	CGATGT
				Barcode 702	ACATCG
			Bin 3	Barcode 503	TTAGGC
				Barcode 703	GCCTAA
			Bin 4	Barcode 504	TGACCA
				Barcode 704	TGGTCA
			Bin 5	Barcode 505	ACAGTG
				Barcode 705	CACTGT
			Bin 6	Barcode 506	GCCAAT
				Barcode 706	ATTGGC
			Bin 7	Barcode 507	CAGATC
				Barcode 707	GATCTG
			Bin 8	Barcode 508	ACTTGA
				Barcode 708	TCAAGT
	DNA-seq	Replicate #1/#2 (index 20 GTGGCC)	Total	Barcode 501	ATCACG
				Barcode 701	CGTGAT
			Total	Barcode 502	CGATGT
				Barcode 702	ACATCG
	RNA-seq		Total	Barcode 504	TGACCA
				Barcode 704	TGGTCA
			Total	Barcode 505	ACAGTG
				Barcode 705	CACTGT
uATG library (hoΔ)	FACS-seq	Replicate #1/#2 (index 17 GTAGAG) Replicate #2 (index 18 GTCCGC)	Bin 1	Barcode 501	ATCACG
				Barcode 701	CGTGAT
			Bin 2	Barcode 502	CGATGT
				Barcode 702	ACATCG
			Bin 3	Barcode 503	TTAGGC
				Barcode 703	GCCTAA
			Bin 4	Barcode 504	TGACCA
				Barcode 704	TGGTCA
			Bin 5	Barcode 505	ACAGTG
				Barcode 705	CACTGT
			Bin 6	Barcode 506	GCCAAT
				Barcode 706	ATTGGC
			Bin 7	Barcode 507	CAGATC
				Barcode 707	GATCTG
			Bin 8	Barcode 508	ACTTGA
				Barcode 708	TCAAGT
	DNA-seq	Replicate #1/#2 (index 38 CTAGCT)	Total	Barcode 501	ATCACG
				Barcode 701	CGTGAT
			Total	Barcode 502	CGATGT
				Barcode 702	ACATCG
	RNA-seq	Replicate #1/#2 (index 39 CTATAC)	Total	Barcode 501	ATCACG
				Barcode 701	CGTGAT
			Total	Barcode 502	CGATGT
				Barcode 702	ACATCG
uATG library (upf1Δ)	FACS-seq	Replicate #1 (index 20 GTGGCC) Replicate #2 (index 27 ATTCCT)	Bin 1	Barcode 501	ATCACG
				Barcode 701	CGTGAT
			Bin 2	Barcode 502	CGATGT
				Barcode 702	ACATCG
			Bin 3	Barcode 503	TTAGGC
				Barcode 703	GCCTAA
			Bin 4	Barcode 504	TGACCA
				Barcode 704	TGGTCA
			Bin 5	Barcode 505	ACAGTG
				Barcode 705	CACTGT
			Bin 6	Barcode 506	GCCAAT
				Barcode 706	ATTGGC
			Bin 7	Barcode 507	CAGATC
				Barcode 707	GATCTG
			Bin 8	Barcode 508	ACTTGA
				Barcode 708	TCAAGT
	DNA-seq	Replicate #1/#2 (index 38 CTAGCT)	Total	Barcode 504	TGACCA
				Barcode 704	TGGTCA
			Total	Barcode 505	ACAGTG
				Barcode 705	CACTGT
	RNA-seq	Replicate #1/#2 (index 39 CTATAC)	Total	Barcode 504	TGACCA
				Barcode 704	TGGTCA
			Total	Barcode 505	ACAGTG
				Barcode 705	CACTGT

## Sheet: Table S4
Table S4. Sequences of the dual-fluorescence and dual-frame reporter.
Name	Sequence (5′-3′)
Dual-fluorescence reporter (including TEF1 promoter-GFP CDS-CYC1 terminator-TDH3 promoter-dTomato CDS-ADH1 terminator-URA3MX)a	CATAGCTTCAAAATGTTTCTACTCCTTTTTTACTCTTCCAGATTTTCTCGGACTCCGCGCATCGCCGTACCACTTCAAAACACCCAAGCACAGCATACTAAATTTCCCCTCTTTCTTCCTCTAGGGTGTCGTTAATTACCCGTACTAAAGGTTTGGAAAAGAAAAAAGAGACCGCCTCGTTTCTTTTTCTTCGTCGAAAAAGGCAATAAAAATTTTTATCACGTTTCTTTTTCTTGAAAATTTTTTTTTTGATTTTTTTCTCTTTCGATGACCTCCCATTGATATTTAAGTTAATAAACGGTCTTCAATTTCTCAAGTTTCAGTTTCATTTTTCTTGTTCTATTACAACTTTTTTTACTTCTTGCTCATTAGAAAGAAAGCATAGCAATCTAATCTAAG…
Dual-frame reporter (including GFP CDS in frame 0, 2A sequence in frame +1, and dTomato CDS in frame +1)b	(GFP)ATGGAAA(dTomato)ATGAAGCAGGTCGACGGATCCCCGGGCTTATTAACAGTAAAGGAGAAGAACTTTTCACTGGAGTTGTCCCAATTCTTGTTGAATTGGATGGTGATGTTAATGGGCACAAATTTTCTGTCAGTGGAGAGGGTGAAGGTGATGCAACATACGGAAAACTTACCCTTAAATTTATTTGCACTACTGGAAAACTACCTGTTCCATGGCCAACACTTGTCACTACTTTCACTTATGGTGTTCAATGCTTTTCAAGATACCCAGATCATCTTAAACGGCATGACTTTTTCAAGAGTGCCATGCCCGAAGGTTATGTACAGGAAAGAACTATATTTTTCAAAGATGACGGGAACTACAAGACACGTGCTGAAGTCAAGTTTGAAG…
a The coding sequences of GFP, dTomato, and URA3 are shown in the 5′-3′ order (underlined).
b The translation initiation codons of GFP and dTomato are shown in bold, with the corresponding gene shown in parentheses. The modified GFP CDS and dTomato CDS are shown in the 5′-3′ order (underlined); the coding sequence of 2A self-cleaving peptide is shown in lowercase letters. All six “frame +1” stop codons in the GFP coding sequence were replaced with the triplets shown in bold-italic text.…

## Sheet: Table S5
Table S5. Number of sequencing reads and variants in each sample.
Library	Biological replicate	Library	# of read pairs passing the filters	# of identified variants	Number of variants with GFP intensity and mRNA level quantified (Duo + Solo)
dATG library (hoΔ)	1	RNA-library	5210827	140708	11879
		DNA-library	2641781	119716
		FACS-library	7978902	170698
	2	RNA-library	5022016	134709	12614
		DNA-library	1337264	99052
		FACS-library	17303437	232375
dATG library (upf1Δ)	1	RNA-library	5696430	108147	14391
		DNA-library	6759896	120162
		FACS-library	25139171	258651
	2	RNA-library	4563203	98624	14636
		DNA-library	6225186	115747
		FACS-library	28681050	272219
2A-inserted dATG library	1	RNA-library	3851091	199646	27010
		DNA-library	3570507	184159
		FACS-library	14175723	386042
	2	RNA-library	3789974	208472	32033
		DNA-library	3583635	203369
		FACS-library	26395001	491289
uATG library (hoΔ)	1	RNA-library	1876023	70771	15501
		DNA-library	2139214	72741
		FACS-library	6123168	140152
	2	RNA-library	2217175	69894	17450
		DNA-library	2132237	70744
		FACS-library	11514733	233403
uATG library (upf1Δ)	1	RNA-library	2259560	71034	12440
		DNA-library	2320977	73112
		FACS-library	8140269	126405
	2	RNA-library	1855555	53829	13033
		DNA-library	2050528	72902
		FACS-library	12097231	174755

## Sheet: Table S6
Table S6. Detailed information on individual bins in the FACS-seq experiment.
Library	Biological replicate	Bin (i)	The meidan GFP/dTomato (Gi)	Proportion of cells collected (Pi)
dATG library (hoΔ)	1	1	47.2034	0.125
		2	29.9128	0.07
		3	21.6276	0.095
		4	14.1865	0.099
		5	7.98048	0.06
		6	3.41798	0.04
		7	1.10901	0.051
		8	0.248792	0.46
	2	1	49.4897	0.14
		2	29.6074	0.071
		3	21.747	0.093
		4	14.3392	0.088
		5	8.11111	0.052
		6	3.59903	0.039
		7	1.11663	0.046
		8	0.244949	0.471
dATG library (upf1Δ)	1	1	3.66475	0.117774
		2	2.50052	0.0848605
		3	1.81534	0.0759949
		4	1.17777	0.07016
		5	0.657137	0.0603031
		6	0.32439	0.050956
		7	0.123893	0.0548931
		8	0.0307709	0.485059
	2	1	3.6221	0.107222
		2	2.50063	0.0868026
		3	1.83283	0.0801722
		4	1.17334	0.0743872
		5	0.667422	0.0596735
		6	0.323033	0.0505072
		7	0.120638	0.0533337
		8	0.0292329	0.487902
2A-inserted dATG library	1	1	9.76855	0.230526
		2	5.85293	0.0719524
		3	4.08232	0.0604879
		4	2.69896	0.0613757
		5	1.63259	0.0564348
		6	0.890632	0.0604493
		7	0.339421	0.0706014
		8	0.0352887	0.388173
	2	1	9.53758	0.228293
		2	5.94741	0.0767966
		3	4.14524	0.061503
		4	2.73976	0.0595708
		5	1.6185	0.0593241
		6	0.899729	0.0627364
		7	0.338502	0.0709176
		8	0.0457399	0.380858
uATG library (hoΔ)	1	1	33.1167	0.221334
		2	17.9946	0.0663923
		3	12.5028	0.0685289
		4	7.84814	0.0714568
		5	4.04782	0.0973332
		6	1.77219	0.116009
		7	0.789941	0.109045
		8	0.193595	0.249901
	2	1	33.4642	0.216336
		2	18.283	0.0676968
		3	12.546	0.0661583
		4	7.77988	0.0722456
		5	4.0942	0.101746
		6	1.7713	0.117867
		7	0.711022	0.109439
		8	0.202381	0.248512
uATG library (upf1Δ)	1	1	2.37966	0.141324
		2	1.5132	0.0919102
		3	1.04355	0.0943103
		4	0.685617	0.109276
		5	0.351158	0.134124
		6	0.155818	0.133559
		7	0.0554014	0.129465
		8	0.0179941	0.166031
	2	1	2.42826	0.151571
		2	1.56175	0.0951707
		3	1.07123	0.0908367
		4	0.670486	0.109352
		5	0.348218	0.139778
		6	0.155387	0.133587
		7	0.0528647	0.133439
		8	0.0180171	0.146265

## Sheet: Table_S7
Table S7. Detailed information on dATG variants in this study.
Variable squence	Background	Variant type	mRNA level (in rep 1)	GFP intensity (in rep 1)	mRNA level (in rep 2)	GFP intensity (in rep 2)
AAAAAAATGCAAAATGTGATACGTCACATAGCCGTAAGC	hoΔ	Duo	0.858874	7.48859	0.943216	6.9031
AAAAAAATGCGCTCATGTGTAACACGTAGGACGCAAAAA	hoΔ	Duo	1.05505	9.38342	NA	NA
AAAAACATGACAAATGTCTCTGAACTAGATCCTACTTTC	hoΔ	Duo	NA	NA	1.03693	49.4897
AAAAACATGATGCGGATACGCATTACACGAGTGCTTCTC	hoΔ	Duo	NA	NA	0.874691	1.41005
AAAAACATGATTACCATATGTCTCGGCAAGAGTACGAAC	hoΔ	Duo	1.85996	20.8999	NA	NA
AAAAACATGGACGAAACATTCGCCGTGAAGGAATGTGGG	hoΔ	Duo	NA	NA	1.45782	43.3328
AAAAACATGGATTGGTTGATGAGGAACTGGGTGGAGATT	hoΔ	Duo	1.13071	15.0675	1.44552	16.4503
AAAAACATGGCCCCTGATGACACTGAGGACAGTTCATTA	hoΔ	Duo	1.41489	26.2017	2.39129	28.8615
AAAAACATGGTAACGATCTTAGTCCAGCACATGAGCCAG	hoΔ	Duo	NA	NA	0.634857	19.9257
AAAAACATGTACAAGCCACACAGATCGCAACAACTGGAG	hoΔ	Solo	0.987705	46.1231	0.521993	49.4897
AAAAACATGTGCGTAGATCCCCAGTTCCGAACATGCCTA	hoΔ	Duo	1.08838	40.2167	1.20925	48.71
AAAAAGATGAATCTGAACCATGTTATTATCGTTCTACGG	hoΔ	Duo	0.884709	1.9681	NA	NA
AAAAAGATGTACAAGAGTGAGCCGAATGTAGTGACTAGT	hoΔ	Duo	NA	NA	1.10042	49.4897
AAAAAGATGTATATACTCTCAGCTCTGGCGTGCACAGTG	hoΔ	Solo	0.411544	6.20649	NA	NA
AAAAATATGCCACACCGTCACGACTTCATCCATGCCAAC	hoΔ	Duo	NA	NA	1.52366	49.4897
AAAAATATGCGCGGCGGGAAAGGTCCAAGGCCCTCTGCG	hoΔ	Solo	1.4799	39.6085	2.37013	42.0848
AAAACAATGAGGACTGATCTTCCGTACAGATGCATTCTT	hoΔ	Duo	0.832067	16.6152	1.62523	17.8124
AAAACAATGATTATGAATTATTGGCGTGAACAAAAGCAG	hoΔ	Duo	1.27504	31.3087	NA	NA
AAAACAATGCCTACCCAAACCAGGCGCTGGCGATGCTCA	hoΔ	Duo	0.929982	26.2539	1.45312	36.4666
AAAACAATGGAACTAAAACACCTGATGAGGCAAGACAGT	hoΔ	Duo	NA	NA	1.40337	45.6154
AAAACAATGTGTGATACCGACGGTAGACCCCCTATGCTA	hoΔ	Duo	2.89328	46.512	1.34785	49.4897
AAAACCATGAAGATAAATACGAAATTCGCCAAAATCATG	hoΔ	Duo	NA	NA	0.761828	34.5185
AAAACCATGGATGTAAGTTCAGGCTCAAACAGCAAAGCA	hoΔ	Duo	1.52255	44.9127	0.616718	49.4897
AAAACCATGGTAAACTCAGTTCAGCGGGGTCGCACTGCC	hoΔ	Solo	NA	NA	3.0191	49.0911
AAAACGATGCGCACCAGTTCACCGATGGGCTCCACTCTG	hoΔ	Duo	NA	NA	1.50412	34.2161
AAAACTATGAAGAAGAACAAGAACAATGACGCAAAATTA	hoΔ	Duo	0.83057	45.65	1.25817	48.6799
AAAACTATGATCTGTACCCCTCATATAAACATGCACCTC	hoΔ	Duo	NA	NA	0.571371	22.5732
AAAACTATGGCACTCAATACCAAAGGATATCACATGACT	hoΔ	Duo	2.75788	7.20813	NA	NA
AAAAGAATGTATATTGCTATCCATTGTATAAACAATGAG	hoΔ	Duo	0.587098	8.52934	NA	NA
AAAAGCATGATCTATGCGGTCGCACTGCCGATATCAACA	hoΔ	Duo	1.14561	6.92988	0.992685	6.51126
AAAAGCATGTACCTCGTAAATTATGACAGCCACCCCGTT	hoΔ	Duo	0.83057	29.5446	NA	NA
AAAAGGATGACCCAAATCAGGGTATGGCGGATAGAACAG	hoΔ	Duo	NA	NA	0.526696	21.1181
AAAAGGATGCGTAAGCTATTCAATGCACCGTTGAAGCAG	hoΔ	Duo	0.927194	40.8024	1.31453	48.1412
AAAAGGATGCTGATCTTTCGTTTCGAGCGTGAATGTATT	hoΔ	Duo	NA	NA	1.2415	0.244949
AAAAGGATGGTAGCAGGCTCATGGCGGACGAATTGGGCC	hoΔ	Duo	NA	NA	1.71411	27.4463
AAAAGTATGACCATGTCCGTAACCCCGGCCCAATCTGGT	hoΔ	Duo	NA	NA	1.04963	49.4897
AAAAGTATGCCTATAATATGCAATTCTTGTCGGTACTAC	hoΔ	Duo	0.656168	16.3139	0.558674	14.2517
AAAAGTATGTACCAGAATGAATACGCTGCCGTGACGATA	hoΔ	Duo	1.93052	13.4229	1.44637	13.3005
AAAATAATGAAAAATGGGCACAGCTACACAAAGCACCTA	hoΔ	Duo	0.959839	31.7901	0.900342	23.2046
AAAATAATGATACCCACTAACAAAAGTCACAATACAGCA	hoΔ	Solo	NA	NA	0.606641	49.4897
AAAATAATGCGATGGCGTCGAGACATACGTCACTGGCTG	hoΔ	Duo	1.01015	7.7329	1.36645	6.84887
AAAATAATGTTTAGAATCAGCAGTCTCTACATGTTCCCA	hoΔ	Duo	1.01015	7.9473	0.689273	10.2847
AAAATCATGAAACTAAGGTCCATAAATTTCATGCTTAAC	hoΔ	Duo	1.48717	15.0478	1.20623	22.6756
AAAATTATGCCACACAATCAGAATAAGAACACCATGAAG	hoΔ	Duo	NA	NA	0.4444	49.4897
AAACAAATGAATATTGTGATGGGAAACACTCGCATTCGC	hoΔ	Duo	0.994119	40.9454	NA	NA
AAACAAATGAGGCATAAATCGTCCCAAACCGCATGGCTC	hoΔ	Duo	NA	NA	1.30599	32.6112
AAACAAATGATCATATGTGTCATATATCTGGAGGAAGAA	hoΔ	Duo	NA	NA	0.652995	0.628975
AAACAAATGATCTTTCTGGCTGCACGCCGGAACAATTGC	hoΔ	Solo	1.14733	9.75237	1.44552	8.41926
AAACAAATGCAAAAAGTTGATAAACGATCGTCTAACTAC	hoΔ	Solo	NA	NA	0.423238	42.3503
AAACAAATGCACAACCCACATTCTCTAATTCAACAATAC	hoΔ	Solo	NA	NA	0.738742	49.0406
AAACAAATGCACGAACAACGTAGAAGGTTCTACACATTC	hoΔ	Solo	NA	NA	1.1054	14.532
AAACAAATGGGCAACAAATATTTACCATGCACACATTTC	hoΔ	Duo	NA	NA	0.717015	40.1691
AAACAAATGTATAACATACGAGACGACAAATGGCGGAGA	hoΔ	Duo	1.30606	37.8197	NA	NA
AAACAAATGTCCTCACACCCACCGAAATGGCGCCCTCCG	hoΔ	Duo	2.4885	43.4072	2.50134	48.9836
AAACAAATGTTCGGTGCCCCCGAACGGACGACAACGCGT	hoΔ	Solo	NA	NA	0.874691	13.1081
AAACAAATGTTGCGACTACATGTGCAGGTACCCTGGCAG	hoΔ	Duo	2.07211	16.216	0.987555	17.7584
AAACAAATGTTTATGGCACTAGAGCCAGGCGCCCGGCCA	hoΔ	Duo	1.2667	36.3517	NA	NA
AAACAAATGTTTCTCGCACGAACGACAGCATGGCGGCTA	hoΔ	Duo	0.886402	19.2508	2.15851	24.8406
AAACACATGAAACAGCATGGAAGTGAAGGCATCCCCGAG	hoΔ	Duo	NA	NA	0.761828	49.4897
AAACACATGAACCATGAGACCTTAAGAATAAAAACAAGA	hoΔ	Duo	0.274363	4.42922	0.169295	4.83419
AAACACATGACACATGATCCACGAGTCCTCATAAAACGG	hoΔ	Duo	2.32401	34.9619	NA	NA
AAACACATGATACCAGACTTCCACATACACATGATAAAG	hoΔ	Duo	0.782054	14.7882	0.517652	12.5056
AAACACATGCCCATACATAACGTGCTCAAAAAACCGCAA	hoΔ	Solo	NA	NA	1.04963	49.0713
AAACACATGCTTTCGGAACTAAGACGATGTCCGGAAGCT	hoΔ	Duo	1.12239	22.2729	1.38762	33.341
AAACACATGGCACTCGAAGCCGCGTACAATGCCGCCGCG	hoΔ	Duo	NA	NA	1.66217	44.311
AAACACATGGTGATTTGGAATGTTCACACGCGCGATTCG	hoΔ	Duo	1.25067	30.8673	NA	NA
AAACACATGGTGGCGATGGGTGGACCTTTCACAAGTAAG	hoΔ	Duo	1.78562	43.7911	2.11173	49.266
AAACACATGTCCCTTTATGACCCTGCTATTGCGTCTTGG	hoΔ	Duo	NA	NA	1.67303	22.1915
AAACACATGTCCTCACCGTGGGGGCTTATGTTGGGGGGT	hoΔ	Duo	1.45182	11.9099	1.35744	16.2476
AAACACATGTGGGCCATCCGTCATGGGGACATTGAGCGC	hoΔ	Duo	1.34687	14.6829	1.47287	19.2892
AAACACATGTTGATGCACTCTAGTAAGGTCGTTTTGGGA	hoΔ	Duo	1.61625	38.0087	NA	NA
AAACAGATGATATTGATGCATATAACCCCCATCCTACTG	hoΔ	Duo	1.67611	2.32894	0.761828	4.09112
AAACAGATGCTTGGCCGCCCATGCAATCCAAGCCTCGGC	hoΔ	Duo	2.04071	29.2579	NA	NA
AAACAGATGGACCCCGATGCCCACCGGGGCCAGTTACCC	hoΔ	Duo	0.921543	3.32867	NA	NA
AAACAGATGTACAGTATGTGCGCGGCTAGAGTAAAGAAG	hoΔ	Duo	1.25708	37.5588	NA	NA
AAACAGATGTGGTGCAGACTTGGAGATATGCTAGTTATC	hoΔ	Duo	1.59629	11.9511	NA	NA
AAACATATGAATAATGCTCCCGTACTACCTAAAAATTAC	hoΔ	Duo	0.256547	6.86966	NA	NA
AAACATATGACAAATCCAAAACACATTGGAGAACATGCA	hoΔ	Duo	0.682415	45.6342	0.630889	49.1701
AAACATATGACAACTTCCCAGACAGAATGCACCAAGATT	hoΔ	Duo	1.04757	35.6355	NA	NA
AAACATATGACAGCGGATCAGATGGCTCTCCCGCCGCCA	hoΔ	Duo	1.50303	25.5705	0.979493	26.1408
AAACATATGACGGACGGTGGCAGCAGGGCCATGGAGTCT	hoΔ	Duo	1.23047	9.47865	1.52366	13.533
AAACATATGGAACATTACCTCACCAGCCCATGGCAACTG	hoΔ	Duo	1.2529	13.5175	1.49053	11.9304
AAACATATGGGAAACGAGCATTCACGAAAATGCTTTTAC	hoΔ	Duo	0.72332	10.7141	1.52366	11.852
AAACATATGTCTTCCCATCGGGGTCAGCCCTCCTACGGT	hoΔ	Solo	0.7907	15.878	1.27818	15.8597
AAACATATGTGCAACATAAATAATTTCACATGGAATTTA	hoΔ	Duo	0.722235	35.2131	NA	NA
AAACCAATGAACGGACATCTGCCAAAAAATGACACCCAC	hoΔ	Duo	1.47514	45.515	1.15304	49.328
AAACCAATGACAAGGCCCCAAGAAACATGGCGTACACAA	hoΔ	Duo	1.41338	43.1313	0.948944	48.3684
AAACCAATGCACTGGGAGACCCCTGCATGGGGGGAGAGG	hoΔ	Duo	1.51013	5.23951	NA	NA
AAACCAATGCGGGCTCGTTATGTCCCCAGGAAGGGACTT	hoΔ	Duo	NA	NA	1.36738	20.6945
AAACCAATGCTCACCGGTGGACGCCAAAAGTGCACTTCG	hoΔ	Solo	NA	NA	2.79337	43.8777
AAACCAATGGTCTGGGAGCGCCGCGTCACGGCGGGACCC	hoΔ	Solo	1.34687	13.1194	1.22739	13.5067
AAACCAATGTTGGCCTTTGATGCCGCTGAAAACAATTGT	hoΔ	Duo	NA	NA	0.564317	22.4504
AAACCCATGAAGAGCCTGACCGAGGTATCGCATGTGTGC	hoΔ	Duo	1.4048	32.0079	NA	NA
AAACCCATGAATATCGAAGACATGTTACGTCACGTAGAA	hoΔ	Duo	NA	NA	1.07926	37.5783
AAACCCATGAGCGTTCATCGTGCATGCGTGTTACTCCAG	hoΔ	Duo	1.42495	13.9084	0.672948	15.4299
AAACCCATGCCCTATACACCTTGTCTGCAAAAGGCAATG	hoΔ	Duo	0.585596	18.8645	0.607649	25.4179
AAACCCATGCCTTCCCGCGAGCATGACAACCGTCATCCC	hoΔ	Duo	1.06895	17.4089	NA	NA
AAACCCATGGACACTACACGGACACATGTTACGTACAGG	hoΔ	Duo	0.792277	36.0836	1.27948	48.6974
AAACCCATGGAGGAGGAATCAATCGCCGAAGTAGTTTGT	hoΔ	Solo	1.13966	30.6796	NA	NA
AAACCCATGGATGTGGGAGCAAAGCGTTTGTACGCCTCA	hoΔ	Duo	1.34687	8.63006	0.791704	12.6304
AAACCCATGGCATATGTAAGAAACCCCCGAGGGCCACAA	hoΔ	Duo	1.66114	39.1531	0.656019	33.0872
AAACCCATGGTGCCAACAGATGACGAAACTAGATCACGT	hoΔ	Duo	1.00481	46.3153	0.69411	49.4897
AAACCCATGTTTCGCGGATTGACACCGGATGCAATTACG	hoΔ	Duo	NA	NA	1.37976	34.5502
AAACCGATGACACCTTGCAGTTTAGAAATGTCTATCCAA	hoΔ	Duo	0.956987	28.2895	0.825314	36.1309
AAACCGATGACTGCAAGCCTAATAAAGTTTCCTTCCCAC	hoΔ	Solo	0.805026	41.1974	0.879032	40.321
AAACCGATGATGGATAATCGGAACCTTAGCCTACTGGCA	hoΔ	Duo	NA	NA	1.16198	0.270594
AAACCGATGCATAACATCGAACTTACACTCCCTGTAACG	hoΔ	Solo	NA	NA	0.761828	44.6415
AAACCGATGCCTAATGTCCCCCCTCTACGAGTACCGAGT	hoΔ	Duo	1.03139	21.4953	0.888799	18.8406
AAACCGATGGCTCACTCAGGTCATGTACCAATACGGCTG	hoΔ	Duo	1.57135	28.9111	0.787222	29.6755
AAACCGATGTGGATCCACTCGCCATCGTTGGAATCCAAG	hoΔ	Solo	NA	NA	1.48133	24.9391
AAACCGATGTGGGACGCCATCATGACAGCCAAGAAAAAA	hoΔ	Duo	NA	NA	1.55993	36.9929
AAACCTATGCACTACGACCATCACTACAACCGATGTGAG	hoΔ	Duo	NA	NA	1.95536	23.724
AAACCTATGCCACCTCCTCCGAAAACATGCCTACCACGT	hoΔ	Duo	1.13736	42.5923	1.0722	35.7833
AAACGAATGAAGACCAAAAAGAACATGCTTAAAACAGGG	hoΔ	Duo	0.941083	44.9489	1.41858	39.5651
AAACGAATGAGAAATGACTTAACTTTGCGCCCCCAGGTG	hoΔ	Duo	NA	NA	1.07926	18.2753
AAACGAATGATAAATGTAAGAGGGCACCGAACTGGAACG	hoΔ	Duo	NA	NA	1.05484	26.8979
AAACGAATGCAGCCGCGCCACAGCATGCAGCGCCCTGTT	hoΔ	Duo	1.1564	38.6058	1.02614	35.2286
AAACGAATGCCACTGAAGCATCTATATGTTCGGACAATT	hoΔ	Duo	0.390397	1.10901	NA	NA
AAACGAATGTCGTCCAGGCTCATATGGGTTACCGCCTCG	hoΔ	Duo	1.11304	12.5623	2.51827	14.4087
AAACGAATGTGCAGGATGGCTAGGGGGGCGGGAGGTGAC	hoΔ	Duo	NA	NA	2.34192	21.752
AAACGCATGAAGTGGCCTTCTAGCGCCCATGCGGCACCC	hoΔ	Duo	1.42704	14.527	1.25278	14.4184
AAACGCATGATGCGCGGTAACTCGACAACTAAGCTCCAG	hoΔ	Duo	1.85569	33.9495	0.987555	24.6705
AAACGCATGCGTAATAGTCGCCATGATCGTCAGACTAAG	hoΔ	Duo	1.09962	4.95152	0.641313	4.55678
AAACGCATGCTCAGCAGTGTATGGGAGGCTAACCCATCG	hoΔ	Duo	1.49652	20.5492	1.85229	18.854
AAACGCATGGTTACATCCTTTGAGGTAGTACAAATGGCA	hoΔ	Duo	1.09546	34.0604	1.18083	35.5535
AAACGCATGTCTCTCCTGCATTACGAGCGCAATGAAGTC	hoΔ	Duo	1.03566	33.397	0.969599	26.5073
AAACGGATGAAGCATGCAAATTCCTACAACCAACTTACG	hoΔ	Duo	NA	NA	0.900342	47.3151
AAACGGATGCACATTATTCCTATCATGGCCACTTCAAAC	hoΔ	Duo	0.962051	37.3739	1.00166	36.1994
AAACGGATGGAGCTGAACAAATCAACAAAACGATGTCAC	hoΔ	Duo	1.02176	44.2027	1.79876	47.5471
AAACGGATGTTCGTCTACATGGAGCTGGGGTTCAGCGAA	hoΔ	Duo	0.62854	7.32488	0.990376	9.45713
AAACGTATGAATGATCGTAAAACATCATTCGACGTCCCC	hoΔ	Duo	0.336718	6.27184	0.428528	6.96759
AAACGTATGAGCCTGCACCCACCTCGGTTGATACCCATG	hoΔ	Duo	1.36291	14.3961	2.09503	16.3293
AAACGTATGCATAATGTAAAACAGTCAGAGCACACGCGA	hoΔ	Duo	0.306107	1.10901	0.26888	1.21742
AAACGTATGCATGATAAACGCAGTACCCGGCGGAAAGTT	hoΔ	Duo	0.396139	6.13182	1.38514	6.65892
AAACGTATGGATGCGGACCGGGCTCCGACCCCAACGAAC	hoΔ	Duo	1.06117	2.93348	NA	NA
AAACTAATGATACTCCAAGAAGGCATGCACAGCGAACAG	hoΔ	Duo	NA	NA	1.59291	49.2354
AAACTAATGCGCTGCTGCGTTACCATGCGTACGCGGCTG	hoΔ	Duo	0.924717	5.69592	1.75039	5.13307
AAACTAATGTCGTCGAACTATAGACAAATGCGACTGGAC	hoΔ	Duo	1.56237	46.8912	1.0722	49.1398
AAACTCATGAGCCTCAAACAAACCGCATGCCCCTCAATA	hoΔ	Duo	0.81503	46.0649	0.869754	43.0492
AAACTCATGAGTAAGACGCCATGGTCAGCAGTACAACGA	hoΔ	Duo	1.00053	32.6847	0.731952	34.3267
AAACTCATGATAGATATGCCCACATCGGTGGCTAGAAGT	hoΔ	Duo	NA	NA	0.399053	11.8983
AAACTCATGCCCGTAAGATGCGGTAGGTTGATCTGTAAC	hoΔ	Duo	0.98343	7.31352	1.49544	8.64287
AAACTCATGCGCAGCAAGCGAACTCCGACGTCTATACTC	hoΔ	Solo	1.52645	22.4519	0.790044	36.7674
AAACTCATGCGCGCATGGGTCGCCTCGGCTGACCAGCAA	hoΔ	Duo	0.555852	4.85977	NA	NA
AAACTCATGCGCGGTGGGTATGTCGTGACTGACCTTAAC	hoΔ	Duo	NA	NA	2.18673	35.2885
AAACTCATGTCCCTGACAGTCTTGCACCCTCATGGGTCC	hoΔ	Duo	0.299305	8.18727	0.315239	9.78215
AAACTGATGATAGGTCGAGACACGTTGATGGAACAACTG	hoΔ	Duo	1.63158	36.0778	1.30878	39.5103
AAACTGATGTACGATGTTACCCAACGTCGACGGACGAGC	hoΔ	Duo	1.55638	4.57318	1.10042	4.42447
AAACTTATGAATGCGGGCACAGGAAGAGCGAGTGTCCCA	hoΔ	Duo	NA	NA	0.999899	28.8622
AAACTTATGAGCTCGCGATATGTGACAGAACCCCCTGAA	hoΔ	Duo	NA	NA	1.53953	32.7368
AAACTTATGATGTCTGGTAACGACGCTCAAGGACAAAAC	hoΔ	Duo	1.11962	47.2034	1.00166	49.4897
AAACTTATGCAAAATGGGCACTACACCAAAGTCGCTTCG	hoΔ	Duo	0.364778	1.94245	NA	NA
AAACTTATGCACACTACAGCTGCACATGCCGCAGAACCA	hoΔ	Duo	0.796263	39.9224	0.811206	36.0924
AAACTTATGCTCCCCTCCATTATGCCCCGCGGTGCCACT	hoΔ	Duo	1.29961	38.2923	0.952285	49.3208
AAAGAAATGAAAAGGGCACAATATGAGCAACAAGAAAGT	hoΔ	Duo	NA	NA	1.13527	49.4268
AAAGAAATGAAGAATGAAGCAAAAGATACACATAACCTA	hoΔ	Duo	NA	NA	0.761828	49.4897
AAAGAAATGCGACAATTATGCGAACGAATACGAAAACAA	hoΔ	Duo	0.572807	16.7725	0.731952	15.7251
AAAGAAATGCTAACTAAATGCACCTTGTCCAAATTAAAC	hoΔ	Duo	0.63511	41.2924	0.705396	36.4782
AAAGAAATGCTAAGCAGGACCAGGGCTGAACTATATGTC	hoΔ	Duo	0.958584	32.5131	0.948944	45.7801
AAAGAAATGGCGCAGGTGCAAGGAGAAACTAGTCAGAAC	hoΔ	Solo	NA	NA	1.10811	49.4232
AAAGACATGACGCCATGGGGTCTCTCATACCCTCGTCGT	hoΔ	Duo	1.49439	14.5809	1.79819	14.0434
AAAGACATGCACATGCAGGAGGGGAGATCCCTTAGGGTA	hoΔ	Duo	NA	NA	1.7776	31.885
AAAGACATGCATTTTAATTGGTACAGCAATATGGGGCGA	hoΔ	Duo	0.863379	27.9291	1.47287	35.5435
AAAGACATGCTGATACTTATGCGGTCCGTTCAGGGAGCG	hoΔ	Duo	0.590733	11.3594	0.669485	9.84559
AAAGACATGGAAACATGGGGCGGGTCTAAGGCACGTGTA	hoΔ	Duo	0.863379	13.405	1.6083	15.5955
AAAGACATGGGCCACGCGATCCACGATGGGCGACTTTTA	hoΔ	Duo	3.19552	34.6095	1.15121	34.5852
AAAGACATGGTATTGGCGATATGCCGAGCTCCTCTGTTG	hoΔ	Duo	2.73583	9.75827	2.37013	10.2182
AAAGACATGTATCAAGGCCAAATGAGTTCGCATCCGAGG	hoΔ	Duo	1.46846	46.629	0.982357	49.4897
AAAGAGATGACTTGCATGCCCACTGGCTCCATATTCCCT	hoΔ	Duo	1.44394	39.2549	1.32492	49.4897
AAAGAGATGATACCGGATAACCTCCCTTCAGATGCCCGA	hoΔ	Duo	NA	NA	1.95536	49.4897
AAAGAGATGCGACAGTTACATTGGAAACGATGTAAGAAC	hoΔ	Duo	1.6248	20.3341	0.825314	19.4629
AAAGAGATGCTACAGCCTGAGGAGGGGCGAGTATGGGAG	hoΔ	Duo	NA	NA	1.2153	28.7041
AAAGAGATGCTCGTTGTCAGATGTTGGTGCCGAGCAAAA	hoΔ	Duo	1.64042	4.12187	1.34991	5.20173
AAAGATATGAAAGAAAACAAAACGATGGATAACAAGAGA	hoΔ	Duo	1.00831	46.5767	1.06923	48.9036
AAAGATATGATAGTAAAGATGTTTTCGATACGTATTCAA	hoΔ	Duo	2.69374	3.72873	1.02786	4.99707
AAAGATATGTATCAGTACGACAATACGAGTTGTGATGAA	hoΔ	Duo	NA	NA	0.952285	49.4897
AAAGATATGTGCAACGAATGGTACACTGTCCGAGGTGGA	hoΔ	Duo	2.09703	38.6695	1.91981	46.8534
AAAGCAATGAACACAGTAAAGGCTGCAAGACCTAGTATG	hoΔ	Duo	NA	NA	1.04117	49.4897
AAAGCAATGCAAAATACCCAATATGACATCCCAATTTGC	hoΔ	Duo	1.36483	41.8479	1.13527	49.089
AAAGCAATGCAGCCGCCAGGCGCGTCAGATGGCAGGAAA	hoΔ	Duo	NA	NA	1.39668	18.7848
AAAGCAATGCATAGTTACTCGGACCTGTCTATGCTTCGC	hoΔ	Duo	NA	NA	0.203154	0.351098
AAAGCAATGCATTATGATTTAAAGTTATTGCATTTAGTG	hoΔ	Duo	NA	NA	1.43901	11.0618
AAAGCAATGTCCATCGCTAAATGCCAAACCGTAAGTAGT	hoΔ	Duo	0.994119	44.0632	NA	NA
AAAGCCATGCAATGCCTGTTCCCGGGAAGCACCTTAGTT	hoΔ	Duo	1.05505	16.6453	0.818746	15.8754
AAAGCCATGCCAACTACGAACCCGCTAAGAGTAATGAGA	hoΔ	Duo	0.787644	45.9907	1.40176	48.9327
AAAGCCATGCCACAACCGGGGAAACAACTACCGAATGTA	hoΔ	Duo	NA	NA	0.854171	15.473
AAAGCCATGCGGCAGACAAAATGGATAGCTCGGCTTGAC	hoΔ	Duo	1.72399	26.4865	NA	NA
AAAGCCATGCGTTCTCCACGCAATGTGGAGGATACCGCC	hoΔ	Duo	0.812398	7.99985	1.21111	8.2966
AAAGCCATGGAAAAATATTCTCAACAAATCATGGAGATT	hoΔ	Duo	NA	NA	1.20623	49.4078
AAAGCCATGGCTACTTTAGGCCCCGCATGCCCCAACGTA	hoΔ	Duo	1.16362	37.4899	1.25157	35.857
AAAGCCATGGTATCCACTACATGTTCGCTATCGAGTGCG	hoΔ	Duo	NA	NA	0.761828	49.4897
AAAGCCATGTGTGCGCGACCTTCGGGAATGCGAGCAGGA	hoΔ	Duo	1.50401	28.9935	1.53817	39.7011
AAAGCGATGACTCTTGAACTGTTGCCATGTTCAGTTCCC	hoΔ	Duo	2.15499	38.3535	1.19353	48.2525
AAAGCGATGGTGACCCAGCGCAACCCATGGCCACCTGCG	hoΔ	Duo	1.22715	36.055	1.6581	41.8942
AAAGCTATGATGAAAAGAAGATCTGCAAAAAGCTGGCTG	hoΔ	Duo	NA	NA	2.65229	40.8408
AAAGCTATGCCAGACCGATGCGAAGCCCCTGGCTCAGTC	hoΔ	Duo	NA	NA	1.75451	47.4677
AAAGGAATGACCATTAGGCCCCACTGGCCGAAGATGGGC	hoΔ	Duo	0.773204	4.61057	0.669485	3.26661
AAAGGAATGAGAACACCGAAATGGACTCTGTACGTAGGG	hoΔ	Duo	1.61292	8.67862	1.05993	9.87632
AAAGGAATGCAGAACAAGCGCTGCGCAAACAAATTTAAA	hoΔ	Solo	NA	NA	0.634857	45.3676
AAAGGAATGCAGCAGGCTATGGGCGGAAGGGACTACAAC	hoΔ	Duo	4.18091	1.3964	2.45478	1.62324
AAAGGAATGCGTAGGCAACGATGTGTGAACCAGAGTGGG	hoΔ	Duo	0.816955	35.3488	1.73528	47.6777
AAAGGAATGGGCCTAACTTATCCTATTACGCCCCAGGAG	hoΔ	Solo	1.00712	38.5296	2.41246	44.7509
AAAGGAATGTTTAACGAAGGGACCAGGGCTCATGTTTTC	hoΔ	Duo	1.62123	41.4095	NA	NA
AAAGGCATGACCCACCTCCAACCGGAAGCAGGTACTCCC	hoΔ	Solo	NA	NA	0.948944	46.8928
AAAGGCATGAGAAGCGACGCATGTAAGGTGCCCGTGAGC	hoΔ	Duo	1.16898	43.488	1.18242	48.4684
AAAGGCATGATGACCCGTAAGCGAACTAGGTCGAGGAAA	hoΔ	Duo	NA	NA	1.34227	25.8973
AAAGGCATGCACTACCCAATATGCATCTCACCGATATTC	hoΔ	Duo	0.878728	16.8124	0.696202	16.1212
AAAGGCATGCATAAAGCAATGTTCGCAGGACCATCACAC	hoΔ	Duo	0.97274	40.6097	1.44933	44.538
AAAGGCATGCGATTGAATACGATGAGGTCCTTGGAACCG	hoΔ	Duo	NA	NA	1.25478	49.4897
AAAGGCATGTGGATATGCGAATCAGGTTACGATAAAAGC	hoΔ	Duo	NA	NA	0.471608	16.4555
AAAGGGATGACTAGCGACGAATGGCTCACGCGATCGCCG	hoΔ	Duo	2.60395	35.593	3.66806	40.6773
AAAGGGATGAGTACTGATGGGCGCTCATCCATATTGGTA	hoΔ	Duo	0.382934	12.5844	0.943216	15.5257
AAAGGGATGATGACAAAATTCTCCGAATCGGATAGCACC	hoΔ	Duo	NA	NA	1.0722	49.4897
AAAGGGATGGGCAGCCAAGTATGGACACTACGGCTTAGA	hoΔ	Duo	0.801709	8.1612	1.29644	8.20153
AAAGGGATGGTGTTGGAACGATCGACAGGTAATGAGCAA	hoΔ	Duo	0.835559	38.4703	1.53381	40.0452
AAAGGTATGACTATGAACAGTAAGGGTAGGGATAGTGAC	hoΔ	Duo	NA	NA	2.1444	49.4897
AAAGGTATGATAGGCGATGCAGTGAACGAACCTATAAGA	hoΔ	Duo	0.873514	43.7564	0.793571	39.2595
AAAGGTATGGAAATGGAACGAACTGATACTGCACAATAC	hoΔ	Duo	1.04222	46.3534	1.09391	49.4897
AAAGTAATGAAATTACAAGAAATAGGTTATCTGGAAGTG	hoΔ	Solo	1.00481	18.2018	NA	NA
AAAGTAATGAACGCTATCCTCAGATGCTCGCCATCATAC	hoΔ	Duo	0.897914	34.415	NA	NA
AAAGTAATGAAGGCCCGGGGGCAAAAATATATGGTCTCA	hoΔ	Duo	0.853018	5.08104	NA	NA
AAAGTAATGAATACAAAAGACGGGAAAACGCGACATGGA	hoΔ	Duo	1.09032	42.7367	1.37129	49.4409
AAAGTAATGCCCAAAGGAATATGCAAACGCGTTCTAAAA	hoΔ	Duo	NA	NA	0.880335	39.8786
AAAGTAATGCCGCGTCGAGGCGGCCCAATGTCCCAGGAC	hoΔ	Duo	0.738285	15.729	0.927443	13.8858
AAAGTCATGAAATTACGCTCCTGGCTAGGGATGAAGGAA	hoΔ	Duo	0.753335	30.028	1.91868	39.3591
AAAGTCATGGACTTACGGAAGGTGGAAAAGGATCATACC	hoΔ	Solo	NA	NA	1.7776	49.4897
AAAGTCATGTCACTGGTGTGTCCGAATGCCGAGTGTGAC	hoΔ	Duo	2.71619	39.6823	1.19861	33.636
AAAGTCATGTTTAACAAGCAGCCACAATGCCTGGGCAGG	hoΔ	Duo	NA	NA	0.82043	49.4897
AAAGTGATGACAGCGACCCAATCCCGGTGTATGATAACA	hoΔ	Duo	1.3296	36.7743	3.10173	47.9924
AAAGTGATGATACTACCAGACCGGGACGTAAATGTCGCG	hoΔ	Duo	1.97042	2.9696	1.84108	4.67542
AAAGTGATGCGACTCCATCCTGCAGCTTGTAAGCCACCA	hoΔ	Solo	1.11799	29.4738	1.43901	38.0927
AAAGTGATGGGTACGCCGCCTCCAAACGGGCGAACAAGG	hoΔ	Solo	1.17935	13.7952	1.08073	13.884
AAAGTGATGTGGGAAGGACCGCTCATGCGCACGTTTCGC	hoΔ	Duo	1.46987	26.336	2.69663	23.4841
AAAGTTATGAACAAAAGGCGACTATGCTACAATACGGCT	hoΔ	Duo	1.39676	25.3109	1.347	36.1828
AAATAAATGACCATATCCCCCAGGCTTAGACTATGGCTC	hoΔ	Duo	0.538748	15.4112	NA	NA
AAATACATGAACCATAATAGCAGGACCACCTTATGTATT	hoΔ	Duo	NA	NA	0.914194	33.0186
AAATACATGAGATGCAAGTATCTACGTAGATTCTTTGGC	hoΔ	Duo	0.399073	3.7351	NA	NA
AAATACATGAGCTCATGCCGACCGGCAGGACCGAAACGA	hoΔ	Duo	0.962051	5.05974	0.702077	3.59441
AAATACATGGTTACGACCCCCACTAAATGGTATCACTAC	hoΔ	Duo	0.785675	6.61606	0.805611	7.46333
AAATACATGTTCCATGCACGCAGGCACACCGTGCAGGTA	hoΔ	Duo	0.844467	18.8566	1.90457	13.9098
AAATAGATGACGACCAATGTCATTTATTTTGCCAGGAGG	hoΔ	Duo	1.48501	9.29494	1.04117	13.6672
AAATAGATGCAGGCCCGCGCCAGATCTCGATGGCCTCGC	hoΔ	Duo	NA	NA	1.04399	17.7569
AAATAGATGCGGAATGAGCCTGAAGATATTTCAGCAGAC	hoΔ	Duo	0.448957	4.77028	NA	NA
AAATAGATGGCTGGGTTAGCTCTCCGTTCCCCAATGGCA	hoΔ	Duo	NA	NA	1.22354	36.3421
AAATAGATGTACAAATGCATACCATCCAGAGTACTTGTA	hoΔ	Duo	0.418346	14.769	0.326498	14.8821
AAATATATGAACAAATGTGACCGTCAACCACGAATTAGT	hoΔ	Duo	1.8649	1.10901	0.897264	1.11663
AAATATATGAATCACAAATTGAAACCAATATGTTTTCGT	hoΔ	Duo	0.72332	29.4402	1.44747	28.8478
AAATATATGCAACATGGTCCCCGACCCATACAAGTCCTC	hoΔ	Duo	0.143666	0.929821	0.0906938	1.14913
AAATATATGCGCTCCGTGACAGGACCCTCCACTATCTAC	hoΔ	Solo	1.13736	9.82449	0.798106	12.809
AAATCAATGAACCCAAATAAGACAAATGACTCCAGCTAC	hoΔ	Duo	NA	NA	1.3444	49.0281
AAATCAATGAAGCCGTTGGAGCAGATACGCCCGTCAATG	hoΔ	Duo	0.907466	37.7532	1.91204	48.9514
AAATCAATGCAGACATGGGCGTTACGAAATCAAAGCGGA	hoΔ	Duo	1.87065	29.4589	1.55187	32.2821
AAATCAATGGAGCAAGACGATTATAACCTAGAATACCCT	hoΔ	Solo	NA	NA	1.7776	49.3536
AAATCAATGTGTCACCTATGCGGCCAGATTGCGCCCAGG	hoΔ	Duo	1.78667	31.9402	1.82463	37.6223
AAATCCATGCACACATGCAATACGGTCTCTCGATCTAAC	hoΔ	Duo	0.938728	34.9613	0.888799	29.7882
AAATCCATGGATTTCACAGATGTGGGCCTCGTAGGAGAG	hoΔ	Duo	NA	NA	1.28308	37.9495
AAATCCATGGCGGTAGCCTTATGCCAGCAGACTCGCAGC	hoΔ	Duo	0.841794	7.78167	NA	NA
AAATCCATGTCCGCTTTAACGAACTCAACGTCCCATGCG	hoΔ	Duo	1.38088	44.7004	1.96806	49.4897
AAATCCATGTCGGTCACGGCCGAGTCTGGCGATGTTAGC	hoΔ	Duo	1.1746	14.3881	1.17942	14.3071
AAATCGATGCAGGCGCCAAATGACGGGTTCGGAAACGAG	hoΔ	Duo	1.84685	46.7027	1.68128	49.4897
AAATCGATGCGGGCCCTATGTAAGCGCAGAAAGAAGAAG	hoΔ	Duo	1.15981	9.79702	NA	NA
AAATCGATGCTACACCATTCCACAGATGGCGTGGCGCGG	hoΔ	Duo	1.85996	33.8048	1.51425	28.2288
AAATCGATGTTCTGCCGGAAGAACATATATGCAAATTTC	hoΔ	Duo	0.979543	15.5148	0.642326	16.2497
AAATCTATGATTCTACACATGACCAGAACAGCCTTTGTT	hoΔ	Duo	NA	NA	1.48738	20.6085
AAATCTATGCATGTGGAAATTACTGGACGAAGCAAAAGG	hoΔ	Duo	0.74105	33.07	0.952285	47.076
AAATCTATGGAAGGTGCCCCCCACATTCCGTTAATATGC	hoΔ	Duo	0.758583	6.13885	0.816244	8.28126
AAATCTATGTTTCTCCATATACTTCCAACGGTAAATGCT	hoΔ	Duo	0.673436	14.1076	0.902907	14.4589
AAATTAATGAAAAATGAACAAGTGCAACGGAGGACCAGC	hoΔ	Duo	NA	NA	0.507885	26.4544
AAATTAATGACCAATGAAAGGGCGCTAGGAAGATTTGCA	hoΔ	Duo	0.515469	6.64129	0.253943	6.91761
AAATTAATGACCTCCCGAGTTACAGTGCCCCGTACCGAA	hoΔ	Solo	0.527036	37.9787	NA	NA
AAATTAATGCACAACAATCAAAATCTATCGATACATCCA	hoΔ	Solo	0.76489	43.5016	1.30878	49.4897
AAATTAATGCCGACGGGAAACAGCACAACGATCAATGTG	hoΔ	Duo	0.715006	41.6995	NA	NA
AAATTAATGGAAAAGAATGTAGGAGGCAAGCAAAGACAG	hoΔ	Duo	0.408143	4.67521	NA	NA
AAATTAATGGAAGTGTGTATGAACATAAGACTTACCAAC	hoΔ	Duo	1.12815	12.7612	1.98393	12.1537
AAATTCATGATCGTGGAATGCATTAGTAGCAAGAGCGGG	hoΔ	Duo	1.20359	39.8244	1.13298	48.316
AAATTCATGGTGAACGATGTAGACAGGTACGACTTGCAC	hoΔ	Duo	2.62961	9.08677	NA	NA
AAATTGATGAGAACCGATCGCGTGAGACATCGATGCCCG	hoΔ	Duo	NA	NA	2.28548	32.8138
AAATTGATGCAGTGTGTCGCCCTCTCATGCGCACAGGTC	hoΔ	Duo	2.12007	11.9315	NA	NA
AAATTGATGCTCAGACAAGGAAGCCATCCAATGTGTATT	hoΔ	Duo	0.626177	39.1273	1.65063	38.0538
AAATTTATGACCCAAAGTTTGTACCGAGTTACATGTCCC	hoΔ	Duo	1.73971	30.0026	1.85696	30.2301
AAATTTATGATCAACTTAGCATGTACAACATTCGAAAAC	hoΔ	Duo	0.97274	28.5967	1.16088	26.0196
AAATTTATGCACAAAGCAGCGGTCTCAAGTGATAAAAGC	hoΔ	Solo	1.21023	41.0277	1.44552	48.9303
AAATTTATGGTACCATGCATTTATACAGACGTGTTTTAC	hoΔ	Duo	0.656168	1.22749	0.47967	1.77439
AAATTTATGTTTCGATGTACAGCAACAGTCCAAAAGCTC	hoΔ	Duo	NA	NA	0.719504	18.6048
AACAAAATGAAAAAGAACATTATGACTAGCCATAAGCAC	hoΔ	Duo	NA	NA	0.66827	49.4897
AACAAAATGAGAACACCGAGATGCGACAGCAACCCCGAG	hoΔ	Duo	0.94281	47.2034	0.991196	49.4897
AACAAAATGATGAGTCATCAGTACACTCACTACGCAGCT	hoΔ	Duo	1.57135	47.2034	NA	NA
AACAAAATGATGGGTGCGCGTCGGGACGAGCTCCTGCAG	hoΔ	Duo	1.01303	29.2814	1.39668	39.997
AACAAAATGCGGAATGAAGCATTAGGAATTGAGCCCACA	hoΔ	Duo	NA	NA	1.16228	41.4842
AACAAAATGCGGGCCCACCTCGTGGTGCGTCCTGCCCGC	hoΔ	Solo	1.1117	3.696	NA	NA
AACAAAATGGATGTTGTACGTGCCGTAATAAACATTGCC	hoΔ	Duo	2.03527	15.7422	NA	NA
AACAAAATGGCAAGTCATCGCAAATGCCTGGTTAATTCG	hoΔ	Duo	0.748262	46.2168	0.84202	49.0922
AACAACATGAAAGTCACAATAACTATGAAACATTTGTAC	hoΔ	Duo	1.1356	3.37612	0.74689	3.31801
AACAACATGAACAACCAACACTGCGTATACGACAAATTG	hoΔ	Solo	1.21439	46.9265	1.23469	49.4897
AACAACATGAACCAATTGGAACAACATGAATCCCCCCGC	hoΔ	Duo	NA	NA	1.49544	49.4897
AACAACATGATGATCGCAGAGAAGATACGCATAGCCAGA	hoΔ	Duo	1.20096	26.8781	1.01577	28.4832
AACAACATGCATATACAACATCGTTCGTACACTGAGGTA	hoΔ	Solo	NA	NA	0.644624	49.4897
AACAACATGGTTGTAACTGGAATGAGCCCCCTGCGCCTT	hoΔ	Duo	1.33732	39.5547	2.79337	48.604
AACAACATGTATAACATGGTGCGACAAACGAAGACAGGG	hoΔ	Duo	1.20359	30.2827	1.26971	49.0108
AACAAGATGATCGGAAGCACCACTGTGATGATAGAGTGC	hoΔ	Duo	NA	NA	0.879032	12.9022
AACAAGATGATGATCGGCGCTCCCCGACCACAGTACCTG	hoΔ	Duo	NA	NA	1.94425	22.9835
AACAAGATGCTTCACGAAGCCCCGATTTATTATGGTGCC	hoΔ	Duo	1.50303	27.8605	1.62133	44.1242
AACAAGATGTTACCATTGCTAAGCGACGAGATGTTCTGC	hoΔ	Duo	1.06627	43.3761	1.82521	38.3736
AACAATATGAAGCCCAATGGAGCCGTAGCAGAATCGGTG	hoΔ	Duo	NA	NA	1.50249	39.8786
AACAATATGAGATGGCTCGTCACGCTCTCCTGGATACGC	hoΔ	Duo	0.828844	3.41983	NA	NA
AACAATATGCACGCGGAGCTATGCCCACTCCGGACTCGC	hoΔ	Duo	NA	NA	0.976703	24.8018
AACAATATGGGGGACCCTGATCGCGGTCTGTTATGGGGC	hoΔ	Duo	1.46931	4.93489	NA	NA
AACACAATGAAGTCCCTTCACTCACGGACGCAACCCAAA	hoΔ	Solo	0.897914	43.852	1.23065	43.992
AACACAATGACGCGGGCGAGAAACGGCATGTTAACTGCG	hoΔ	Duo	1.4105	38.8149	2.09268	48.0758
AACACAATGAGCCACTCTAGATGTCCGGGTGGCGAGCAG	hoΔ	Duo	1.429	45.1916	1.54784	49.4653
AACACAATGATGGCTCCTACCTCTGTTGGTTCTCAAGCT	hoΔ	Duo	1.06117	44.5617	0.860584	49.1853
AACACAATGCAATGCTTACACTTGCCCTGCTCATCTCCC	hoΔ	Duo	1.04757	36.6802	NA	NA
AACACAATGCCCGTTTTGAGTAGCCCTGCCCCAGGCAAA	hoΔ	Solo	NA	NA	2.05976	49.4897
AACACAATGCCTTTCCCCTGCACATGCACTAAGATCAGA	hoΔ	Duo	0.95935	21.4266	0.797469	18.4655
AACACAATGGACGCCCCATACCTCCCAAGCTACATGAAC	hoΔ	Duo	1.33771	45.7421	1.36206	45.1517
AACACAATGGATGTAGAGGACTTATCGCATTCTGCGACG	hoΔ	Duo	NA	NA	2.82159	49.4897
AACACAATGGCACCGATACCCCGCTGTGGACGTATGTCG	hoΔ	Duo	1.97541	33.826	1.82241	45.4443
AACACAATGGCCCTCGCGGCCTCGTCGTCAGTCATGCCG	hoΔ	Duo	1.44789	2.61241	1.80299	2.73034
AACACAATGTATGATATCAAACTCACCATACCGTGGAAA	hoΔ	Duo	1.34687	13.8048	NA	NA
AACACCATGATCAATGCATTAATCGTCCACGATCTCAGC	hoΔ	Duo	1.10636	40.8872	NA	NA
AACACCATGGCATGCCCAACAAGCTGGAAGCTATTTCGT	hoΔ	Duo	1.02852	34.009	2.39658	41.5661
AACACGATGAAAAACACAGCAAATAAAATAATGCATTGT	hoΔ	Duo	NA	NA	0.656019	48.8912
AACACGATGATCTTCCATTGTCATGGCCCACACACCTCA	hoΔ	Duo	1.17745	33.353	1.64458	29.6881
AACACGATGATGACTCGGCGTTGCCTGCTACTCGAGCCC	hoΔ	Duo	1.68071	37.0775	3.25893	34.7188
AACACGATGCCAAATGGAAGCTCATCAGCTCCGCGCACT	hoΔ	Duo	1.65706	45.7251	1.94364	49.4897
AACACTATGTTCAGGTCCAAGTCGGGACACGATGGGACA	hoΔ	Duo	NA	NA	2.15299	48.9008
AACAGAATGACTTTAAACCGGATCACGACACTATGGTAC	hoΔ	Duo	0.684125	18.4828	NA	NA
AACAGAATGATCATCTATCATCAAATGATACGTATAGCT	hoΔ	Duo	NA	NA	0.863405	4.55533
AACAGAATGCATACAGTACCTCCGCCGAAATGGAATTTG	hoΔ	Duo	1.02262	31.8196	NA	NA
AACAGAATGCCGTTTCCTCCCCGTACCTCAACCTCGTGC	hoΔ	Solo	NA	NA	1.26971	49.4897
AACAGAATGCTAGTAAAGGCTAGGATGATCCACTCGTTA	hoΔ	Duo	NA	NA	1.31733	33.7535
AACAGAATGGCACGAGAAATGTCAGCCAGGCCGAATTCC	hoΔ	Duo	1.59725	44.6683	2.56482	46.9332
AACAGCATGCATCGGCATATGAGGGCACATCGGTCGGTA	hoΔ	Duo	1.37538	35.9268	1.88341	29.418
AACAGCATGCCACACCCACTCTATGAACACATACCCAGT	hoΔ	Duo	NA	NA	0.821579	49.4897
AACAGCATGCTGTTGATACGACCTGATGATCACGCAGCC	hoΔ	Duo	2.07019	34.6889	NA	NA
AACAGCATGGAAGTGCTCAGCATATGCCCAAGCTTAATC	hoΔ	Duo	0.590733	10.0107	NA	NA
AACAGCATGGCCGGTCTTGCTTCCACAGCATGCCGACGC	hoΔ	Duo	1.07359	29.9128	NA	NA
AACAGCATGTCTCGGCTGACCGCTATCCGTCCCGATGTC	hoΔ	Duo	1.21082	34.9128	NA	NA
AACAGGATGAAAAATGCTTCGCTTGGTCAGCTGTTCAAA	hoΔ	Duo	NA	NA	0.979493	48.2989
AACAGGATGGCATTGTGCGGGAAGCAGGATGGACCGGGC	hoΔ	Duo	2.50935	45.91	3.42823	49.4897
AACAGGATGTTCGGATGTAGCCTCCTGGTTGTGCTCGCC	hoΔ	Duo	2.03212	0.547525	NA	NA
AACAGTATGAGGTTAACCACTTCATCCTCTATGTGTGTT	hoΔ	Duo	0.719561	37.341	1.00926	43.508
AACAGTATGGACGGAAATGACTGGAGCCGCCGTGAAGTT	hoΔ	Duo	NA	NA	1.616	49.0765
AACATAATGACATTACTCTCCTTTCACATCTTTCGGTCT	hoΔ	Solo	1.21218	8.18454	NA	NA
AACATAATGAGACCTAGGAGAAGGTCATGTAATCATCCC	hoΔ	Duo	1.19026	33.1388	1.85696	43.7667
AACATAATGCAAAATGGCCTGACAAACAGATTGAAAACA	hoΔ	Duo	1.01764	7.53217	0.423238	8.19455
AACATAATGCTTATTTCAACGGTATGCGAGCTACAAATC	hoΔ	Duo	0.897914	9.73753	NA	NA
AACATCATGAGCCCCCCTCTCACATGGAACACTGTAAAC	hoΔ	Duo	NA	NA	1.26971	49.4897
AACATCATGATCTCATGGCGAGCCCTACCCCCATCAAAG	hoΔ	Duo	1.07895	33.4483	1.46722	30.4207
AACATCATGCAATATAATACACCTTACGTATGGAGGATC	hoΔ	Duo	0.408143	14.3835	0.634857	17.5163
AACATCATGCACTACTCCAACGACCATATGGACTCTTAC	hoΔ	Duo	0.860501	43.8305	NA	NA
AACATCATGCCCACAAGCCTGACGGCCAATGCTCGGATT	hoΔ	Duo	1.25708	32.442	NA	NA
AACATCATGGACAACGTGCCGACACGAGACGCGAAACAG	hoΔ	Solo	0.875688	44.2962	1.19407	39.9305
AACATCATGGACTCGCGCCAAATCCCGAGTCAATATAAA	hoΔ	Solo	0.876535	42.4171	1.41785	49.1847
AACATCATGGAGAAATGTTATCATCGTTCAAGTGAGAGG	hoΔ	Duo	0.0224479	5.21782	0.253943	4.43875
AACATCATGTCGCAGTCAAGCACCCTTAGACTATGCCGT	hoΔ	Duo	NA	NA	1.83202	47.4512
AACATTATGATGTCTAGCTGCATCGCGGCAACACAACCG	hoΔ	Duo	1.49054	25.8181	3.23777	35.3513
AACATTATGCCTAATGTCAAACTGGGTCTAGTCATCTGT	hoΔ	Duo	NA	NA	1.01577	11.4628
AACATTATGCGAATGCTTACAGTCCGCATAGTAGCGTTG	hoΔ	Duo	0.962051	1.17986	1.60385	1.1302
AACATTATGCGATGGCTACTAATCCCGCACAATCTGACG	hoΔ	Duo	NA	NA	1.80299	12.4214
AACCAAATGAACACCCGATACCAGCATGAACCGTATTCT	hoΔ	Duo	NA	NA	1.14274	37.0103
AACCAAATGCACACCGGTCCAGCCGGAGCCCGATACAAA	hoΔ	Solo	1.44308	9.29455	0.988563	10.1206
AACCAAATGCCGAACTCTGTTCGATGCTTAAGGTTTACG	hoΔ	Duo	NA	NA	0.855386	27.3218
AACCAAATGTGTCAAACAGAATGTGGACTTCCTAAAACA	hoΔ	Duo	NA	NA	0.588078	49.4897
AACCAAATGTTCTGGTGGAAAAGACCAGGACGGGATGAC	hoΔ	Duo	NA	NA	1.33897	14.5568
AACCACATGACATGCGGAGTGGCGCTCACCGTGAAAACA	hoΔ	Duo	0.91424	10.2908	0.906938	15.077
AACCACATGAGAATCAGGAACAGTTCCTGTAGATGGCAA	hoΔ	Duo	NA	NA	1.15685	13.6011
AACCACATGTCCGGAAATGCCTGCCATACCCCCAGGGCT	hoΔ	Duo	0.861708	24.9677	1.07733	34.1497
AACCAGATGAAATTTGCAATGTGCCAGAAGTCTGTAAAG	hoΔ	Duo	NA	NA	0.84202	49.4897
AACCAGATGAACACATGTCTATTGCTAAATAGTTACAAC	hoΔ	Duo	NA	NA	0.492948	17.9479
AACCAGATGATGTTAATTACCAGCATAAATAGGCAAAAA	hoΔ	Duo	NA	NA	0.825314	26.6319
AACCAGATGGCGACATGTCTCCTGCTAAGTATCAAGAGA	hoΔ	Duo	NA	NA	0.620749	1.11663
AACCAGATGTACGTCTGCAGAGCGGGATCGTACTATGCG	hoΔ	Duo	0.847225	27.4415	1.46017	24.6724
AACCATATGAAAAATGGAACTCAACATTGGCCGACTGTC	hoΔ	Duo	0.204071	2.00651	0.105809	2.33287
AACCATATGCCCTACGAGTACAAAATTAATGCAACAACT	hoΔ	Duo	NA	NA	0.786403	49.4897
AACCATATGGTGAGGTCCCGTGGATGGAATTTTGGCAGA	hoΔ	Duo	1.66114	9.47275	0.685645	10.7127
AACCATATGTATAGCCCAGATCTAGAATGCCGCTACTAC	hoΔ	Duo	1.19722	15.5758	0.643321	20.5648
AACCCAATGCAGCAAACCGGTATCATCAGCATTAAGCAC	hoΔ	Solo	1.07386	46.4522	1.979	41.8654
AACCCAATGGAACTTAGCCACCTACATGACGCTGACCCG	hoΔ	Duo	NA	NA	1.65063	49.4897
AACCCAATGGGATGCGAGCAAGGGTGGAACCCTGGACGA	hoΔ	Duo	0.952665	11.005	1.15121	11.9557
AACCCAATGGTTGCGTTACCCGAACGTGGGCCCATGCAA	hoΔ	Duo	NA	NA	1.57127	36.2996
AACCCCATGGGCAACGCCGCCGAGCAACTGTCCATGCAA	hoΔ	Duo	0.897914	12.2698	0.848703	13.6564
AACCCCATGTCTGATACGGGGCGGCGCGGTTGGAAGATG	hoΔ	Duo	1.34687	35.4086	3.30125	36.4042
AACCCCATGTTAGTTGCCCATATGTTAAACATTCTTGTA	hoΔ	Duo	0.808123	7.38075	0.689273	7.82106
AACCCCATGTTGGCTACTTATCACATGACGCGCAGTCCG	hoΔ	Duo	1.55315	26.8938	1.11553	41.2788
AACCCGATGATATCCCTATGGATTGCCCGCCGCTCCAAA	hoΔ	Duo	1.4404	11.1958	1.49191	13.5728
AACCCGATGCTCCGTCTAGCTACGTTCGCTCGTTGCATG	hoΔ	Duo	1.79583	13.1075	NA	NA
AACCCGATGGTGTGTGCCGGTTCTAGGACGACAGGTATC	hoΔ	Solo	NA	NA	0.592533	35.4039
AACCCGATGTACAGGTCGCTAACAGGGTCCGCGCCCTTG	hoΔ	Solo	2.30601	14.1325	3.22507	18.3486
AACCCGATGTATCAGAAGGCAAGACTGTCAATGAAACAG	hoΔ	Duo	1.69222	29.6333	NA	NA
AACCCTATGAACCCTGAGTACGTTCAGCAACCCCAGAGC	hoΔ	Solo	1.26879	36.5197	1.07311	48.8786
AACCCTATGACGCTCGTCGGGGTGGATGTACCGGCAGAG	hoΔ	Duo	2.5713	14.6757	1.31588	11.1969
AACCCTATGCCAGCAAGACAATCTACTGCACACGAATGC	hoΔ	Duo	1.57135	39.3713	NA	NA
AACCCTATGGTGATCGCCCAAACAATGACGCTCAACTTC	hoΔ	Duo	1.28701	38.8275	1.35982	34.5575
AACCGAATGAAAAATGCCAGCGTAAGGAAATACCGAAAA	hoΔ	Duo	0.932449	6.02159	0.359752	5.79173
AACCGAATGCCCCTTACGCCCGCCATGTATAATACAACC	hoΔ	Duo	2.13915	43.1125	1.28925	41.4435
AACCGAATGTCAAGCCGCGTGTTCGATATGGCGAATCTG	hoΔ	Duo	1.24832	42.0644	1.34025	44.0988
AACCGGATGACCAATAAAGTGATATTAATAATAGATGGA	hoΔ	Duo	1.04222	6.30404	1.53953	7.94906
AACCGGATGCAGGCAGCAACCAAGACCTATGGCTTTACG	hoΔ	Duo	2.21485	26.822	1.719	23.7025
AACCGGATGGCAGTCCGGGTCCACGTGGCACAATGCTCA	hoΔ	Duo	0.754497	3.37922	0.749441	3.4296
AACCGGATGGGATGTAAATCGTGTGTCATTACGTACTGG	hoΔ	Duo	0.41304	3.41798	0.656019	3.84494
AACCGGATGGTAGCCAATTTGCGGCCGAACCTCTTCTCT	hoΔ	Solo	1.04027	10.1086	0.732806	8.79904
AACCGGATGGTGCCGTCCATGGCCTCAGTGCGGCAGCCG	hoΔ	Duo	1.88562	3.71767	2.00615	3.98156
AACCGGATGTCCCGTGCTCTCGTGGATAATGGCGTCGGT	hoΔ	Duo	1.67997	34.8937	2.51827	40.8819
AACCGGATGTTATGCCCCGAGTCTTCCCCTGCCCTCTTC	hoΔ	Duo	NA	NA	0.692571	11.6367
AACCGTATGACGGCCGACTTACCGGTAACCGAATGTTTC	hoΔ	Duo	NA	NA	0.620749	30.6591
AACCGTATGATGGAAGGCAAACGCCTATCTGTAGTGTCG	hoΔ	Duo	1.8956	40.0071	1.2928	38.381
AACCGTATGATTCAGTCAGTGACCCGCAACTTATTTATG	hoΔ	Duo	0.97274	20.8656	NA	NA
AACCGTATGCCTCATGCCCATCTTCAAACCCAAGATAGT	hoΔ	Duo	0.673436	3.11568	NA	NA
AACCGTATGCCTTTGACCCAAAAATCGATTCCCTATGAA	hoΔ	Duo	0.766968	32.4486	0.406308	31.8635
AACCGTATGCTCCGCCCACCTGCCGTTCACCGCCCACGC	hoΔ	Solo	NA	NA	0.870661	10.4075
AACCGTATGTCCAGTGCGCAGACGAGAATGGTGCTCGAG	hoΔ	Duo	1.37181	36.3921	0.81917	33.8674
AACCTAATGAAGAACATAGACTGCCATCAGCATGATAAC	hoΔ	Duo	NA	NA	0.501203	49.4897
AACCTAATGAGATGGCGTATAAGGCGGAGCCGAGTCTCT	hoΔ	Duo	0.610582	9.14327	0.800896	9.10708
AACCTAATGAGTCATATCAGTACTATGAACGAGTCCATC	hoΔ	Duo	NA	NA	0.784914	42.9455
AACCTAATGCTCTCATATCTTAACTATGTCACATTAGTT	hoΔ	Duo	1.06332	4.9381	NA	NA
AACCTAATGTACATATCGCTAAGGGAGTACCGATCCTCT	hoΔ	Solo	0.832848	15.1763	1.26971	18.0561
AACCTAATGTGCGTCGCACTAGAACGAGTCCCTCGCTGC	hoΔ	Solo	1.20873	16.503	2.07217	29.1048
AACCTAATGTTAATATGTCTAGCGAGCCGCAGTACGGGC	hoΔ	Duo	1.79583	15.8874	NA	NA
AACCTCATGAAGTTCATGATAGGACCACCTCTTTTCAGG	hoΔ	Duo	NA	NA	1.82377	18.0333
AACCTCATGCATCGCGGTACAAGCGTATACCATGGACCC	hoΔ	Duo	NA	NA	2.26009	49.043
AACCTCATGCCAAAGCAACGTCTATGGTTCCCTTATAAA	hoΔ	Duo	0.813404	21.1316	0.575603	18.6281
AACCTCATGGCGTATACAGCCGGACCGATGATTACTTTC	hoΔ	Duo	NA	NA	1.57444	18.6204
AACCTCATGTTTACATTTAGTTCATGTAAGCAACCAATT	hoΔ	Duo	0.987705	22.5598	1.01577	24.3378
AACCTGATGCAAAAAAGGCACTCCACCTCCCGATGTCCC	hoΔ	Duo	0.614362	26.9737	NA	NA
AACCTGATGCTAAACAAACCGTGGTCTCTCGGATGCGCT	hoΔ	Duo	NA	NA	1.24855	24.5096
AACCTGATGGCAATCACCATGGGCAGTGGGCGGGTGGTC	hoΔ	Duo	1.22443	17.412	1.69824	18.8188
AACCTTATGCACGTGAAGCCGCTAATGGACTCAAGCAAC	hoΔ	Duo	2.11651	44.19	1.11601	49.4897
AACCTTATGCATGGTCAACCTTCCATACACCGCCCGTGC	hoΔ	Duo	0.609904	29.4073	0.779341	33.8731
AACCTTATGCCTCCACTAGGGACACCTGGAATGACAGGT	hoΔ	Duo	1.13736	23.4593	0.686586	21.242
AACCTTATGCGCCACATCCGACATGTACCCAGCCTTAGG	hoΔ	Duo	1.34687	21.9503	1.79876	22.6959
AACCTTATGGTGGAAGTGGCCAACCTGTTCATGGTAATT	hoΔ	Duo	0.742153	2.57953	0.993689	2.73518
AACCTTATGTCTGGTATCCTTACGGGAAGCCGACCAGGA	hoΔ	Solo	0.914856	19.4087	1.22354	24.2557
AACCTTATGTGCAACTTAGTCTCATTATGGCCAGAGAAA	hoΔ	Duo	NA	NA	1.20046	40.8865
AACCTTATGTTGCCTTATCAATCACCAGCGCCTCCCCTG	hoΔ	Solo	1.2519	46.7346	1.82839	48.5443
AACGAAATGACGCACCGTGCATGTTGGATACCTGTGACG	hoΔ	Duo	1.34687	30.9477	NA	NA
AACGAAATGCACTACTTGCGTTGCCTCACGGCAGACGCG	hoΔ	Solo	1.8497	24.8716	1.75644	27.789
AACGAAATGCGCGTTTCACGCAGCGTGCGATGCATAGGA	hoΔ	Duo	NA	NA	0.828655	21.747
AACGAAATGCTATTGAAACCCCATACCCTACATGTTGTG	hoΔ	Duo	NA	NA	1.92271	18.7066
AACGAAATGTACCATTGCAAGCACCACGCGATGAAGATT	hoΔ	Duo	1.30106	37.9791	0.777699	46.5474
AACGAAATGTACTGGCAAGATTCCGATGTTCACTCTAGC	hoΔ	Duo	NA	NA	1.15121	48.2909
AACGAAATGTCTCAAAAGAATTGTCTCCATATGTACCAG	hoΔ	Duo	1.01837	46.2824	0.827362	49.4897
AACGACATGAGCAACGTTGAACGGTGGCATGACTCTAAA	hoΔ	Duo	2.32401	45.3104	NA	NA
AACGAGATGAAATTCCCCGCGCTATGTCGATCCACTAAA	hoΔ	Duo	3.32228	5.00882	NA	NA
AACGAGATGACCATGAGTGAGTCCACAAGGCAGCAGGAA	hoΔ	Duo	0.880778	45.5445	1.21237	45.9831
AACGAGATGCACGCCCCCAACTCTGAGCTGTGTCTCGTA	hoΔ	Solo	1.11559	33.6455	1.69597	31.2575
AACGATATGATGTTCCGTTTGACAGTTACAAGCCAGATT	hoΔ	Duo	1.51013	8.97271	0.987555	7.82207
AACGATATGCCCCTAATTAGTATGCTTTGGGAGAGTGTG	hoΔ	Duo	0.766512	25.4242	0.952285	18.0551
AACGATATGGAAAAAACGCCATGTTCGATTGTTCAGCGC	hoΔ	Duo	1.1428	46.5219	0.963488	49.4897
AACGCAATGAATTCAGGATGCCTGACAAGGTCAGTCCGC	hoΔ	Duo	NA	NA	0.898566	40.6296
AACGCAATGATGTCCCTAATCTTTAGACTCGTGCTGAAG	hoΔ	Duo	2.53529	5.3273	2.19314	5.31925
AACGCAATGCACTACCTACCCACTGTGTACGATGTATCC	hoΔ	Duo	NA	NA	1.82176	37.6933
AACGCAATGGTCTTCGGCCCCACCGCATGGACATCCACG	hoΔ	Duo	1.65615	37.2108	2.39432	28.166
AACGCCATGCCCATTAGACTACATATCCTATTCATGGGC	hoΔ	Duo	1.04757	1.89545	1.26971	1.49214
AACGCCATGCGTAAACCTCCCGGATGCGGGCTCCACGCG	hoΔ	Duo	1.07359	12.5273	1.01577	13.9691
AACGCCATGGTCGCTGGTAAGCCAGGATGGACCAGAGCC	hoΔ	Duo	1.34687	26.7806	NA	NA
AACGCGATGACTGTGATATTCACGGGAAGATGGCTGGTC	hoΔ	Duo	1.06986	4.25398	2.05108	3.8126
AACGCGATGCCAGGCGAACGATGCGACGCAGAAAAAACG	hoΔ	Duo	NA	NA	1.92698	49.4897
AACGCGATGGAACTTCACGCAATGCCTAAATTTAGAGCT	hoΔ	Duo	NA	NA	1.1766	49.4897
AACGCGATGGCCATGCAGGAAGATCAGCCCACCACCCAA	hoΔ	Duo	1.31299	47.2034	1.08503	49.4897
AACGCGATGGTAATTGGACCCCATGCGGCTGAGCGTAGT	hoΔ	Duo	1.54922	42.4919	1.47386	41.9432
AACGCGATGTTGTTGACCCCCTACCGTACGACGGCTCAC	hoΔ	Solo	NA	NA	1.84814	26.699
AACGCTATGCTGATAGAACGCAACAATCCAGTATGGCGT	hoΔ	Duo	1.17851	22.2824	1.72318	28.9179
AACGCTATGGCCACGGAAGAGTATAAGACATGGACCACA	hoΔ	Duo	NA	NA	2.38071	49.4897
AACGCTATGGTTCGTATCTGCCCAGCAATTACATGGTCC	hoΔ	Duo	NA	NA	0.928204	29.5474
AACGCTATGTCTGGCAGAATCGGCATGCGCGTTCCGCCG	hoΔ	Duo	1.94548	40.9454	NA	NA
AACGGAATGAATGTACGCCCGACCTCGCGCAAAACAACT	hoΔ	Duo	2.04071	32.08	NA	NA
AACGGAATGACACTCGTGGACTCCTGCCCTCAATGCGTT	hoΔ	Duo	1.16556	30.99	1.39939	25.9228
AACGGAATGATAAAGCCTGCAATCATGAACCTAGCAACT	hoΔ	Duo	1.40754	26.7977	1.51697	41.1212
AACGGAATGATTCTTATCGGTAGCGTCAATGTATTATTC	hoΔ	Duo	1.57135	2.66614	NA	NA
AACGGAATGCATGTGTTTCGTCCCGACGGGCTTGCCATC	hoΔ	Duo	0.811273	17.7142	0.884421	19.36
AACGGAATGCCCTCCACAGACCATTCACAATGCAGCAAC	hoΔ	Duo	1.5814	42.331	1.30213	39.2603
AACGGAATGCGTCAGTGGAACTGCCGAGACCCATGTGTA	hoΔ	Duo	NA	NA	2.32176	31.9388
AACGGAATGGAGATAGTGTATGTGCCAATTCAACAGTCC	hoΔ	Duo	1.53823	28.0239	1.87918	36.1645
AACGGAATGGGTACTATGCGACGCGAGAGTGCTTCAGGA	hoΔ	Duo	2.12093	46.8461	1.43901	49.4038
AACGGCATGAGGTACCCGGACAATGCGCCAGTACGCCGC	hoΔ	Duo	1.61039	33.6888	1.52366	38.8556
AACGGCATGGCCGTCCGATGTCCCAGTTTTCGAGTGGAA	hoΔ	Duo	1.16448	10.2918	NA	NA
AACGGGATGGAGCGGTCCCCCCGTGTGGATGGAAGGTCC	hoΔ	Duo	1.26524	14.7286	NA	NA
AACGGGATGGGAGATCAAACTGATGCGCATCACCACGAA	hoΔ	Duo	0.977729	47.0484	NA	NA
AACGGGATGTCGCACTATATATGGCCACGCAGACAGAGT	hoΔ	Duo	NA	NA	0.949525	29.7451
AACGGTATGGGATGCAGACGGGAACGGTGGAAGGGAGGT	hoΔ	Duo	1.58683	17.0736	1.83735	18.7133
AACGGTATGTCAGGCACAGGAACACCGCCAACATGCTGG	hoΔ	Duo	0.970539	41.3413	1.20249	49.4897
AACGTAATGAAAATGTCACGAAGCGGAAGCCCAATAAAA	hoΔ	Duo	NA	NA	0.541744	45.7921
AACGTAATGATATTCATCCACTCAATTGATGACATTCAA	hoΔ	Duo	0.502832	29.3408	NA	NA
AACGTAATGATGGGCAAACAGAAAAGTCGCCTCTTAGGT	hoΔ	Duo	1.2007	43.0185	1.33808	42.9529
AACGTAATGGCTTTAAACGTTACTTCCATAACCATGTCC	hoΔ	Duo	NA	NA	0.863405	48.5443
AACGTAATGGGCCGCGCAGCCAGCAGCGGATATGAGAAC	hoΔ	Duo	1.48034	30.0616	1.15685	25.7637
AACGTCATGAAATGGCGCAGTGTATCAGAGGAGCGAAGA	hoΔ	Duo	NA	NA	1.68086	31.1105
AACGTCATGCATTTGCGATGTTGCAGTATTCCGCGCCCC	hoΔ	Duo	NA	NA	2.49326	19.3027
AACGTCATGCCCTTCCGTTACGTCATCTTGTTAAATGCT	hoΔ	Duo	0.770432	3.06152	0.938484	3.05452
AACGTCATGGAGTATCACCCGATATGTCGGACCCATAGA	hoΔ	Duo	1.21023	30.3871	NA	NA
AACGTCATGGCGAAGTGTGCCATAGAGTATTGCTTCTGG	hoΔ	Solo	1.98069	5.33747	1.46505	5.37359
AACGTCATGTCCAGCAGCCCCGACGCTATGAGAACTAAG	hoΔ	Duo	NA	NA	1.07437	49.4897
AACGTCATGTCCAGTCGTATTACCCGAAATGCCCTTTTT	hoΔ	Duo	1.03969	38.7072	1.20623	44.8782
AACGTCATGTCGCAGTCGATAGGATGCACCTCCTTGCGT	hoΔ	Duo	1.85914	44.2435	1.88981	49.4718
AACGTGATGACCAGAAATGTGCACCCTTTGTTGAGATAC	hoΔ	Duo	1.09158	30.2324	0.855386	38.105
AACGTGATGAGCTCCTATGTCAGACTGGCCTTGACTTTC	hoΔ	Duo	0.622747	3.54686	1.03886	5.0482
AACGTGATGCTATATCCATGCACAAACCGACGTCATAGT	hoΔ	Duo	1.17627	31.2213	1.61254	20.0805
AACGTGATGGGAGGCCCTTTCGCGCCAAACAATGACATC	hoΔ	Duo	1.63158	44.3461	1.12226	49.4296
AACGTTATGCTCCCTACAAGCCCCTTGTGCGCAGCTGCC	hoΔ	Solo	1.31694	30.9012	NA	NA
AACGTTATGGAGGGCCGCCGATTGTCCAAGAGGAATGTG	hoΔ	Duo	NA	NA	1.66474	34.6214
AACGTTATGTCCCGTACCCTGTCCAGGCCGTATGGTCGA	hoΔ	Duo	NA	NA	1.70834	42.995
AACTAAATGAATCATGTGTTTGTGTGTGCGTGTCGTTTT	hoΔ	Duo	1.29961	6.84058	NA	NA
AACTAAATGAGCAAATGCTTAACGCCAGGTGCATTGAGG	hoΔ	Duo	1.30082	1.10901	1.95899	1.11874
AACTAAATGCACGCGAACCCCGCCCGATACGGGCTATGG	hoΔ	Duo	1.02619	3.49372	1.43901	4.76158
AACTAAATGCTTGTCCATATATATGTGTCTCGATACGAG	hoΔ	Duo	0.753606	1.90768	1.49826	2.66032
AACTACATGCCGATCCAGACGAAACTTAGCTCGAATTGG	hoΔ	Solo	1.53265	41.0143	1.81324	42.5587
AACTAGATGAAAACGAACCACCAACGAACAATGTGCTTA	hoΔ	Duo	NA	NA	0.997632	49.4897
AACTAGATGATGTATCGACGACCGCATTGCGCCGGTCTT	hoΔ	Duo	3.92089	5.00551	NA	NA
AACTAGATGGGGCTGATAATTAAATCGTTAATCACAATG	hoΔ	Duo	1.17627	13.9558	1.83106	13.1526
AACTATATGACAAACATAACCAACATGGTAAGACAGGAA	hoΔ	Duo	0.514804	44.3026	0.805611	49.4897
AACTATATGACTCGAGTCCATTGCCGCGCTCCCGAAATC	hoΔ	Solo	0.805026	36.776	NA	NA
AACTATATGCCCACGAAATTGTCCCCAACGCGAGAGGCT	hoΔ	Solo	1.45911	40.5031	NA	NA
AACTATATGCCCCGGCAACACCATCGAAATGACGCATCC	hoΔ	Duo	NA	NA	0.61962	24.6941
AACTCAATGAAAAAAAAAAAACAATGTACAACGATCAGT	hoΔ	Duo	NA	NA	0.969599	14.4654
AACTCAATGCACTTCCATCTGGATCATGGCCCCACAATC	hoΔ	Duo	1.69321	35.3109	NA	NA
AACTCAATGGACACGTCTAGGTTCGCCGGATATTATGTT	hoΔ	Duo	0.955054	25.8284	1.11536	28.0143
AACTCAATGTGTCATTTCTACTGGATATCAAGGAACATG	hoΔ	Duo	NA	NA	0.800896	20.9451
AACTCAATGTGTTCATGTCGCGCCACGACCGTGTGGCCT	hoΔ	Duo	NA	NA	1.28126	43.2193
AACTCCATGAGAGCGTCTACTACATCCAATGCGCGCGTG	hoΔ	Duo	NA	NA	0.831085	26.1824
AACTCCATGATACAAAGAGATGGTTGGCGCCACCTCGAA	hoΔ	Duo	1.76376	11.9765	0.9181	15.7444
AACTCCATGTTTAATCAGGTCTGCGTAGTTCAGAATGGC	hoΔ	Duo	1.46931	9.49308	NA	NA
AACTCGATGCCCAGCACCGACTGTGCATTCCCACCAATA	hoΔ	Solo	0.72332	20.0421	1.10811	17.9248
AACTCGATGGATGCCAAAGAGACAGCCGTAGGCACAGTA	hoΔ	Duo	0.554594	42.7816	0.473257	49.4897
AACTCGATGGGGAGCCCAAGGGATGTTACTCCGAAGCTG	hoΔ	Duo	0.979543	22.7657	NA	NA
AACTCTATGGGATACGTGGATAACAATGACGCAAATCCA	hoΔ	Duo	1.1428	13.6518	NA	NA
AACTGAATGCGCATATGCAGTCCGCCTCACCGTAGTAGA	hoΔ	Duo	0.823088	3.97565	NA	NA
AACTGAATGCTCGTATCACGGCCCCATGAGCGTCTTGTC	hoΔ	Duo	NA	NA	0.672948	19.5808
AACTGAATGGACGGATGCCCGGAAGCCAGGCCTCCGGCG	hoΔ	Duo	1.27504	8.15364	1.61721	8.56404
AACTGAATGTGCATGGAATATAGGAACAGAGAAAACACT	hoΔ	Duo	NA	NA	2.00333	49.4897
AACTGCATGAATATCAACCTCTCCATCGCGGTCGATGTC	hoΔ	Duo	0.97274	3.32153	NA	NA
AACTGCATGGCTTGCCTGCCATCCCCATGGCCACCCAAC	hoΔ	Duo	0.828844	1.10901	NA	NA
AACTGCATGGTCTCGTCATCCCAGGCCGCGATGCTCAGC	hoΔ	Duo	NA	NA	1.2415	9.71156
AACTGCATGTCTATCCTTCCCCCTATGACGCCGCCCTGG	hoΔ	Duo	2.61357	23.7703	2.00167	30.0747
AACTGGATGCATTTGCGCACTAATGCTCCTCGAACAGCG	hoΔ	Duo	0.703366	7.75025	0.43533	8.17496
AACTGGATGTATTCCACTGAGGAACATGCCTCAAGCGCT	hoΔ	Duo	0.792277	12.3999	1.2221	15.7477
AACTGTATGAGATACACTGTGAATTTGGATACGATGAAG	hoΔ	Duo	NA	NA	0.620749	49.4897
AACTGTATGCCTTACGGAAATGATAAGGGTATACAGGTT	hoΔ	Duo	NA	NA	0.0923428	1.155
AACTGTATGTGTTGCCCTCCTTCTGGTCTAAAAGGTCTA	hoΔ	Solo	NA	NA	1.15861	16.9757
AACTTAATGCACCTACTGTCCGAGCAGGGTTATGGACTT	hoΔ	Duo	1.06627	17.6271	0.914194	17.6538
AACTTAATGCGTTGGGAGATTGAAGTAGCCATGCCCCCA	hoΔ	Duo	2.74554	29.9527	1.33743	28.4606
AACTTAATGGGCCGATTAGCCGAGCGCTATGTCTTTTTA	hoΔ	Duo	2.17571	2.91337	1.67602	4.61287
AACTTAATGTCATGTGTGGGGTTTTACAATAAAATAACA	hoΔ	Duo	0.404061	6.28206	NA	NA
AACTTAATGTTACTCCAAATAACAATACATGATACTAAG	hoΔ	Duo	0.609904	7.27254	1.06414	7.80576
AACTTCATGAGCACCAAAGCTCGAACATGCCGATACCGA	hoΔ	Duo	NA	NA	2.41246	20.7464
AACTTCATGCTAATGAAGCACCAGTACCTATACTTGGCA	hoΔ	Duo	0.929982	6.62939	NA	NA
AACTTGATGCTCTTTCCATCGCATAATAACCTTCACATG	hoΔ	Duo	NA	NA	0.945231	28.9039
AACTTGATGCTGACAGAAACGGTTAGGCCACCACATGTC	hoΔ	Duo	0.858874	14.1413	0.664158	28.7116
AACTTGATGTTGAGACAACGATCAGGGGCTGCGTTTTGG	hoΔ	Solo	3.16408	24.4448	2.17665	23.3022
AACTTTATGACGACAGCGCCAGCTGTCTACATGGGAGTC	hoΔ	Duo	0.65847	1.20108	NA	NA
AACTTTATGCAGCGTCCTAATCGGGCAATGACGATACCT	hoΔ	Duo	NA	NA	2.67617	45.9341
AACTTTATGCCATCCACTAATACGCGAAGATCTATGATC	hoΔ	Duo	NA	NA	0.545977	31.4712
AAGAAAATGAAACGAAAAGGAGAAGAGAACGATGGTGAA	hoΔ	Duo	1.90807	1.35184	1.7522	2.21508
AAGAAAATGAAAGTGCGATACGCTTCAACGAATGTTCTG	hoΔ	Duo	NA	NA	1.01577	23.7429
AAGAAAATGCGGACCCTGTGCTTATGTAACGAATCCCTA	hoΔ	Duo	1.09745	38.891	NA	NA
AAGAAAATGCGGCTCCAAGCAGGCATATGCTCCCCGTGC	hoΔ	Duo	0.796537	28.6979	0.712678	35.3516
AAGAAAATGGTGAGGTTACCCTCGCCATGCAGGTCTTTC	hoΔ	Duo	0.52943	7.95287	0.769523	8.77786
AAGAAAATGTCTCAAGCTCTTGGCCCAGCCATGAGAAGA	hoΔ	Duo	NA	NA	1.86829	48.1253
AAGAACATGCACAATGTTTCACTCCATAGACCAGACGAA	hoΔ	Duo	0.72332	7.47765	NA	NA
AAGAACATGGATGACGCTAGAGCTACACGTCAGGAGCCG	hoΔ	Duo	2.64885	46.8224	2.68051	49.4897
AAGAACATGGATGAGGCTAAATCGAAGCACGTCACAAGT	hoΔ	Duo	1.34224	46.5921	1.6581	48.8171
AAGAACATGGGAAGCCAAAGGTCAATCAGCTATGCGAGG	hoΔ	Duo	1.54329	42.9046	1.3205	48.9488
AAGAACATGTATACAAAAAGTACAGCGCGGCCTTTCCCC	hoΔ	Solo	1.52255	42.5109	2.05976	45.7292
AAGAACATGTCCACAATACGCATGTCCATAAATCCGAAC	hoΔ	Duo	0.738607	39.4423	NA	NA
AAGAAGATGATGTCGCAGATCAGGACACCAAAGTCACCT	hoΔ	Duo	NA	NA	0.958634	49.4897
AAGAAGATGCAACACAACTTGCGTATGATAAGATTCTCA	hoΔ	Duo	0.785675	27.5725	0.877257	28.7241
AAGAAGATGCGTTCAACTTCCGATGCTGCGGCACTACTC	hoΔ	Duo	2.54409	43.8217	1.56333	49.2031
AAGAATATGGAACGTAGCGCTACATGTAACACTGTCTAC	hoΔ	Duo	NA	NA	1.23924	49.4897
AAGAATATGGTGAAGCATCCAAATGTAAATATTCATCGT	hoΔ	Duo	NA	NA	0.857057	37.4271
AAGAATATGTACACGAGTCATGACTATAATACGCACAGA	hoΔ	Duo	NA	NA	0.71104	49.4897
AAGAATATGTCTTGCAATGCCTCCAAAAAGCCTGGTTGC	hoΔ	Duo	0.808123	41.9883	0.898566	48.4773
AAGACAATGGTACTCCGGGTCTATGCAGGACTAAGCCCG	hoΔ	Duo	1.25708	17.4707	NA	NA
AAGACAATGTGGCATGAAACTACCTATCCCCTGGGCTGT	hoΔ	Duo	NA	NA	1.04117	40.2601
AAGACCATGACTAATGTAAGAAGGGTTTGCGGACCGCAG	hoΔ	Duo	NA	NA	0.624276	42.0712
AAGACCATGATGACTCCCGTTCGAAGACAACAAAGAAAC	hoΔ	Duo	NA	NA	0.507885	49.4897
AAGACCATGCATGTCAGCATTGGAGTCCGAATTAATCAC	hoΔ	Duo	1.69606	8.44867	NA	NA
AAGACCATGGGTATACCAATCAAGGTCCCGATGTCTATC	hoΔ	Duo	NA	NA	0.571371	26.2605
AAGACCATGTGCGACGCCGCGAACTATGAATCCCCATAC	hoΔ	Duo	NA	NA	1.75451	49.4897
AAGACGATGAACGAGCGACATGAGGTGGGGAAGGGGAAG	hoΔ	Duo	1.65996	38.0959	1.61644	37.4983
AAGACGATGATAATGGATTTTCATTCGATAGATAGGCAG	hoΔ	Duo	NA	NA	0.812617	44.6026
AAGACGATGTCATCGAATGCCTGCGAGAGACTTAGTTGG	hoΔ	Duo	NA	NA	2.19479	49.3437
AAGACTATGACTGCAGGTATATGCAGTAGGACACGTAGA	hoΔ	Duo	NA	NA	0.790044	32.5351
AAGACTATGCTAGATAAACAGCGTATGGAACAGTTTTGT	hoΔ	Duo	1.00031	41.0046	NA	NA
AAGACTATGGGTGGTGATGACGACGGTTCCTGGACGGAC	hoΔ	Duo	NA	NA	1.66039	33.323
AAGAGAATGAATGCGCCCTACCCCGACATCCCCCTCAGT	hoΔ	Duo	0.73149	46.739	1.12726	49.4897
AAGAGAATGACACAACACAAAGCCACTGCATATCATGTT	hoΔ	Duo	NA	NA	0.952285	49.4897
AAGAGAATGGCATGGACTGTACTCCGGAATTTCGGAGGA	hoΔ	Duo	NA	NA	1.52366	28.0839
AAGAGAATGTCTGATCTAAAAATGCAGCACCCACCTTCA	hoΔ	Duo	1.98824	46.7347	0.846476	49.4467
AAGAGCATGACATATCTTGTTATGCCACGCCACGCGATA	hoΔ	Duo	1.16515	14.7549	NA	NA
AAGAGCATGGAATGCAATTGTACCCACCGGTGTCATACA	hoΔ	Duo	NA	NA	0.861197	39.7406
AAGAGCATGGAGACATGCTTGGCAGGGGACGGACCGTGG	hoΔ	Duo	1.20657	7.47045	NA	NA
AAGAGCATGTATGCCAGCCGCGACCGCGTAAAAAGGCAG	hoΔ	Duo	1.54963	33.2985	0.923428	27.8123
AAGAGCATGTGCCGTATGCGTCCACCTACTGGTACCGAC	hoΔ	Duo	NA	NA	2.83244	47.4944
AAGAGGATGACTCAGCGCCATCTCCCGGTCTATTATGCC	hoΔ	Duo	1.55094	22.24	1.65063	26.4165
AAGAGGATGAGCACGCAATTAAAACATTCATCCCGAACT	hoΔ	Solo	NA	NA	0.855386	49.4897
AAGAGGATGGATGGCAACAACAAAACTGAGCCAGAATCC	hoΔ	Duo	2.39444	3.23275	1.01577	3.76462
AAGAGGATGGTCACCACCTCCCCCGTACACCGACTATGT	hoΔ	Duo	0.935327	12.0494	0.447423	26.1443
AAGAGTATGAACCTATGGGACTCATACACCAAGAACGTT	hoΔ	Duo	0.798146	13.8113	0.571371	13.0257
AAGAGTATGATCTCAGATCCCACAACAGATGAGTATCCC	hoΔ	Duo	1.10673	41.9288	1.70988	42.1244
AAGAGTATGGCCCTCATTACCACCAAGACCGATGAAGCA	hoΔ	Duo	1.17851	39.6468	NA	NA
AAGAGTATGTTGTTCGGAGTGCTCCCGACCACCTATGTG	hoΔ	Duo	1.12239	5.98597	1.53575	6.50134
AAGATAATGCGCTGCACAACGCTAGCAGATAGTACTATG	hoΔ	Duo	0.893941	44.6112	1.25506	49.0237
AAGATCATGATATGCTCAGCGTATAGGCGAGGTCAAATT	hoΔ	Duo	1.31234	17.2498	1.06194	25.4988
AAGATCATGGATAAGAGGCGGAATATCGATGGCTGGATC	hoΔ	Duo	1.13421	41.3233	NA	NA
AAGATTATGAATAGGCGGGATGGGAGTGATCATCTGTTA	hoΔ	Duo	NA	NA	1.47748	27.2332
AAGATTATGACAATGGCTAGCTTCAACCCCAGCGTTGTG	hoΔ	Duo	2.34099	41.4696	NA	NA
AAGATTATGACTGGGCGATGGCCCGCCAAAGCGGAACCG	hoΔ	Duo	2.16996	8.22021	NA	NA
AAGATTATGCAATGCGAATATAATCAGAAGAAAGGTGAG	hoΔ	Duo	0.738012	26.7181	0.809871	28.8313
AAGATTATGCAGCTCGTGCTTCATAGCGCGGATGATACC	hoΔ	Duo	2.4412	31.4666	1.91727	31.6827
AAGATTATGGTATGCCCTCTGGAGCTCTACGTATTTGCC	hoΔ	Duo	1.46502	8.92004	NA	NA
AAGATTATGGTGACCACAAGATCTCAAGGCAGGCTAACT	hoΔ	Solo	1.26991	39.7715	1.91434	49.2428
AAGCAAATGACAACCGAACTCGACGGAATGCCTTGTCCC	hoΔ	Duo	1.55708	46.1855	2.30042	46.9911
AAGCAAATGATAATGGCGGGGTTGCCGTTCGCAACTTTA	hoΔ	Duo	NA	NA	0.761828	7.32292
AAGCAAATGCCCACCTATATTATAGAATGCTTGCATTCA	hoΔ	Duo	0.318011	8.58886	NA	NA
AAGCAAATGCTCCTGAGCAATAACATCTCAAACAATGTC	hoΔ	Duo	NA	NA	0.825314	21.2634
AAGCAAATGTACGATGTGCCCAAACAGGCCGTATCAAAA	hoΔ	Duo	0.359166	5.5585	0.334461	6.64448
AAGCACATGAACCACAGTCTTGCCCTTAATGACCCGATT	hoΔ	Duo	NA	NA	2.08233	42.6874
AAGCACATGCGCGAATTGTTGCGAATGGCAGGCCAGGCT	hoΔ	Duo	NA	NA	1.28344	34.7111
AAGCACATGCGTCTGCACAAGCTTGATGATACTCGCTGG	hoΔ	Duo	0.952333	14.693	1.39668	17.2959
AAGCAGATGATAGAGGGGTTTGCGCTTCATGCGTCAAAG	hoΔ	Duo	NA	NA	1.3205	31.7268
AAGCAGATGCCTAGCTGTGGAACAGAAATGCGATCACAG	hoΔ	Duo	1.25334	35.3209	1.65388	34.5332
AAGCAGATGGACTACTATATGTTTACAACGTTAAAACCC	hoΔ	Duo	NA	NA	1.46505	33.2566
AAGCAGATGTGGTTGGCTTCCTTCGAGATACATGGTCTC	hoΔ	Duo	1.60342	7.87509	NA	NA
AAGCAGATGTTTCAGTTCAAGCATGAATCTCACATACCA	hoΔ	Duo	NA	NA	2.08797	49.4431
AAGCATATGAGCTCATGGATCAACAAGGACAGAAGTGAC	hoΔ	Duo	NA	NA	0.544163	20.4483
AAGCATATGCCAATCCTGGGATGTTCTTCACAACATCCC	hoΔ	Duo	0.522043	11.8773	1.57444	8.95932
AAGCATATGCCTCCTGAATGTTGGCTGACGTCCCCAATA	hoΔ	Duo	0.642625	5.17741	0.619919	6.32938
AAGCATATGCTGGTATGCTGCGAGGGCCACATCGCGGCC	hoΔ	Duo	1.02619	4.04334	NA	NA
AAGCATATGGACGAGAGCTTACCTATGGTCAAGCCAATA	hoΔ	Duo	NA	NA	1.6968	34.6892
AAGCCAATGACAGTCATAGTAGTTATGAGAATAAGAACT	hoΔ	Duo	0.828844	8.18973	NA	NA
AAGCCAATGACCTTAGCCCAGACTATGGAGTTCCCACTG	hoΔ	Duo	NA	NA	1.16515	32.3482
AAGCCAATGCACCTAAGCGAGGTACAGGCCCGCAGCCAG	hoΔ	Solo	0.858183	20.0779	1.08888	23.6593
AAGCCAATGCATGCACACACGTCGTCCTCTCAGAAGGAC	hoΔ	Duo	NA	NA	0.852522	46.8008
AAGCCAATGCTACAAATTGCTGAATGTAGATCTCCTCAG	hoΔ	Duo	1.35756	40.7052	1.11553	46.7347
AAGCCAATGCTCGGCCTAATCACTATGCTCCTTGGAAAC	hoΔ	Duo	1.50228	27.9151	0.812617	15.7993
AAGCCAATGGACAAAGGGAAGCATGCATTCCAGCGTTTC	hoΔ	Duo	NA	NA	0.771986	48.7555
AAGCCAATGGATCGAAAAACTAGATGTCAACACCCCATA	hoΔ	Duo	NA	NA	0.677181	49.4897
AAGCCAATGTACGCGACCGTTTGGGTTACGAATGTGCTC	hoΔ	Duo	4.61784	3.84738	3.45362	4.63102
AAGCCCATGAGCAACTGTCGTTTGGCGGTTGGCATGGGC	hoΔ	Duo	2.39444	1.21634	2.13312	1.11972
AAGCCCATGGACTGCCGTGGAAGACCACCCCCCATGCCA	hoΔ	Duo	1.00214	20.6134	0.761828	22.2308
AAGCCCATGTATTCATGTCAACGATTGGAGGAGGTGTGG	hoΔ	Duo	1.04757	26.8683	0.873206	17.5989
AAGCCGATGCAGGTTATGGGCACTCTGGCCAATAGGAAG	hoΔ	Duo	NA	NA	0.736434	40.1308
AAGCCGATGCGCGAGAACCGGCATACGAGCGGATATGGC	hoΔ	Duo	1.26193	16.2575	1.0722	17.7925
AAGCCGATGCGCTCCGGCGATCCACCGCCCTCGACATGC	hoΔ	Duo	1.75841	2.20778	NA	NA
AAGCCGATGCTCACCAAAATTCCTCTTGACTCTATTAAC	hoΔ	Solo	1.05908	39.8724	0.716481	45.1099
AAGCCGATGGCCCTGGATGTTAGATCCAGCCGATACACA	hoΔ	Duo	0.933831	4.25357	NA	NA
AAGCCTATGAACGCCAATAATAAGATATGCACTAAGGAA	hoΔ	Duo	NA	NA	0.33859	49.4897
AAGCCTATGATTCGATGTAGCGATCCATTTAGTCTGGGC	hoΔ	Duo	1.34687	8.69223	NA	NA
AAGCCTATGCACGGCTCTCTATGCTCCCCGGGTGAATTA	hoΔ	Duo	0.498841	5.83862	NA	NA
AAGCCTATGCGCACTGAGCGTACGAACCTGAGATTCTTT	hoΔ	Solo	1.34687	3.56066	1.10042	4.79297
AAGCCTATGGGCGGGACAGGTTGTGCCCGCATATGCGTT	hoΔ	Duo	0.404061	1.68206	0.321661	2.61875
AAGCCTATGTATCACAGGAAGCGCGTACGTTTATGTACC	hoΔ	Duo	NA	NA	1.80581	13.4661
AAGCCTATGTCGGCATTGCGAAGGATGACCCTCCCTGGT	hoΔ	Duo	1.19001	26.194	1.60125	37.8947
AAGCGAATGCGATGGCGACTGCAATACAGCCGTGCACGG	hoΔ	Duo	0.5714	1.10901	0.530971	1.19784
AAGCGAATGTTTCCCCACCCTGCCACATGGTGGGTCACG	hoΔ	Duo	1.09745	2.25498	1.01577	3.55169
AAGCGCATGAATTGGTACAAATGCAAAGTATCATTTGGC	hoΔ	Duo	0.56983	1.4081	NA	NA
AAGCGCATGATATTCCAACACGAATGCTTTATTCGATTA	hoΔ	Duo	0.713727	3.66941	0.750787	3.42801
AAGCGCATGATGGTCCACATAGACGCAAACAACGAGACT	hoΔ	Duo	3.59166	47.0225	NA	NA
AAGCGCATGCGCATCGGCCCTCGTGATGTCAATCACTGT	hoΔ	Duo	0.32691	1.10901	0.230502	1.07007
AAGCGCATGCGGTCCAAAATTTGTTCAATGGCAATCGAG	hoΔ	Duo	0.976482	43.6258	1.01577	48.8329
AAGCGCATGCTGGGTATGACCCTGACGACGAGGCGGACT	hoΔ	Duo	3.1427	11.1292	1.41079	9.88404
AAGCGCATGGACCAGTTGCAGAGCGAATGCGTACTTTCC	hoΔ	Duo	1.02619	32.4631	1.73998	38.0412
AAGCGCATGGCGTTAACCCCGTCAATGAGTGGCATAACC	hoΔ	Duo	NA	NA	1.41482	16.5989
AAGCGGATGCGAACGGATGACGCCGTACTTCAGTTTAAA	hoΔ	Duo	0.477017	3.56612	0.40913	4.47577
AAGCGGATGCGCAGACACGAGCGCGGTCCGTTCCCCATG	hoΔ	Duo	1.1356	6.55218	0.835189	5.66829
AAGCGGATGCTCTCAACTCCGTACATGCGTGCCCTCACC	hoΔ	Duo	1.56304	15.7071	1.86225	17.5148
AAGCGGATGCTGGGATGTACAACCGATTGGCTAGCAAGC	hoΔ	Duo	1.02362	12.537	1.04117	9.29753
AAGCGTATGAATAGGCAATGCAGGTATCGCTGGAGCACC	hoΔ	Duo	2.03351	22.9539	1.97511	15.6159
AAGCGTATGATCCGTGAACACGTGATGATCCCCCCCGCG	hoΔ	Duo	1.26706	23.1453	1.57886	29.4435
AAGCGTATGGCCACACTCACCGAGGAACAGAGGGATGGC	hoΔ	Duo	1.41489	17.5105	1.04507	21.1867
AAGCTAATGTTATGCCGAGGATTCCGGTGCGCTACTTTT	hoΔ	Duo	1.57135	10.6105	NA	NA
AAGCTCATGAAACATGCTGCAGGCGAAGGCCGAACGCCA	hoΔ	Duo	1.10101	7.12319	0.72215	7.3446
AAGCTCATGAGATCATGTAAATTTCAAAACGCATATAGG	hoΔ	Duo	0.467664	26.1437	0.27166	22.47
AAGCTCATGCCATGTGATCGCCGGGCCCGACGCCGATCA	hoΔ	Duo	1.06797	3.56498	0.645995	4.3683
AAGCTCATGCGCACGCACCGCGATCTTCTCAGCGACATA	hoΔ	Solo	1.49476	24.0201	1.33709	28.314
AAGCTCATGGAGACCATGCCCCCGGAATATAGAATAAAC	hoΔ	Duo	0.954034	36.7407	NA	NA
AAGCTCATGTACGGGTTAGCCACGCATGTGGCGGACTCA	hoΔ	Duo	0.814387	4.43132	0.65837	3.67834
AAGCTGATGCAAGTGAGAAAATGCACAGCGCAGAAAAGC	hoΔ	Duo	NA	NA	0.916402	49.1303
AAGCTTATGACGTCTCGGAACTTTCAGCCACATGCGGGA	hoΔ	Duo	2.27044	44.7342	1.12226	48.7621
AAGCTTATGTTCATCCTGCATCCGGAACCTCCCCAACTC	hoΔ	Solo	1.40299	19.677	1.02914	28.7141
AAGGAAATGAAAGATCCAAAATGGTTTACATTTTACAAC	hoΔ	Duo	1.31234	28.9279	NA	NA
AAGGAAATGACCCTCCGATGGTCCAAGACGAAGTCAGGC	hoΔ	Duo	0.722235	15.1606	0.990376	16.3631
AAGGAAATGCGACATTACCATTTTCTTAGCATGTATCCC	hoΔ	Duo	1.61625	8.5245	NA	NA
AAGGAAATGTACCGAAACACTTATCTAGTAATAGGTCAA	hoΔ	Solo	NA	NA	1.20046	18.7632
AAGGAAATGTGGCCTGCCCAACTTTATTGCATGAGGCTT	hoΔ	Duo	1.15232	15.6088	1.98922	13.6884
AAGGACATGAGAGTCAGCATGTTGTCTGCCAAGAGTCGC	hoΔ	Duo	2.72367	40.7803	NA	NA
AAGGACATGGCCGATCGATGGTTTAGGGTCTACAAAGGC	hoΔ	Duo	NA	NA	2.26961	18.8823
AAGGACATGGGGTGTCTCTACCATGAGCAGGACGAAAGC	hoΔ	Duo	1.60342	36.0279	1.52366	30.1366
AAGGACATGGTCATAACTCACTTTGTTCCTGATGACGCG	hoΔ	Duo	0.729555	25.9526	NA	NA
AAGGACATGTCTTACGCTTACTACGCTGATGGTCGAGAA	hoΔ	Duo	2.17931	46.4079	1.30836	49.4897
AAGGACATGTGCAGAGGGCTTTATGGGTGTAGGGTCAGA	hoΔ	Duo	NA	NA	2.46324	17.359
AAGGAGATGCCTGAGCGGAGCCCCGCTACATGGAAACCT	hoΔ	Duo	NA	NA	1.62523	18.0655
AAGGAGATGGTTTGGGCTCAATGTCTCGTGCCCCCACTC	hoΔ	Duo	0.847327	17.6753	0.65753	20.211
AAGGAGATGTCACAATCCAGGGTGATAACACGTCATGGG	hoΔ	Duo	1.16898	41.6491	1.53306	49.4897
AAGGATATGATACACTTTCCATATCTAATAGTGATATTC	hoΔ	Solo	NA	NA	0.926144	0.873303
AAGGATATGCTAACCAAAAATACAATGAACCATTTCATA	hoΔ	Duo	NA	NA	0.906938	38.3461
AAGGATATGGGAAAGAATATATGCTGCCGACAGTTTGCT	hoΔ	Duo	0.748262	26.9049	1.63908	34.8867
AAGGATATGGGATGTCCGCAAACCTCCCCTAAACTGCCA	hoΔ	Duo	0.936954	9.57545	0.683692	12.6203
AAGGCAATGAGACGCTCCCAGAACCGATGCGCTGTCCGT	hoΔ	Duo	2.66167	40.2733	NA	NA
AAGGCAATGATAATGAATCCCCGGCGTGTGGTGGAGAGG	hoΔ	Duo	1.23889	31.6756	1.73407	29.5894
AAGGCAATGCATATAAAACCGAACATGGACGTCAGTGGA	hoΔ	Duo	1.41101	46.8962	1.15428	49.405
AAGGCAATGCGCAACTACAGATGGTATCGCGTAACAGAG	hoΔ	Duo	0.814774	22.4272	NA	NA
AAGGCAATGCTATGCGGTCACGCGGATTGCCTCGGGTTA	hoΔ	Duo	NA	NA	1.11735	25.5745
AAGGCAATGCTTATACACCAATGCACCTCAGGCCCCCGC	hoΔ	Duo	0.832213	41.4896	1.26971	39.5801
AAGGCAATGTCCTACTTCGGACGGTTCCTCCCTCCAGTG	hoΔ	Solo	0.954034	8.96146	1.41079	14.9035
AAGGCCATGAACAAAAGTATGAAAGAGTGTGACAAAAAA	hoΔ	Duo	0.673436	47.0252	0.507885	38.9283
AAGGCCATGACATGTGAACTCCTATCGGACCGAACGCGA	hoΔ	Duo	1.3344	23.3168	1.00396	33.7215
AAGGCCATGACGCAGACGAAATGGGCGAGCCCTGATCCG	hoΔ	Duo	2.54813	42.1381	2.49933	44.6158
AAGGCCATGAGATGCGGGATCAGAAATATCATTGAACTC	hoΔ	Duo	0.929982	23.5723	NA	NA
AAGGCCATGATGAACGACGCCATCGTAACGGAACAGTAC	hoΔ	Duo	1.17851	46.4861	NA	NA
AAGGCCATGCAATCGAGACAACAAGCAACTCAGAGTATG	hoΔ	Duo	1.54641	47.2034	1.25702	49.4897
AAGGCCATGCGACAACGCATCGCATGGAAACACAACACG	hoΔ	Duo	NA	NA	1.73853	19.6409
AAGGCCATGCTATGCTCTTTTATAAAACGGCCTCATAGA	hoΔ	Duo	0.958584	18.0135	0.872238	16.9019
AAGGCCATGGACCGATGCGCCTCTGCAGCCGCATTGAGT	hoΔ	Duo	1.94548	12.6435	1.73528	9.47478
AAGGCCATGTGCACAGTGTCTGTCCGATGCCCTTCAAGC	hoΔ	Duo	0.879362	21.4861	1.22071	25.0314
AAGGCCATGTGCCACCTCAGGGCCCGCTCCTATGTGCTC	hoΔ	Duo	0.78033	3.52474	0.690407	4.09588
AAGGCGATGATGTCCCATACACACTTGGCCCAGCCGTCT	hoΔ	Duo	NA	NA	1.27818	49.4897
AAGGCTATGCAGAAAAGCCACAAATGCAAGAGAATTCAA	hoΔ	Duo	NA	NA	0.351613	28.1516
AAGGCTATGTCTCAACCCCCCACGACCCAAAAGGTGTTC	hoΔ	Solo	1.58316	41.6293	2.1251	42.4224
AAGGGAATGAAATTGTTGTTTAAACTTCCCATGTCAATT	hoΔ	Duo	0.650988	15.8759	NA	NA
AAGGGAATGATCGAGCGATGCGAGAAGAGTCGTGTTTTC	hoΔ	Duo	1.37277	13.055	1.10933	13.2547
AAGGGAATGATGGCTACCCCCACTGGGCTACGGGCCACA	hoΔ	Duo	NA	NA	1.85779	47.39
AAGGGAATGCACCTGCTGCCCAACGCCCTGGGAATAAGA	hoΔ	Solo	0.897914	1.43474	0.486723	2.40698
AAGGGCATGAGAGTGCTCGGACCACACGGTGCCCTACTC	hoΔ	Solo	1.40673	9.77776	1.02371	7.85454
AAGGGCATGGATGTCCCAAGTCCCAGCTGGAAGAGAGCG	hoΔ	Duo	0.777658	9.35404	1.12751	9.75354
AAGGGCATGTACACGTGTTCTTCACTCCGCATGTGGTCT	hoΔ	Duo	1.05505	14.8575	0.694518	13.5821
AAGGGGATGCCAAAGCTATGCCGCAGAAAACAGACAAAC	hoΔ	Duo	NA	NA	0.957169	31.5254
AAGGGGATGCTCCGCATGTTCCCAGCCACCCCCGCCCCG	hoΔ	Duo	1.11219	8.74052	0.919448	9.12695
AAGGGGATGGCGAGGATGGCAGGTGCTAGAGGAGAAGGA	hoΔ	Duo	NA	NA	1.49693	26.6299
AAGGGGATGGGTCACCCCCAGGTTACCTCATCCATGCCT	hoΔ	Duo	1.00628	0.481671	NA	NA
AAGGGGATGGGTGCATTGGATTATGGGCTTTGGGCAATA	hoΔ	Duo	0.965938	15.2225	1.00083	14.4737
AAGGGGATGTATGTAGCCTCCTCGGACTATACGCGCTGT	hoΔ	Duo	1.03821	13.5604	0.584068	10.6314
AAGGGGATGTCGTACAACCCCGACCGTCTCAATGCACGC	hoΔ	Duo	1.03821	7.81296	1.07926	8.23573
AAGGGTATGAAGATGCTGTCGGTGGACTGGGCGACGGCT	hoΔ	Duo	3.71993	24.568	NA	NA
AAGGGTATGACCAAACCCCGGTCATGGACGAAGGCGGAC	hoΔ	Duo	1.55094	6.33082	NA	NA
AAGGGTATGCGACTCCACTCATGGCAGCGTGAACTGCCA	hoΔ	Duo	NA	NA	1.29793	23.839
AAGGGTATGGATGACCAACCGAGACGACTCGACAGGTTA	hoΔ	Duo	1.93247	23.0988	1.26971	28.7851
AAGGGTATGGTCATGCGGCTCACCCCCGAGCCGGGTGAC	hoΔ	Duo	0.382934	1.10901	0.524815	1.08397
AAGGGTATGTCCCGGACCAACGCTCCAGATGCGATTACG	hoΔ	Duo	0.588727	0.248792	0.553595	0.320436
AAGGTAATGCCGAACCCCGTTCGCGCGAGCCTCCAATGT	hoΔ	Duo	NA	NA	0.946514	14.997
AAGGTAATGCGCGAGGGACTGCACGCGCGAAGATGCTTG	hoΔ	Duo	NA	NA	2.08233	18.1651
AAGGTAATGGCGGAAGGTCGGTATGGCCCTGTGACCCCG	hoΔ	Duo	1.00267	36.8697	1.19565	25.1806
AAGGTAATGGTGAATACATATAATGTACGACGGATTTGC	hoΔ	Duo	NA	NA	0.304731	15.5172
AAGGTCATGACCGCCATAGCGCGACCCAGGATGCTTTTG	hoΔ	Duo	3.44988	10.6784	2.19026	11.2851
AAGGTCATGCATCCACGGGAACCCATGAACCATAACAGA	hoΔ	Duo	0.956794	46.3091	0.772193	49.4897
AAGGTCATGCCTATGTCGAGAGAGCCCACACGCACAGTC	hoΔ	Duo	0.930926	45.9748	0.670127	45.0072
AAGGTCATGGATGTCAGACTATACAGTGCTGAAGGACGA	hoΔ	Duo	0.718331	39.3182	NA	NA
AAGGTCATGGCAGCATTGGTGAAAGCAGCGGTGCAGTGC	hoΔ	Solo	0.980223	25.9182	1.03609	45.5359
AAGGTCATGGCTCCCACACGGAGCTTATTAGCGGGCCGT	hoΔ	Solo	NA	NA	1.78864	31.9201
AAGGTCATGGGGAGCTGGGGAGATGATCGGGAAAGTGAG	hoΔ	Duo	1.48156	10.241	NA	NA
AAGGTGATGGACGGCGCAATGAGCGTTACATACTGGACA	hoΔ	Duo	NA	NA	1.17448	19.1815
AAGGTGATGGCAGGCCCTAGATGGTGGATTACCGAATCA	hoΔ	Duo	1.94548	25.838	NA	NA
AAGGTGATGTTATACCCGCCGAGGCTCCGACCTCACAGC	hoΔ	Solo	1.26524	3.16964	1.66039	3.22339
AAGGTTATGAAGAAGAATGTAATACGAAGAATAACCATC	hoΔ	Duo	0.924851	5.45146	0.696294	6.43304
AAGGTTATGCGCACTGGACCCCTAGATGGCGAGAAGGGC	hoΔ	Duo	3.77124	28.8583	NA	NA
AAGGTTATGCGTAATGAAAAAGTTCAATTAACAAAACAC	hoΔ	Duo	0.57723	12.6824	0.411145	14.1555
AAGGTTATGGGTCGAACTCGATGCAGCGCCCAACCCAAC	hoΔ	Duo	1.47514	39.8043	1.69295	36.1991
AAGGTTATGGTGTACCGACGCACCGCCCTATGGCGCGCT	hoΔ	Duo	1.43391	7.43522	1.87116	8.95919
AAGGTTATGTACGTGTCTGATCGACCGAACTGGAAAATG	hoΔ	Duo	2.27472	10.0627	2.96266	9.6599
AAGGTTATGTTCCCGATGGGCGGCCACTGGGTCGTATCC	hoΔ	Duo	1.59629	3.23744	NA	NA
AAGTAAATGCATATCGCTTTCATCCTGATCTATGAGCGT	hoΔ	Duo	NA	NA	0.653902	0.453071
AAGTAAATGTACAGACATGCACGTCCACGAAGACACTTT	hoΔ	Duo	NA	NA	0.4444	7.00746
AAGTACATGAAGTCGAAAGCATCTTCACAATGCAGATTT	hoΔ	Duo	NA	NA	1.11735	14.3705
AAGTACATGATACTCATTCTATGTATTCGTAAAGAAAAG	hoΔ	Duo	0.687465	1.25603	0.816244	1.04075
AAGTACATGCAGTGTTATGCTCAGCTTCTAGGATCGAGA	hoΔ	Duo	NA	NA	1.11735	14.9005
AAGTACATGCGCGCCCCCCGACTCCCATATGTGCCGTGC	hoΔ	Duo	1.32324	13.3805	NA	NA
AAGTACATGGCGCGCACTATATGGCACTTACGCCAACAG	hoΔ	Duo	2.08938	22.3691	1.29692	22.9141
AAGTACATGGTGGGCTGTTCATATGGTTCCCAGGCCAGC	hoΔ	Duo	NA	NA	1.54482	34.7538
AAGTACATGTCGTTTGTTAATGGAAAGCCAGTTGGGGTA	hoΔ	Duo	0.757615	41.5744	NA	NA
AAGTAGATGAATGAGACGATAAATAAACAGAAAAGCAGA	hoΔ	Duo	NA	NA	0.536101	30.2127
AAGTAGATGAGTCGGGAGATGGGTTCATTGGAACGTGTG	hoΔ	Duo	NA	NA	0.864778	48.8129
AAGTAGATGCTGAACTATGACGCAGAACACAGCGGAATC	hoΔ	Duo	1.02619	34.8728	0.906938	28.5878
AAGTAGATGGAACCATGCCCCGAGTCTCGTAGTAAACTC	hoΔ	Duo	0.533136	1.13123	0.190457	2.02969
AAGTAGATGTCAGGAAAGAAAATGAAAGTAGAACACATA	hoΔ	Duo	0.935327	46.3904	NA	NA
AAGTATATGCCGTGGCATAAGTATGCACAATACAGAGCG	hoΔ	Duo	NA	NA	0.1616	3.73559
AAGTCCATGATGGCCTACATCGGGATATTGTGGAAAGGC	hoΔ	Duo	1.46172	8.89926	1.55993	10.8549
AAGTCCATGCCTCTCCCAGAAGCGCGCCAGCCCGGGACA	hoΔ	Solo	2.38656	12.0254	1.14274	10.1434
AAGTCCATGCTTTTTCTTAACTCAGCACGGATGATAGTT	hoΔ	Duo	0.654729	16.1433	0.849731	13.7976
AAGTCCATGTTAACTGATCGGGCATCATGCCCATCGTCC	hoΔ	Duo	1.34687	5.71685	NA	NA
AAGTCGATGCTTAAGTGTCCTTTTGGATTTGTTTTTTTG	hoΔ	Solo	1.1532	2.87777	1.29692	2.7901
AAGTCGATGTCCCACACTCACCCAAATCCCCAGCATGGA	hoΔ	Duo	0.84803	44.7885	1.33179	48.5323
AAGTCGATGTTAACTCTATACGTATGCCACTCACGCCTT	hoΔ	Duo	0.84803	7.53816	NA	NA
AAGTCTATGGTTAATGTCAGTAACACAAAGGTTTCCCTG	hoΔ	Duo	NA	NA	0.761828	20.5955
AAGTGAATGAAGCAGAGGCAACTTCATGAGAGACACTTT	hoΔ	Duo	0.645376	13.3495	0.817695	12.9938
AAGTGAATGGACGCCGGATCTATTCGGATACGTACTATG	hoΔ	Duo	NA	NA	0.730085	37.9171
AAGTGAATGGCGATGATAACGGTTCCCTTGCGCAACCAA	hoΔ	Duo	2.05772	41.7707	NA	NA
AAGTGAATGTACTCCAACCACCCACGTGTTACGCATATG	hoΔ	Duo	1.25114	35.981	0.912607	36.7915
AAGTGCATGAATGCTGCACACTTAAGTGACCCGCAACTA	hoΔ	Duo	1.19071	6.84771	1.86225	8.9174
AAGTGCATGACGGCGTTGGTACCTCGGCGGCCCATGCTA	hoΔ	Duo	2.46926	10.0573	2.88571	10.8412
AAGTGCATGCAAGAACCTATGTTCACTAGGCTTAGGGCA	hoΔ	Duo	NA	NA	1.23984	23.6801
AAGTGCATGCGTGATGACATTCGGCAATTAATAGTCGAG	hoΔ	Duo	0.329235	1.10901	0.380914	1.11663
AAGTGCATGCTCCACGGGCAATCAGCCCAGCATCATATG	hoΔ	Duo	0.884709	0.384232	1.64086	0.436902
AAGTGCATGGACGCCTTACTTACCGCCCACTCACCATGC	hoΔ	Duo	1.0326	11.3527	1.55828	10.4743
AAGTGCATGTCAAGAGACGCAGTCCTGACGATGTCAATA	hoΔ	Duo	0.988493	23.2913	1.03886	31.8917
AAGTGGATGAAGAAGACATACTTACCTTCAATGAAAGCT	hoΔ	Duo	1.50533	45.1564	NA	NA
AAGTGGATGCAACTCTCGTATCGCAACTTGGCCGATGGT	hoΔ	Duo	1.22661	10.7821	0.896735	11.4843
AAGTGTATGAAAACTTACCACGAAGGTAATGTAGAAAAA	hoΔ	Duo	0.119722	1.27135	NA	NA
AAGTGTATGATGAGAAGGCTAACCAACATTGCAGAAGAG	hoΔ	Duo	NA	NA	1.64086	46.9322
AAGTGTATGCAACGAATATGCCCAGCCCAGAAGACGGTG	hoΔ	Duo	0.728635	4.682	0.54523	4.79853
AAGTGTATGCACCGCGAGGGACCTGCTCATGCCACACAG	hoΔ	Duo	2.03757	1.89097	NA	NA
AAGTGTATGCCTCGCTGGGAGTCTGACCAGGATGAGGAC	hoΔ	Duo	0.621633	3.064	NA	NA
AAGTTAATGGTAAATGAAATTGATCATACAAGACTTTTC	hoΔ	Duo	NA	NA	0.660251	23.419
AAGTTAATGGTATGCGCCGCGTATATTGCCGCGGCAACG	hoΔ	Duo	0.868377	6.6434	0.848399	5.84557
AAGTTAATGTCACCCCGAACCCCACAGCGGATCGTGTGG	hoΔ	Solo	NA	NA	1.44747	13.7663
AAGTTCATGGAGCACGTTTGCAGATCGGCCACCATGGCG	hoΔ	Duo	1.6248	38.2277	NA	NA
AAGTTCATGGCACCGGGCACCGACCGTGCCATGCGCCGC	hoΔ	Duo	0.698378	1.65792	0.507885	1.16892
AAGTTCATGGGCTCGCCTAAGATATGCCTCGGACCCCTT	hoΔ	Duo	NA	NA	1.01577	26.8915
AAGTTCATGTGCGTCGCATGTGAGCATAGCGGTCGCAGT	hoΔ	Duo	0.658859	18.8605	2.60868	19.0849
AAGTTGATGTCCAATGCGCTAGATAAGTTGCATATTGAG	hoΔ	Duo	0.149652	5.00062	NA	NA
AAGTTGATGTGGAGACCTAATCATGCCTCGGCATCGCGC	hoΔ	Duo	1.55094	33.826	NA	NA
AAGTTTATGACAGATGTTAACCGAAGCGGACCTAACAAC	hoΔ	Duo	0.256547	7.53557	NA	NA
AAGTTTATGAGGACTCCGCCTGTACAAGGTTCGCGATGC	hoΔ	Duo	0.707107	8.09712	1.04565	8.31394
AAGTTTATGCCAGACCCAAGAGTCAAAAATCATACACCG	hoΔ	Solo	1.57909	45.202	1.81992	49.2234
AAGTTTATGTACATGGAGAGCGGTGATCACGCGTGCGCC	hoΔ	Duo	1.17584	29.9534	1.83202	45.6191
AAGTTTATGTCGAACAGGAATGCGGTGAATCTTTATAGG	hoΔ	Duo	1.28565	21.4702	1.22354	20.2675
AATAAAATGAAAGATAAGAATACATGCATACATCAATCC	hoΔ	Duo	NA	NA	1.09195	49.2572
AATAAAATGAATGACCATACAGGTAACCAACCTAGAGTT	hoΔ	Duo	NA	NA	1.26971	49.4897
AATAACATGCGGAAACATCCAACTCCCACAATGACCGCG	hoΔ	Duo	1.51013	43.7491	1.72117	49.4897
AATAAGATGATACACAGGAGATGGACACCTACGAGGCTC	hoΔ	Duo	1.19956	0.290864	2.41246	0.391806
AATAAGATGATGCATACTGGCCGCGCACGAACTCTTTTG	hoΔ	Duo	NA	NA	1.79574	39.9308
AATAAGATGCCGGGTTTGGATGGGTGGGTCGTGGGACGG	hoΔ	Duo	0.97274	5.34321	NA	NA
AATAATATGAACAAGGACGGATATGCGCGAGAGATCTCT	hoΔ	Duo	NA	NA	1.2221	49.3529
AATAATATGCCAGATGTGCAGCAGACAATAGCTGGCAGT	hoΔ	Duo	0.425328	37.4504	NA	NA
AATAATATGTATGTCACTGGTGACTCCCCAGATTTGCGT	hoΔ	Duo	1.30543	42.5922	1.79641	43.1012
AATAATATGTGTAATATGACACCTCAAGTCCCGAGAACA	hoΔ	Duo	NA	NA	0.89432	48.9089
AATACAATGATAAAGCGTAAAATGCTTCTGAGAAAAAGT	hoΔ	Duo	0.808123	33.7201	NA	NA
AATACAATGATCAGGCAATGCCACAGGTTCAGATTATAC	hoΔ	Duo	0.739948	14.6653	1.18507	16.5955
AATACAATGTATGCGCGAAAGACCAATAACGAGATTGTA	hoΔ	Duo	NA	NA	1.92573	49.4897
AATACAATGTTACCGAGGGTCAAAGTCACTATGACATCA	hoΔ	Duo	1.0351	29.9786	1.34785	38.1683
AATACCATGAAGACAAAATCGCCACCATGCACGGACACG	hoΔ	Duo	1.57135	47.2034	1.18756	49.4897
AATACCATGACGCCAAGTGGACGACGGTCTCAACGTATA	hoΔ	Solo	0.739948	17.2506	1.59835	18.5569
AATACCATGACGGCCATCGAGACACGTAACGGGTCATGC	hoΔ	Duo	0.578918	40.4048	NA	NA
AATACCATGATAGCGATGGGAGGAGGAGGCATTTCAAGC	hoΔ	Duo	1.72494	38.8762	NA	NA
AATACCATGGTACACTCTACATGGAGAACTCGCGATACG	hoΔ	Duo	1.70604	43.9041	NA	NA
AATACCATGTACGATGGCTACGATCTCTGGAGATACGGT	hoΔ	Duo	1.27204	15.0774	1.06058	14.7316
AATACCATGTGCATCCAGAGAACTGTAAACTCGTGTATA	hoΔ	Solo	NA	NA	0.888799	49.4897
AATACGATGCGAGAGACTGGGACACGTAAGAATGCCAAC	hoΔ	Duo	1.75991	46.7742	1.8948	49.4897
AATACGATGGGCCGTCATCGCCCGCGTGCGAGGGATGGG	hoΔ	Duo	1.57135	4.69894	0.870661	7.19606
AATACTATGTCCGTTAGGGATGACCTCCGGTACTACCTT	hoΔ	Duo	0.802681	9.3665	NA	NA
AATAGAATGCAATGGGCCACTGTGTTCCGCCCCTGGCAA	hoΔ	Duo	NA	NA	1.42208	22.4195
AATAGAATGCACGACATAATCCAATCATGGCAAAAAATT	hoΔ	Duo	NA	NA	1.49378	48.8912
AATAGAATGCCCCACAAACACATATTGAGATGGCAGGAA	hoΔ	Duo	NA	NA	0.47801	45.0886
AATAGAATGGACCCATGCCGACCAAACGAGTCGGTTCAC	hoΔ	Duo	1.00299	14.7748	1.06492	21.4358
AATAGAATGGATGAGCAACGAGTGAAACGTCGTTTGACG	hoΔ	Duo	NA	NA	1.44897	48.6125
AATAGAATGGCTGGTAACTCATTACCCTCCCCCTCCGAG	hoΔ	Solo	NA	NA	1.29088	47.7683
AATAGCATGACGGAATCACATGTCCGCCCAGCGGTGGCT	hoΔ	Duo	0.812398	43.8371	1.32262	41.7347
AATAGCATGCGGAGCACCGGGTCAATGCGAGATCGGAGC	hoΔ	Duo	1.47892	27.0264	2.14875	38.5466
AATAGCATGCTATGTGTCCCGCCACCATTCGGGCTTTGC	hoΔ	Duo	0.897914	4.04933	0.648965	4.31416
AATAGCATGTACGACAGGGATACACATCTTCCACTGAGG	hoΔ	Solo	NA	NA	0.804152	46.4426
AATAGGATGTGCGTATCATGCGCCACCACCGAGGGTTAC	hoΔ	Duo	1.06627	15.4301	NA	NA
AATAGTATGCATTGCGGAAACTTCTCCAAACAACTAATG	hoΔ	Duo	NA	NA	1.01577	49.4897
AATAGTATGCGGTCCGCTCAGACGGGATGGCCATCTATC	hoΔ	Duo	NA	NA	1.92996	25.227
AATAGTATGTATCGGCTGACGTATGATTACTTACAGCGG	hoΔ	Duo	1.33327	19.4439	1.64316	25.7041
AATATAATGATCGATCATCAAATGTGCCGGGTTGTAAGG	hoΔ	Duo	NA	NA	0.996237	46.6048
AATATAATGCATGTCTACAACAGCATCGCACGAATACCT	hoΔ	Duo	0.741755	29.0525	0.808854	23.4422
AATATAATGCCGCACCACCCACTTCCCCCACCGATGAAC	hoΔ	Duo	0.836693	45.5992	0.809442	49.4897
AATATAATGCGCTCCAAGAGACGCCTTGTCACTGCGCGT	hoΔ	Solo	NA	NA	1.37552	20.7136
AATATAATGTCTCTCGCTACGTCCAAGATTCATGACCAC	hoΔ	Duo	NA	NA	1.10646	47.5902
AATATCATGCAGCGCCATGACCGGGTGGAGCAAAAGCGT	hoΔ	Duo	NA	NA	1.25913	26.3005
AATATCATGGTGAATGCAAAACTACTAAGCGATTTCATT	hoΔ	Duo	NA	NA	1.3459	49.3056
AATATTATGACCGGTGTAGCTGACTTTACACCTCGGTCG	hoΔ	Solo	2.85915	41.331	2.46324	47.8
AATATTATGACTGATGGACGAGACTCAAACAGTTCCGAA	hoΔ	Duo	3.442	1.10901	1.55993	1.94409
AATATTATGCCATGCATAATAAAGCCTAATCGTGTAAAA	hoΔ	Duo	0.668659	13.1144	0.976703	13.768
AATCAAATGAAATGTGGTCGCCGTTCCTCAGACCCTCGT	hoΔ	Duo	1.24327	17.2701	1.32946	20.8692
AATCAAATGAGACACGATTTCCGTCCGGGCGAATGTAAC	hoΔ	Duo	1.50303	37.7115	2.03154	45.6504
AATCAAATGCACCAAGCCTTGTCTAATCCCGATGCCTAC	hoΔ	Duo	1.41101	39.8899	NA	NA
AATCAAATGTACAGCAAGACCAGACATGATCCGCATCTG	hoΔ	Duo	NA	NA	2.52129	47.6038
AATCACATGCCATCACCTAGAACAGTGCGCATGGCAATA	hoΔ	Duo	NA	NA	1.49826	18.7776
AATCACATGCCTACACAAGCCGCTAATTCCTCCTCTGAC	hoΔ	Solo	2.07019	46.875	2.37013	49.4897
AATCACATGGACAGCTTTCCTCCGGAATGTCCGCTGTCA	hoΔ	Duo	0.731634	13.6512	1.15503	14.6522
AATCACATGTACTGCCGTACTATGAGACAGATTAGAAAA	hoΔ	Duo	0.459161	36.5533	NA	NA
AATCACATGTTACCGATTGGCAGGCATTCGCTATGTCCG	hoΔ	Duo	1.18995	40.7423	2.18203	41.9744
AATCAGATGCTCCCATGTAGAACCGCAAGCACCCATACT	hoΔ	Duo	NA	NA	0.623314	14.3813
AATCAGATGGCCAATGGCCGTGCGGACGCCCTCAGCAAG	hoΔ	Duo	0.772795	2.72211	1.36494	3.33354
AATCAGATGGGGTGGAATGGGCGGGGTAGAGCAGAGAAA	hoΔ	Duo	1.45251	6.50056	NA	NA
AATCATATGAACAGTTTATGCTCCACGCTAGACACCGAA	hoΔ	Duo	1.06895	43.2233	NA	NA
AATCATATGAAGAATATGCGAATCCGAACAGCTAGGGAG	hoΔ	Duo	1.79583	31.9062	NA	NA
AATCATATGATTCATATATGCTGGTTAGAGCGGCTAAGA	hoΔ	Duo	1.30043	5.30988	1.07552	6.47787
AATCATATGCAAGCCCCGAGACCGCGAGAGCCTTTCATG	hoΔ	Duo	3.59166	4.06091	1.98075	3.88634
AATCATATGCAATGGCATCGGTGGTCGGGCTCATCATCC	hoΔ	Duo	0.693843	3.59624	NA	NA
AATCATATGCTACACTCCTGTTCACAAGGTCGTTCCCTT	hoΔ	Solo	1.05637	34.3612	1.17204	32.0596
AATCATATGGGGGTCAGACGGACCTTCAGCATGACCATA	hoΔ	Duo	2.69374	3.0944	2.19314	3.5695
AATCATATGTCAAAACAACAGAACCGACTTGGATGTATC	hoΔ	Duo	0.809883	44.5183	1.40938	49.4897
AATCCAATGATCATACATAACTCATGTACCTTTGTACTA	hoΔ	Duo	1.02176	3.39517	1.111	3.56958
AATCCAATGCCCCAATGTAAGCTCCGTAAAGGCGTCCTG	hoΔ	Duo	0.804381	17.8492	1.03996	16.8039
AATCCAATGCCTACGAGAACGTCCGTAAGGAATGAGCCG	hoΔ	Duo	2.14502	43.7331	NA	NA
AATCCAATGGCGACGATTCATGTCGGGCTGGGACAGAGG	hoΔ	Duo	2.24479	17.6765	NA	NA
AATCCCATGATCTGGGCATGTTCTCTCGCGCTAACTGAA	hoΔ	Duo	1.23998	4.06216	1.31204	3.69435
AATCCCATGATGCACTCTGTTCCCGACCACACGGTAAAA	hoΔ	Duo	1.00267	41.9237	1.19036	49.3425
AATCCCATGGGGGAATGGCCCGTATTCCAGGCACAGTTA	hoΔ	Duo	0.721052	1.56186	1.15685	1.65296
AATCCGATGACATACACGCTACCGAGAACGAGTAGATGG	hoΔ	Duo	0.816285	18.4558	1.10042	18.1044
AATCCGATGCCCATGGACCTATTAGGATCCCGCGTTCTT	hoΔ	Duo	NA	NA	1.62822	23.9398
AATCCGATGGCGTGCCACTATGGAACCTCTTGCTTCGGT	hoΔ	Duo	1.22528	23.0861	0.53266	17.8316
AATCCGATGGGCAACGGTCCACTCCCTGCACTGGAGCAG	hoΔ	Solo	0.798146	4.24929	0.931123	5.68362
AATCCGATGTGGAGCCTGACCACCTCGCCATGCAAATCC	hoΔ	Duo	NA	NA	1.26971	30.6846
AATCGAATGCAGCTCGTTGATGTGCCAATTGCAAAAACG	hoΔ	Duo	1.37894	37.9478	NA	NA
AATCGAATGGGGTTCGAGGTGAGTCGATGTCCCAAACAC	hoΔ	Duo	1.64618	15.9994	2.01461	19.7528
AATCGCATGCCCGACAAGCATGGCCCCCACCACCGGTGG	hoΔ	Duo	1.14933	3.29199	1.00083	3.57364
AATCGCATGCGGTGCATAAAGTTCGCGTCTGGATGTCTC	hoΔ	Duo	0.868949	16.7908	1.06656	24.4958
AATCGCATGCTCAAAATTTCTATTCAGAGCATGCACGTG	hoΔ	Duo	1.44825	19.9619	1.212	15.0716
AATCGCATGGCCTCTACCGGACGCATGAAGGTCGGAGCG	hoΔ	Duo	1.50263	24.7775	1.94266	25.8554
AATCGCATGTGGTTCACTTACCTCGGGGCCCACACTATG	hoΔ	Duo	1.71775	8.75752	2.77028	8.80683
AATCGGATGAATGCCTACAGGCCACTGTCGTCAACACTA	hoΔ	Duo	1.63042	29.9268	2.82723	26.4562
AATCGGATGATGGACTGTAGCGGCAGCCCGCATAAAAGA	hoΔ	Duo	1.43284	37.218	1.33808	43.6706
AATCGGATGCCGCACCCACAACGATGGGGGACTCTCAGA	hoΔ	Duo	NA	NA	0.968157	7.1157
AATCGGATGCTCAGCCGACGCCTTCTACAACCCACTTTG	hoΔ	Solo	1.47514	12.8578	1.95218	14.9697
AATCGTATGATACGTGGCCTCGGCCTTGATATACCAAAA	hoΔ	Solo	0.861512	2.59201	0.448134	3.38816
AATCGTATGCCGCAAACCGAAATGCCTCAAGACTTGGCG	hoΔ	Duo	1.06821	35.6286	1.25157	35.5826
AATCGTATGCCGTGGGGGCGTGCACCCGCCCATGGGCAC	hoΔ	Duo	NA	NA	0.964982	0.308245
AATCGTATGCGTAATAATAGGTATCGCAGACATGTGAGT	hoΔ	Duo	0.163257	3.46428	0.270872	3.51229
AATCGTATGCTAACAACCTTATGTGCTCCTCCCCAGATT	hoΔ	Duo	0.501433	6.59442	0.547982	6.06483
AATCGTATGCTGGCCCTCCGAGGAAGGTTATATGAGCTT	hoΔ	Duo	1.08695	7.89761	0.836517	10.9649
AATCGTATGGCCGGGAACTTAACCCGCACGAGAGATGTG	hoΔ	Duo	0.532097	5.12642	1.1312	4.45991
AATCTAATGACCTCTTCTACGAGCCCTGTGGTCCCTATG	hoΔ	Duo	1.47011	45.0586	3.2219	49.1307
AATCTAATGCTCAAGACTCAAACTTTTCTCAACATAAAC	hoΔ	Solo	NA	NA	1.15428	35.9811
AATCTAATGGACATGACCTCCAGGGGGCGCACTGAGGCA	hoΔ	Duo	1.25708	37.8155	1.7776	37.1416
AATCTCATGACGACCACCAGTCACTCACGTTCTAATGAC	hoΔ	Duo	NA	NA	0.685645	29.709
AATCTCATGATCCGCCTATATGCTGCACTTCTACAACCG	hoΔ	Duo	1.14733	5.9836	NA	NA
AATCTCATGCCAACTGAGCCCCTATGGACTCCCGTTCTA	hoΔ	Duo	0.774064	3.45425	0.383616	3.73652
AATCTCATGCTCGGCAAGTGTTCGCACGGCGGAAATCAC	hoΔ	Solo	1.05505	28.2002	NA	NA
AATCTCATGCTTTCTTACCCGTACTTTAAACTGAAGAGA	hoΔ	Solo	0.841794	12.1257	NA	NA
AATCTCATGGTACCATGTATTGACCAAACGTCAACGAGC	hoΔ	Duo	1.61096	4.12988	NA	NA
AATCTGATGATATGGCGCCCACTGAGGCGGCGTTCAGGA	hoΔ	Duo	0.707678	0.421879	0.644624	0.749779
AATCTGATGATCAACGTATGGCGAAGTACGCAGCGAGCA	hoΔ	Duo	0.638361	30.3442	1.06414	36.3312
AATCTGATGCATGGCCATCTAATAGGCACTGTTCCACCG	hoΔ	Duo	NA	NA	3.04731	29.3514
AATCTGATGGGACGGTTATGGTTGCCATCGCCGTTATCC	hoΔ	Duo	1.46659	8.70791	2.31088	9.31255
AATCTTATGCTCTGCATGGAAATAGGGCCACGCCCGAAG	hoΔ	Duo	1.51955	9.805	2.28548	14.0652
AATTAAATGCAGATGTTGGAAGAAACCATCCGTTGCGGT	hoΔ	Duo	1.66488	45.9768	1.42843	49.4235
AATTAAATGCTATCCTGGCGTGTCGCTTCATCAAATGTT	hoΔ	Duo	NA	NA	0.395022	12.8233
AATTAAATGCTCACTATACAGACCAGCATGTTGGCAGAC	hoΔ	Duo	1.34687	25.8228	1.0722	37.7242
AATTAAATGGAAAATGAAAAACAAGAATACATAGAACAC	hoΔ	Duo	0.224479	3.26284	NA	NA
AATTAAATGTGGTACGGGCCATGTGCTAAACGTGAAGAG	hoΔ	Duo	NA	NA	1.49826	14.4751
AATTACATGACATATGACATCATATTAATAAAACAAGAA	hoΔ	Duo	0.561196	3.81716	NA	NA
AATTACATGATTGGCCTATTAATAATCATAATGTGTACC	hoΔ	Duo	0.897914	6.02069	NA	NA
AATTACATGCCAATTACACAAGAAGTACAATTCACATGT	hoΔ	Duo	0.766968	32.5085	NA	NA
AATTACATGTACGTTTACGCTGCATGTCCTCTAACAAAC	hoΔ	Duo	1.03605	7.52082	1.56598	8.98416
AATTACATGTTAGTTTCCCACAGCTCAGGACGCTATGCT	hoΔ	Duo	0.912397	13.9554	1.70142	15.9347
AATTACATGTTCCAAAGCGAAACCGTAAGAATGATAACG	hoΔ	Duo	NA	NA	0.821579	43.313
AATTAGATGAATTGCCCTACATGTTACACCAAGCTCATC	hoΔ	Duo	NA	NA	0.923428	35.7164
AATTAGATGCTAGCGGCCATCTACTACCGTGCATGGTAC	hoΔ	Duo	1.29585	0.262242	NA	NA
AATTAGATGCTGAAGCATGTCACAGCACACTATTGCAGA	hoΔ	Duo	NA	NA	0.156272	5.43584
AATTAGATGGACAGAACCCATGAGGACCATCCAGACACG	hoΔ	Duo	0.739459	7.81926	NA	NA
AATTATATGAAAGGCGGCAGTGAGCAATCAATGCTCGTT	hoΔ	Duo	NA	NA	1.26971	15.7341
AATTATATGATTTCATTCTTCTATGTGTTCCGGCACATC	hoΔ	Duo	2.21673	3.37093	NA	NA
AATTATATGTCTGATTGGCCATGGGTGGCTATAGGGCGC	hoΔ	Duo	0.705504	1.54005	NA	NA
AATTATATGTGCAGGGACTACCATGGGCGTTCAACCTCA	hoΔ	Duo	NA	NA	1.63652	8.95916
AATTCAATGGTTGACCTATTTGCACAACAAACGACACGC	hoΔ	Solo	1.28701	40.7105	NA	NA
AATTCGATGCTCCCAACACCAGATTCTCTGGCTGCAATG	hoΔ	Duo	NA	NA	1.08503	36.1339
AATTCGATGTACGACTATGTCCGCCGGACGGTCCCTAAG	hoΔ	Duo	1.73727	12.1199	NA	NA
AATTCTATGACAGTGGCCTGTAGCATCTATGGCCATAGC	hoΔ	Duo	NA	NA	0.575603	14.357
AATTCTATGACGCTGCCTGAATGTTACGAGCGTCTATCC	hoΔ	Duo	NA	NA	1.3205	21.1654
AATTCTATGGCGACGACGCGCGATCGGTGTGTCATGCCA	hoΔ	Duo	1.12382	14.2865	1.36535	15.4781
AATTGAATGACAATTGTAGCATGGAGGTATCTTAACAAA	hoΔ	Duo	0.202471	1.14997	0.53328	1.31211
AATTGAATGAGTGCATCAATGAATACGACAAGAGTACCC	hoΔ	Duo	1.40673	46.6661	1.55752	39.994
AATTGAATGGACATGGACCGAAATCCCTACCAGGAAGTA	hoΔ	Duo	1.11058	40.1022	1.33693	38.7452
AATTGAATGGAGTGCAGAAAATGGCCACCTCCACCGCTG	hoΔ	Duo	1.60253	12.4624	1.69295	15.2814
AATTGCATGAGAAACGCTACAAATGATACAAACCAATTG	hoΔ	Duo	NA	NA	0.931123	18.6815
AATTGCATGAGCACTGATAATGTTGGGGTTCCCAAGAGA	hoΔ	Duo	0.666633	6.28124	0.43533	5.51222
AATTGCATGATAGATGTGCGACTTCGCGTTGTTCCCACT	hoΔ	Duo	0.305291	1.10901	0.141079	1.02515
AATTGCATGATGATAATACTCTTCGGGACGATCGGCACC	hoΔ	Duo	1.51013	2.90316	NA	NA
AATTGCATGATTAATGTCTCATCCTCTCGGGTTGCCATT	hoΔ	Duo	0.34332	3.21464	NA	NA
AATTGCATGGGCCTCACAATGCTGCCAGTACAACTAAGA	hoΔ	Duo	1.01015	40.1217	0.937635	38.2865
AATTGCATGTTATCGTCTATGAGCGGAGCCGGGATTTTT	hoΔ	Duo	1.55638	28.4972	NA	NA
AATTGGATGAACCGCAACTTGCTGTCTAATGAGCGTGGA	hoΔ	Duo	0.74282	13.8591	1.006	14.0023
AATTGGATGATGGCCGGGGCTACAGCATACAAGGTACAG	hoΔ	Duo	NA	NA	2.01201	36.4286
AATTGGATGTGGCTAACGTCAGCGACAAGAGGTATGCCT	hoΔ	Duo	1.61945	43.5243	1.85015	47.1497
AATTGTATGCATGCAACGCTTGCCAAGTACACGGTGCGG	hoΔ	Duo	0.54419	3.1256	0.492948	4.18502
AATTTAATGGATGAATCACGACGAGATATAATTCAACCA	hoΔ	Duo	NA	NA	1.19158	22.0393
AATTTAATGGATGGCCAGCGGACGTCAGTCGACTGGATC	hoΔ	Duo	1.58204	14.2262	NA	NA
AATTTAATGTGGCTAAAGTGCGTAGGATTTTGGGAGGCA	hoΔ	Solo	1.62747	10.6584	NA	NA
AATTTCATGCGTGCCGTAGCAGATGCACGACCGAATAGA	hoΔ	Duo	1.94548	6.42431	0.778758	5.78469
AATTTGATGATCAGGAAATGCACCCCAATTCGCAAGAAG	hoΔ	Duo	0.880646	8.19134	0.937635	10.2682
AATTTGATGGCCCGCCCCCGCCGCAGGGGTTCGGGTTTC	hoΔ	Solo	NA	NA	1.10042	0.270257
AATTTGATGGTACACTTACGCATTTATAATTTCCTTATG	hoΔ	Duo	NA	NA	0.362775	11.1196
AATTTTATGAGACATGAGCCCAAACAAACAGAACCAGAA	hoΔ	Duo	0.579299	6.85434	NA	NA
AATTTTATGGTTTCCGAGACTGGGCGCAGGCGATGGGAC	hoΔ	Duo	1.24327	9.29392	1.84686	12.6439
AATTTTATGTTCAACCGTAATTCGATGCGACTGATTATA	hoΔ	Duo	1.69222	8.8119	NA	NA
AATTTTATGTTGCAATGGGACCATCGAAACCCCTCGTTT	hoΔ	Duo	0.557326	1.10901	0.410215	1.199
AATTTTATGTTTACCAAGTTATCATGCATTAAAAACAAC	hoΔ	Duo	0.855156	6.39071	0.623314	7.89123
ACAAAAATGAAAGCCTTAGACCCCAGGCTCCGTGATGGC	hoΔ	Duo	NA	NA	1.52366	43.847
ACAAAAATGAGATGTGCCACTGCAATCGAATTACTACAA	hoΔ	Duo	NA	NA	0.922213	24.5172
ACAAAAATGCAAATCAAACCACGATGCAACAAACCCACA	hoΔ	Duo	0.962051	42.5983	1.12938	49.3448
ACAAAAATGCACAGGTCGGCGTCGAAGGATGGCTATCAG	hoΔ	Duo	NA	NA	1.34025	49.4897
ACAAAAATGCCAAATGCTCAACCATTAGCACGGCCAAAA	hoΔ	Duo	NA	NA	1.95899	49.4897
ACAAAAATGCCCCAAAATACCACATGGTGCCCAATAGTT	hoΔ	Duo	1.04757	43.736	0.976703	49.4897
ACAAAAATGGACACAATTAGGCAATGTAAATTTAGAAAA	hoΔ	Duo	NA	NA	0.962309	49.4897
ACAAAAATGTGGCCCTCGGACTGTACATCAGCCCATGTT	hoΔ	Duo	1.69606	38.7871	1.19111	45.9131
ACAAACATGAACCATGGATTCACTCGAACGGAGCAGACG	hoΔ	Duo	NA	NA	2.32781	49.4897
ACAAACATGACTCAATCACCTACCGAAACAGTAATGGTG	hoΔ	Duo	NA	NA	1.17448	48.4457
ACAAACATGCCAAATGATACTACCAGAACAACTACGATA	hoΔ	Duo	0.732509	42.9309	0.629492	44.0722
ACAAACATGCTTCATGAGCGGGCCCCGAAGAGCATCAGA	hoΔ	Duo	1.29245	27.729	0.979493	40.8972
ACAAACATGGTCTTGGCCTTCCAATGCTACATACAAGCA	hoΔ	Duo	0.987705	5.40409	NA	NA
ACAAACATGTCTCATGGACGGATAAAGCGGGCAGTAAGG	hoΔ	Duo	0.797286	37.5152	1.17902	47.1223
ACAAAGATGCTAGCGTTCCAAGCTGCCATGGAGCAAAGT	hoΔ	Duo	0.935778	36.4768	1.49288	40.7823
ACAAAGATGTACATATATCAAGTATTAGCAATGACAGCG	hoΔ	Duo	0.956474	6.13209	1.25018	5.843
ACAAAGATGTCGAAGACGAAGACAATATTGATGAAACAC	hoΔ	Duo	NA	NA	1.98075	49.4062
ACAAATATGCTTACATTATATTCCCGGCCACACATGGAA	hoΔ	Duo	1.08158	39.2958	1.4443	46.3372
ACAAATATGGAAGGTAACAACAAATGCAACGAGACAAAA	hoΔ	Duo	1.29961	47.0036	1.7776	49.2839
ACAAATATGGATCGGAACCGAAGCTGTCCATGCAAATTC	hoΔ	Duo	1.46546	26.288	1.35436	32.3698
ACAAATATGGGCAGACTTAATCAGTGGTTAATGTCGCTA	hoΔ	Duo	1.10101	43.8955	1.40823	38.9525
ACAAATATGGTATCCGCGAACATCCGCCGGCGAGATGGG	hoΔ	Duo	NA	NA	0.888799	35.7149
ACAAATATGTTCTCGTGCGCTGGTCCCAGCCATACAGCG	hoΔ	Solo	NA	NA	1.43131	21.0283
ACAACAATGAAGCCCAGATACGTTGCGATGCTGGGTGTC	hoΔ	Duo	1.03605	11.6146	2.03154	11.9812
ACAACAATGACAGGATCAACCAAATGTACAAAAGATACG	hoΔ	Duo	NA	NA	1.24432	49.4897
ACAACAATGATACATACGAACTCGTCTGAAACCTATGCT	hoΔ	Duo	NA	NA	0.823125	48.4054
ACAACAATGCCGGGAGCATGCCGACCAATCAGGAAACGA	hoΔ	Duo	NA	NA	1.57444	20.0253
ACAACAATGTCCGAAGAACAATGCGCTCGTGGTAAACCC	hoΔ	Duo	NA	NA	1.03886	49.4897
ACAACAATGTCTCCGTACACAAATAGTGCGGACGTTATC	hoΔ	Solo	0.996685	45.6719	NA	NA
ACAACAATGTCTTGCCACATATCCCTCCGTGCAGCATGG	hoΔ	Duo	0.960559	13.0135	1.05205	13.4136
ACAACCATGAATATCCCTGAGCAATGGAGCGGACACTCA	hoΔ	Duo	2.24479	47.1148	NA	NA
ACAACCATGATTTATGCAACATCGCGAACACCCAATACA	hoΔ	Duo	1.6621	42.4703	1.36801	49.4363
ACAACCATGTTTAACCTTAATAACAATGCGATCAGTAAA	hoΔ	Duo	NA	NA	0.771986	49.4897
ACAACGATGACGTGCCTGGCCCCGAAGGCGTTCATGAGA	hoΔ	Duo	1.06072	15.1869	1.42519	16.3471
ACAACGATGGACGATGTATCTAGACGCGCAATAGGCTAC	hoΔ	Duo	0.993147	46.5894	NA	NA
ACAACGATGTATGAACCCATAGAACTTATTGAATTAAGC	hoΔ	Duo	NA	NA	1.18891	39.19
ACAACGATGTATGACACCAGTCAGGTTTGCAGCGCCATT	hoΔ	Duo	1.85705	47.2034	1.22739	49.4897
ACAACGATGTCGTGCAGTCCTCAACCGGAGCTATGGTTC	hoΔ	Duo	1.3768	30.9692	2.03154	38.5672
ACAACGATGTGCCGACGCCCTTACTCTAGCTGGTCCATG	hoΔ	Duo	1.20126	37.468	1.63514	33.5957
ACAACTATGATAATACAAAGATATAGCGGGATGCAACTT	hoΔ	Duo	NA	NA	0.867638	18.8476
ACAACTATGCGCACTGCTAAGCCGCCCCCGAAGCACAGA	hoΔ	Solo	2.22116	39.0095	NA	NA
ACAACTATGGACTGCCGAGACTATGGGCCCGCACAAGAC	hoΔ	Duo	NA	NA	1.02786	49.4897
ACAACTATGTTTACTTGTTTTCAACATATCGAATGTTGC	hoΔ	Duo	NA	NA	1.72117	15.4762
ACAAGAATGACATTGGTAATTGCATCGGACCAAAAATGC	hoΔ	Duo	NA	NA	1.719	49.4897
ACAAGAATGCGCGGCAGTCATATTATGTTCAGCCGCATT	hoΔ	Duo	1.22443	21.6788	1.29088	24.9301
ACAAGAATGGGGCATGATAAAATCGCTGCAACAGGGTGG	hoΔ	Duo	1.45377	38.2547	NA	NA
ACAAGCATGACGCCAGCCCTCACGATGCACCAAGCTACA	hoΔ	Duo	1.70294	43.5681	1.28181	49.4897
ACAAGCATGACGGACCAGGCATTGCGAATGGCACCGGGC	hoΔ	Duo	NA	NA	1.86225	49.4897
ACAAGCATGATGAGAGTACGCCACACTCTACGTTATTTT	hoΔ	Duo	NA	NA	1.0327	17.4969
ACAAGCATGCGGCACGAGTGTAATAACCTGATGAATAGT	hoΔ	Duo	0.892439	45.4747	1.57444	48.9827
ACAAGCATGCGGTGGATTGATGCTGGGCTTTGCTGCATT	hoΔ	Duo	1.55732	12.699	1.93387	15.4978
ACAAGCATGGCACGAACGCCTGTTCCAAACCCGAGAGGC	hoΔ	Solo	1.25708	40.2425	NA	NA
ACAAGGATGAAAAGGAACAAGATGCGAAGAAAAAGTATA	hoΔ	Duo	NA	NA	0.698342	16.1335
ACAAGGATGCAATGGGCGCGAATTCCCAAGGTGCGGTTG	hoΔ	Duo	1.27204	18.1987	1.84532	20.261
ACAAGTATGAGGTCATGCTCCCCTAGGTTGCCACGGCAG	hoΔ	Duo	1.05273	41.3898	NA	NA
ACAAGTATGTCTCAAATATCAACATGCAATCAATTACTC	hoΔ	Duo	NA	NA	1.10646	49.4897
ACAATAATGAAACATGCCCTATACGCAACGAGAACCGTT	hoΔ	Duo	1.01015	20.8488	NA	NA
ACAATAATGAGAGACGTGTATATGCATACTCTCGGTAAG	hoΔ	Duo	0.86005	37.5164	1.19158	47.6625
ACAATAATGATCCGACGTCTTATTCGATTGTCTATGCTC	hoΔ	Duo	1.98486	18.3483	1.55752	19.6944
ACAATAATGCCCTGTACAACCCATTCAACCTATGGTTGC	hoΔ	Duo	0.626177	41.1299	0.662459	48.4907
ACAATAATGTACAATGATCCATACCTCTACTTTTCAATA	hoΔ	Duo	0.968802	2.37277	0.677181	2.97777
ACAATAATGTCAAATGTTAGCATCCCAAGTTACGTGATC	hoΔ	Duo	1.71089	42.8595	1.31204	49.3709
ACAATCATGATCATAATAGGGATGTTCTGTATCAAGGAG	hoΔ	Duo	0.778803	3.52151	0.502114	4.00297
ACAATCATGCGCTTCGGGATGTTCGCCCGATCTTTGGTG	hoΔ	Duo	1.25708	28.1616	0.761828	21.1039
ACAATCATGGACATAATGTTCATAAGCTGGCGATCTAGG	hoΔ	Duo	2.15499	7.22164	1.54319	7.86152
ACAATCATGGATTTCGACCTGTATATGATAGCCGAACAC	hoΔ	Duo	3.88027	17.7687	2.05976	20.1952
ACAATCATGGTCTTTACGTTTGTAGAAGCGTCCCTTCCC	hoΔ	Solo	1.57711	43.5913	2.04491	41.135
ACAATCATGTCGGACAGCCTGCTATGGGTCGCACTCCTT	hoΔ	Duo	2.65029	5.65231	3.36897	5.96347
ACAATCATGTTTCTAACACACATGTCTGGAATAAAATCG	hoΔ	Duo	NA	NA	0.81826	49.265
ACAATTATGAGCACAGACTCCATATGCCAGCCATACGTA	hoΔ	Duo	NA	NA	1.21328	49.4897
ACAATTATGCACGATCGCAAAAATGAACGGGTACGGAGG	hoΔ	Duo	0.940672	18.0518	1.01577	20.0674
ACAATTATGCTGTGGATGGCTTCGACGGGTTGGCGTTCT	hoΔ	Duo	1.16087	33.6192	1.33525	31.7678
ACAATTATGTATCCCTGTCGCACAAATGTCATATACACT	hoΔ	Duo	NA	NA	0.730085	22.7953
ACACAAATGAACCTATTAGACAAAGTGGCTGGATGGTCT	hoΔ	Duo	NA	NA	1.111	48.2849
ACACAAATGACACATCTGAACAAATGTTACGTATACGGT	hoΔ	Duo	0.823088	35.5464	0.858788	44.2755
ACACAAATGAGACGAAGCGCATGTCCAAATATTCCGAGT	hoΔ	Duo	0.817743	42.3682	NA	NA
ACACAAATGATACATAAAAAAGTATGTTTTCCAATAACT	hoΔ	Duo	NA	NA	1.2509	34.9746
ACACAAATGATGACGCCGTATTACTTATATCAACAGCCA	hoΔ	Duo	NA	NA	1.73528	38.694
ACACAAATGCAGAGGCCTGCGTTATGGCCTAGAAGAATT	hoΔ	Duo	0.65847	12.3232	NA	NA
ACACAAATGCCCAAGATGGGTGCCAGACAGAGAATCTCG	hoΔ	Duo	1.97042	25.8002	1.15685	23.5841
ACACAAATGCTACACCTGGTAATGATCCATCTATACACA	hoΔ	Duo	1.30606	4.98876	0.977679	6.34352
ACACAAATGTACACCTTTATAAGGCAGGCTGACGGAGAG	hoΔ	Solo	NA	NA	1.50552	46.9107
ACACAAATGTACACTACTCAGACGGCATGTAGGGTGCTC	hoΔ	Duo	NA	NA	0.641539	19.3838
ACACACATGACAATTTGGCCATGGCCGCCCCTGCGAAGT	hoΔ	Duo	1.11058	4.53902	1.55993	6.05218
ACACACATGACATATGAACGACGTAGAAGTCCCGCAAAG	hoΔ	Duo	1.01879	31.1196	1.10982	26.344
ACACACATGATCGTAGGGCCGATAGCTCAGCACGTATGG	hoΔ	Duo	1.42267	11.0723	1.25891	9.07199
ACACACATGCAATATGAACTGCTTAGACGAGTAGAGGGA	hoΔ	Duo	0.804381	8.89981	NA	NA
ACACACATGCACCGCACCCTCACTGCTAACCCTGCATGT	hoΔ	Duo	NA	NA	2.35474	12.8478
ACACACATGCTCCTCCCGAGCCTTCCAGGAACAATTCAA	hoΔ	Solo	1.53591	11.8826	1.83403	13.5246
ACACACATGCTCTGCCAACGTCCGCGGAGATGTCTGTTC	hoΔ	Duo	1.37493	9.56431	0.988563	11.185
ACACACATGGACTCCCAGGCGACGGAGCGTGATGTCGTG	hoΔ	Duo	1.00628	32.9066	1.8177	36.4581
ACACACATGGAGGACTGTTCAAACTACGATATGTTCTTC	hoΔ	Duo	0.973712	38.5852	1.39284	48.2731
ACACACATGGCCCATGCTTCAAAGAGAGGGCACCGCGCG	hoΔ	Duo	1.19254	32.1042	1.17875	25.2094
ACACACATGTTTTCGAGGGCTTATCAATCGATGGCGTGC	hoΔ	Duo	1.62955	46.5998	NA	NA
ACACAGATGGATGAGGGAAAGCGGAGCGGTGAGGGAGAA	hoΔ	Duo	1.40032	44.3019	1.56429	36.2973
ACACAGATGGATGAGTCCTACTACGCACATCACAGCCGT	hoΔ	Duo	NA	NA	1.99768	33.1162
ACACAGATGTCCTACGAGAACCCCTATGCGACGCCAAAG	hoΔ	Duo	NA	NA	1.10811	49.3431
ACACAGATGTTTAAAAGGATCATCAACATCCGATGTCCA	hoΔ	Duo	1.09546	31.5056	1.65063	24.6601
ACACATATGATGGGGTTACTGGGCCTACAACGGGTAGAG	hoΔ	Duo	1.08278	33.4094	NA	NA
ACACATATGCACTATGGGAAGCTCGGAAGGACCCGCAGA	hoΔ	Duo	1.22302	7.31555	1.24432	7.26228
ACACATATGCGAAAAAATAGTGCGTATCGTATGATAATA	hoΔ	Duo	0.753606	8.40315	1.4511	9.42728
ACACATATGCGAATCACTGCAACCAATTATGCGCTTGGT	hoΔ	Duo	NA	NA	0.651418	34.2946
ACACATATGCGCGGCCATTGTTCCCTAGAAACGATGCCG	hoΔ	Duo	1.95795	41.0874	2.03154	35.2045
ACACCAATGATGAGGTCATCCAAACTTGGGCTTGCCCGT	hoΔ	Duo	0.720419	43.4248	0.964982	49.4897
ACACCAATGCGAATTTCGCACAGGAGGCGGCATCCTAAC	hoΔ	Solo	2.24479	13.3631	2.10772	13.7211
ACACCAATGGACACACGCCCACCAATGTTCCGCAATACG	hoΔ	Duo	1.02788	44.6182	2.64524	48.785
ACACCAATGGATGCACACGTTTTTGTACCTCCTCGCCGT	hoΔ	Duo	1.02856	42.8421	2.13927	46.6624
ACACCAATGGCACATATAGAGGTTAATGTCAACGATTTT	hoΔ	Duo	0.757979	36.5293	1.16947	40.3941
ACACCAATGGTGCAGCTCAGCGGATGGTACAACGTTTTC	hoΔ	Duo	1.63257	9.9561	NA	NA
ACACCCATGAAACATGATAGTATAGCCGTGCCTATTACA	hoΔ	Duo	NA	NA	0.863405	16.3404
ACACCCATGCACCAACCGGCTTTGGTGTATCCTGGACCA	hoΔ	Solo	0.496216	7.27426	NA	NA
ACACCCATGCCTGCGACGTCGCTCAACCGGCAAACATGC	hoΔ	Duo	1.41594	21.5237	0.881745	22.7616
ACACCCATGGGGTCCTCACCTCCCATGCACACGTCTCAC	hoΔ	Duo	1.39177	1.61992	1.10646	2.62956
ACACCGATGCAGCACTCAGCAACTTGGCACAGCGACATG	hoΔ	Duo	NA	NA	1.03435	49.4897
ACACCGATGCGCTTCGCACGACCGAGATGCACAGGAATT	hoΔ	Duo	1.34687	6.24448	2.26961	5.72185
ACACCTATGAAGGCCGCGAGCCTCGCATCAAAACATGCA	hoΔ	Duo	1.05954	4.67964	0.686332	6.17183
ACACCTATGAGTCTCATTGAGGGTAGAACACAATTATGC	hoΔ	Duo	0.867984	1.37963	NA	NA
ACACCTATGCAAAATGACTCATCACAACCTCCAGCTGGA	hoΔ	Duo	0.6389	10.481	0.47967	12.318
ACACCTATGCCATGGTCTCACGCTGCAAAGTCTGAGAGT	hoΔ	Duo	NA	NA	0.695001	31.2497
ACACCTATGCCCCACGACCACCCCCCCGCGCATGCGTCC	hoΔ	Duo	1.41594	39.988	1.07806	47.4699
ACACCTATGCGACAGGCGCTCATGGCACCTCATCACTGC	hoΔ	Duo	1.8898	16.7879	1.98922	17.4001
ACACCTATGCGACGGTCATTATGGCACAGGCGCCATAGT	hoΔ	Duo	1.14903	10.2451	1.53635	12.9013
ACACCTATGGGAAGCCGCCCCGCCTATGGCCTAGGACGT	hoΔ	Duo	0.968802	4.21618	0.568348	3.9002
ACACCTATGGGCGCAGTACTCGGCACAATGCTCGATTAC	hoΔ	Duo	1.40299	23.5086	1.87283	32.3029
ACACCTATGTCATGCTACAGAAGGACACCGTGCCTCTGC	hoΔ	Duo	1.11304	23.4692	1.4803	19.4669
ACACCTATGTCTCGGACATCAACCGAACATACTAGGATG	hoΔ	Duo	0.884709	38.867	1.22739	49.4897
ACACGAATGAAAAACGATCAATGTATATCGGAGCAGATC	hoΔ	Duo	1.13966	44.5975	0.66179	48.2304
ACACGAATGAAGAGCCCGCAAGAACCTATCTGGGCCACG	hoΔ	Solo	1.40443	34.5381	1.30146	44.7785
ACACGAATGCCCGCCATCTTGACGCCGAACCACCAAATG	hoΔ	Duo	1.48865	25.3386	1.7776	28.5461
ACACGAATGCGAGAGTACGTCTCTATATATGTCGCTAAA	hoΔ	Duo	0.800315	9.20393	1.43901	9.13815
ACACGAATGTGTGCCGCCATGCACCTGTCCCGACGTCAG	hoΔ	Duo	0.798146	17.2034	1.07552	15.1687
ACACGCATGAAATCCTCGTCTCCATGCATCGGGTCGAAG	hoΔ	Duo	1.17851	32.8363	1.46924	37.0204
ACACGCATGACTACAGCATGCGCTAGCACGGCTAGCAGA	hoΔ	Duo	1.52359	21.0599	1.65551	18.208
ACACGCATGAGGTTGGTGTCCCAAGGGCCGCTCCATGCG	hoΔ	Duo	1.83487	19.0361	1.81823	16.4283
ACACGCATGATTGCCCATTATGCACAAACACAAGCGAAG	hoΔ	Duo	0.811019	15.4119	1.20996	16.8256
ACACGCATGCATATAACGCTCTATACTAGGGCGATGCAC	hoΔ	Duo	1.51279	9.95787	2.36568	13.5069
ACACGCATGCTCACTAATAGTGCGCATGATCGGGCAAGC	hoΔ	Duo	1.26917	15.9008	1.44841	18.9336
ACACGCATGCTCCATGCAGGTCGAGGTAGGGACACAATA	hoΔ	Duo	0.483492	3.99706	0.532574	8.22417
ACACGCATGTGTATTGTGATGGTAACTTCTGGAAGGAAC	hoΔ	Duo	NA	NA	1.07926	44.7037
ACACGGATGAAAGATAACGCAACATGTAGGAGGTTACAA	hoΔ	Duo	NA	NA	0.648965	12.535
ACACGGATGCCACCCTCAAATTTTCGGAGCCGTGTAATG	hoΔ	Duo	2.61104	42.7252	3.20603	48.9331
ACACGGATGCCCCCCCCGCTGGCGGCAATGCTGGCTTCC	hoΔ	Duo	0.994119	2.21214	0.640903	2.85371
ACACGGATGCGTCTTCTGTTGGCCAACCTGAGCATGTCT	hoΔ	Duo	1.09949	12.8278	3.66806	15.3064
ACACGGATGTCTTTCACGCCCTCCCACATGTGTCCTAAG	hoΔ	Duo	1.31361	15.4319	1.98537	26.134
ACACGTATGAGGACGGGATGCTTCGGTCGTATCCACCGC	hoΔ	Duo	1.18653	9.57545	1.54319	8.6507
ACACGTATGCAGGGCACCTCTAATTCGGCTTGCGTTCGG	hoΔ	Solo	1.82077	36.4368	2.32011	37.2499
ACACGTATGCCTTTTTCTACCTCTCCATGGAGCCCTAAC	hoΔ	Duo	0.657401	16.1911	NA	NA
ACACGTATGCTCGCTACACTAGGTCACGCCGCGAGAATG	hoΔ	Duo	1.2073	33.6392	1.73978	34.6299
ACACGTATGGATCACGACAAGCATGGTCCAGGACTCGGT	hoΔ	Duo	1.15981	20.9783	1.04507	22.5601
ACACGTATGGGCGAATGTCGGGGTTGCGGTCGGAACATC	hoΔ	Duo	NA	NA	1.59984	10.1963
ACACGTATGTCCACGATGTCTTCGTCCCGAAGAAGACCC	hoΔ	Duo	1.74773	35.2988	1.49693	41.7202
ACACTAATGTCCGGGAAATGTTTTACGCTCGCCGTGTTC	hoΔ	Duo	1.79583	15.1456	NA	NA
ACACTAATGTTCATAAACTCCATGCAGAGCGATTACGAA	hoΔ	Duo	0.947798	39.066	0.807999	43.3552
ACACTCATGAACGTTACGTCCCGCGCCATGCGCTCGGCG	hoΔ	Duo	NA	NA	2.46129	33.6048
ACACTCATGACGGCTATGCGTCTCATAGGGCTATTGTAC	hoΔ	Duo	1.10512	4.28492	1.80581	4.60165
ACACTCATGAGATATAGTGCAGAGCCACCCATGTCCATT	hoΔ	Duo	0.701111	43.4664	0.51712	39.8893
ACACTCATGATGATATCGGACCAGCAAGGGCGGATTACG	hoΔ	Duo	NA	NA	1.6083	36.9579
ACACTCATGCCGTACCAGGGCACTCGAACGCTCATGCGC	hoΔ	Duo	1.14578	27.7318	1.61037	32.9439
ACACTCATGGACCATGAATTGCGCCAACCGGAACAAATA	hoΔ	Duo	0.496216	14.3324	NA	NA
ACACTCATGTGTGCGGCAGCGAGCCAGCGCAATGGCGGC	hoΔ	Duo	1.08082	20.0953	1.13298	18.9436
ACACTCATGTTTGCGGTAAAGAATCTTAAAACCGATGCA	hoΔ	Duo	1.05505	46.6909	1.7649	49.1714
ACACTGATGACGGGCAGCGATGCTGACAAGCGACATATA	hoΔ	Duo	1.51363	25.5571	1.22269	35.7564
ACACTGATGACTAATACTTGCCCTGAGCGCCAATGGCAC	hoΔ	Duo	1.95909	41.8129	1.27622	41.0496
ACACTGATGAGCCCCGGGCCTGTCTGGGATGACCACACG	hoΔ	Duo	2.99305	3.19352	0.938484	3.33797
ACACTGATGATATATGCCAAAGTTGAAATATTAACAGTT	hoΔ	Duo	1.53394	5.68258	NA	NA
ACACTGATGATGCAGTTCGCAAGCTGGGGGAAGTTCCCC	hoΔ	Duo	2.63987	26.9597	4.10925	39.2421
ACACTGATGCACCCCGCTCGGGGCATGCTAGAGCGAAGG	hoΔ	Duo	1.09032	2.95028	1.616	3.34877
ACACTGATGCAGCGGACTAACACCGCTGAATGCAAACGC	hoΔ	Duo	1.1564	41.725	2.1816	45.5961
ACACTGATGCCCCCTCACACACGCAGCGGGCGTCGCATG	hoΔ	Duo	0.928877	42.308	2.2624	35.0347
ACACTGATGCGATGGACTATCTGGTCCCGCCGGAAGAGG	hoΔ	Duo	2.20814	7.52065	1.22247	8.23748
ACACTGATGGAAACGAGGTGCTCATGTACAGCCAACCCA	hoΔ	Duo	0.977142	9.97974	0.832368	12.5693
ACACTGATGGGCACACCCATGCGGCCCAACGGAAATCTC	hoΔ	Duo	NA	NA	1.42208	26.7946
ACACTTATGACAGCGACTAGACACTATCAGCACCTATGG	hoΔ	Duo	0.856472	32.8602	0.924735	31.7429
ACACTTATGCTCAAGTCATGGATATCACCCGGTGACGAG	hoΔ	Duo	1.34687	13.7294	1.20996	15.2702
ACACTTATGGTTCGAATGGCCCCGTACACCCGAAGCGCT	hoΔ	Duo	NA	NA	1.01577	18.4906
ACACTTATGTCAGTGCCTCACCAAGTCGTGCGAATGCGC	hoΔ	Duo	1.71775	37.3456	1.62947	44.3052
ACAGAAATGAGCAAGGCTCAATGCCGAGCTCCCGGAACA	hoΔ	Duo	2.46926	8.30118	NA	NA
ACAGAAATGCGTATTATACTACTATCTGTTCTTGATGAG	hoΔ	Duo	1.26524	2.10436	NA	NA
ACAGAAATGGCTACTAAACCTCCAACAACGGACAATATG	hoΔ	Duo	NA	NA	0.761828	49.4897
ACAGAAATGTACCTAAAGCCCAACACCATGCGAGAAAAC	hoΔ	Duo	1.42933	43.7401	1.15068	48.5622
ACAGAAATGTACCTAAGAAGACGATGCACTTCCCCATCT	hoΔ	Duo	1.1742	38.9451	1.50412	39.0362
ACAGAAATGTGCCCGCAGCCAACACGTGCTCCCAAGGAC	hoΔ	Solo	NA	NA	1.39668	39.1225
ACAGAAATGTGGGAGTGTGGCGATGCGGGAGTCTCCAGC	hoΔ	Duo	2.89577	36.44	1.79171	33.7113
ACAGACATGAGCCGGGAAAATGACACAGCGAATCAATCC	hoΔ	Duo	NA	NA	2.40499	49.4897
ACAGACATGCGTTACACCAGGATGGAAAGAATCAGGTTA	hoΔ	Duo	1.30286	28.9858	1.33808	19.8301
ACAGACATGCTAGTGCCTAGACGATGCCTCAGTTCACCC	hoΔ	Duo	1.81055	45.8565	1.57807	48.663
ACAGACATGGCCTTTGTGGCGCCACTTTATATGGCCGCA	hoΔ	Duo	1.42267	10.4348	2.13735	13.1988
ACAGACATGTGCCTCATTCAATGGGCATCCCGGACTAAG	hoΔ	Duo	1.03474	26.4762	1.97249	34.8294
ACAGAGATGATTTTACAATCAGTAATGATTAACAAACTC	hoΔ	Duo	1.86234	24.8456	1.46017	18.9193
ACAGAGATGCATGGAAGTGGGACATCGCGCCCAGGCAAA	hoΔ	Duo	1.3148	3.11186	1.65063	3.4413
ACAGAGATGCGTAGCCTACATACACAATCGCTAATGTCG	hoΔ	Duo	NA	NA	1.28075	39.6108
ACAGAGATGCTTGCCGTCCAGAGCGTAACCGCGGACCAA	hoΔ	Solo	2.65526	39.7038	4.59405	43.6025
ACAGAGATGTCGATTCCTACGATATGCCCACCAGTGCCC	hoΔ	Duo	NA	NA	1.7776	49.4897
ACAGATATGAGATCGGATGAGTACGCAATCACGTGTGGT	hoΔ	Duo	0.941147	46.9158	1.94266	47.974
ACAGATATGCCAGCCTTACCTCGGCATGCAGGAAGTCGC	hoΔ	Duo	NA	NA	2.17967	48.6292
ACAGCAATGAACGGCAGCGATTATGCTGCGCGTCCGAAA	hoΔ	Duo	NA	NA	1.46017	20.2764
ACAGCAATGAATGCCCTTGCAGCTCTCCACCAGGCGAAA	hoΔ	Duo	1.89786	45.0539	2.38706	49.4897
ACAGCAATGGTATATGATTCACACAGTTACATAGCCGTG	hoΔ	Duo	1.33752	37.9239	1.48738	30.2482
ACAGCCATGGTCGGGGCGGTGATGATACGTCTGGATAGG	hoΔ	Duo	1.81453	24.488	1.62523	27.3989
ACAGCCATGTCAAACCGAGGCTATTACTCGCAGATGCTC	hoΔ	Duo	1.37894	42.4585	NA	NA
ACAGCCATGTTAATTATCGGCCTCCCATCCGATAATGAA	hoΔ	Duo	0.697204	23.6113	1.94191	16.4496
ACAGCGATGAACCACAATGCGGCTGCGACCAGTGGAGGG	hoΔ	Duo	1.84227	46.607	2.6371	49.4897
ACAGCGATGAATCTCCACTACATGGGTGGCCCATCACAA	hoΔ	Duo	1.78417	38.7332	1.35744	40.6605
ACAGCGATGAGCTTCCTTACCTACGGGACAACATGGCAC	hoΔ	Duo	2.34455	30.8708	NA	NA
ACAGCGATGATCGCCTCCTATGTGCAAAATACCCACTGT	hoΔ	Duo	0.866591	18.2503	2.40269	28.7112
ACAGCGATGCAAATGCTCCTGAACATTCACAAGTCACAG	hoΔ	Duo	NA	NA	0.625787	27.6
ACAGCGATGCGTATGCAGCACGGTATAAACGCCACAGGG	hoΔ	Duo	1.14344	41.8317	1.97249	39.1967
ACAGCGATGCTCCATGGCGCCACGGCGGTAGAGATCTCG	hoΔ	Duo	2.83092	20.7034	1.49024	23.3608
ACAGCGATGGATGAGGAAGCCGCGGTCCAAGGATACCTG	hoΔ	Duo	1.6699	45.5004	1.70327	49.2026
ACAGCGATGGGCAAATCTACCCCCCCATGCCCGTGTCGT	hoΔ	Duo	NA	NA	1.25817	47.2411
ACAGCGATGTATGCGACGCGGCCGATTTTCGCAACTTCG	hoΔ	Duo	1.92054	27.9642	NA	NA
ACAGCGATGTCGTTGGCCCAGCTTCCGGCGTGGGCAATG	hoΔ	Duo	2.08444	18.573	2.65053	19.1121
ACAGGAATGAATCACAATGAAACCTATTCTCTGAGTGCT	hoΔ	Duo	1.35934	34.349	1.32262	30.5685
ACAGGAATGACAACGACAAACATTAATCGAACGATGTTC	hoΔ	Duo	NA	NA	0.657942	48.2814
ACAGGAATGCTGGCGTATGGGACCGCCCACTCGAGACTC	hoΔ	Duo	2.11338	23.9156	2.25236	26.2771
ACAGGCATGAGATCTGTGGACGCACTACACATGAATCGC	hoΔ	Duo	1.19403	43.7129	NA	NA
ACAGGCATGCAGCTGTATCTCAGGGTATCCTTTGGTAGG	hoΔ	Solo	1.02138	2.59723	0.880335	2.25973
ACAGGGATGCCGAACGCGCGATGCGAGGACACAACTGAC	hoΔ	Duo	NA	NA	2.24739	37.3616
ACAGGTATGAATACACCTTGTCCACCACACCACATCTTG	hoΔ	Solo	0.653028	41.4253	NA	NA
ACAGGTATGGACACGGCCTCCGTGTATATGTCGCCCGCG	hoΔ	Duo	1.70015	15.651	1.83147	13.7354
ACAGGTATGGCGTTAGTATGGGCAAACGGATATTGCAAG	hoΔ	Duo	1.21218	18.1343	1.19158	21.17
ACAGGTATGTACACACGATGGTTTACCTCTTGGCTGAGC	hoΔ	Duo	1.6722	23.4541	2.6371	25.2724
ACAGTCATGAATGCACCCTTATCCGGTAAACCCGTCTCG	hoΔ	Duo	2.07268	45.5541	2.13846	49.4897
ACAGTCATGCCCTCGCAAGTAGAATGGTCTTCGTCCACT	hoΔ	Duo	1.12688	47.2034	1.66611	49.3685
ACAGTCATGGATCTGTTGGACGCTGACATTGTTCAGTAC	hoΔ	Solo	1.32646	21.7811	NA	NA
ACAGTCATGGCTGGGACTTGGCTCTCGCTGCCCCCGATG	hoΔ	Duo	1.4437	16.8613	1.72681	19.4484
ACAGTGATGCATGATTCCGAGATCGGGCGGAATAACCGT	hoΔ	Duo	NA	NA	3.00499	40.005
ACAGTGATGGAGGAACACGAATCCCAGGCAAGTGATGGC	hoΔ	Duo	1.43548	46.2485	2.16881	45.8337
ACAGTGATGGCCATAGCGTCAGTGTCGGAGACATGGGTC	hoΔ	Duo	2.46926	20.7926	1.70291	25.6935
ACAGTGATGTACAACCTCTTACCCTCGGTATACCCACAC	hoΔ	Solo	NA	NA	1.39668	49.3856
ACAGTGATGTTTTATGTGACGTCTAAGTCACTGGTGGGT	hoΔ	Duo	1.09311	14.7874	0.685645	18.1232
ACAGTTATGCAACCGCCCCTCTCATCCCCTGTGAATGTG	hoΔ	Duo	0.823088	37.9918	1.15544	49.044
ACAGTTATGCAGATGATTGTAATTACAAAATACAAGAGC	hoΔ	Duo	2.1101	13.8967	0.996237	11.585
ACAGTTATGCATGACAGGGCGTGTGTTGTCTTCGGATTT	hoΔ	Duo	NA	NA	0.366806	13.8836
ACAGTTATGTCTACATCCGCGATGGACACGCGTGAGCCC	hoΔ	Duo	1.10782	47.2034	2.12296	49.4897
ACATAAATGAAAAGAATATTTAAATGTCACAAATACAGG	hoΔ	Duo	0.80582	26.0527	1.17902	24.0359
ACATAAATGAAATTGCCAACTTCATTGACCCATTATGAG	hoΔ	Duo	1.77089	44.1706	1.06058	49.4897
ACATAAATGACACAACGAACCAAATGCACCATCTCTCGA	hoΔ	Duo	NA	NA	1.02988	49.4897
ACATAAATGATGAAGGATTTGCCCCGCGGACAGAAAAAG	hoΔ	Duo	NA	NA	1.21892	49.4897
ACATAAATGGCAGAGAAAGCATGGTGTGAAAAAAAGTTT	hoΔ	Duo	NA	NA	0.960566	28.3999
ACATAAATGGGCACATCACTAGGAAGTTCCAAATGTTTT	hoΔ	Duo	0.637519	37.9852	NA	NA
ACATAAATGTCTGAATCGACACTATGTTGGCGCCTCATA	hoΔ	Duo	1.06627	10.3678	1.38514	11.5222
ACATACATGAGCCCGACCGAAGGCATGCAACGAAACACT	hoΔ	Duo	1.42704	35.4057	1.92505	37.8401
ACATACATGCACCAATCAGGGAACCAAGGTATGGAACGC	hoΔ	Duo	1.27703	46.0916	0.93596	48.1044
ACATACATGCCACTCAGTAACCGCCAACGGAATGATAAC	hoΔ	Duo	NA	NA	1.13527	49.0489
ACATACATGGACACGAAAAGTCATGGACGCTCACTAACA	hoΔ	Duo	1.04383	22.9655	1.26971	25.4475
ACATACATGGACTCCATTTGTGAGGCTCACGTTCAGCGT	hoΔ	Solo	1.32993	32.1499	1.41384	41.6516
ACATACATGGATTTCATCGACCATGAATCCGTATACTTG	hoΔ	Duo	0.469678	2.42657	0.592533	3.09081
ACATAGATGATGGTTCAACGCAGACGTAGAGCAAACCAC	hoΔ	Duo	0.729555	41.4314	NA	NA
ACATATATGACTACCTCCATCCTACCAGGCCTCGCTATG	hoΔ	Duo	2.03007	18.1454	1.23508	14.3718
ACATATATGATGACGCAAGTCAGGGCACCAGGTAAAAAA	hoΔ	Duo	NA	NA	0.970957	48.9133
ACATATATGATGGGGGTCGATTGGTCACGACGAAAACTT	hoΔ	Duo	1.58798	14.7892	3.27304	15.8048
ACATATATGCCAACATACCCTTTGTTATGCAATTTCGAG	hoΔ	Duo	NA	NA	0.835895	31.737
ACATATATGGATGGGCATAGTACGGAGAACGCGTGGACG	hoΔ	Duo	NA	NA	2.46324	47.1633
ACATATATGTTAACTAAGCACAATGTCCCCACGGGACAC	hoΔ	Duo	0.818686	34.3101	NA	NA
ACATCAATGCAGTCACCCCGAGCACTAGCCGCAATGCCC	hoΔ	Duo	1.48865	46.0326	1.51619	49.3737
ACATCAATGCCCCACTTGCTTAGTTCTCGAATATGGGTC	hoΔ	Duo	1.48501	12.0571	1.59621	12.2881
ACATCAATGCTTAACACTCTGCGAGTCGTCCATTTGATT	hoΔ	Solo	1.83388	7.78191	4.04972	7.60335
ACATCAATGTGGCGAGTCAAGACCTATGCCCCATCAGCC	hoΔ	Duo	1.67699	33.1389	2.41246	39.3784
ACATCCATGACCGAGAAATATGGTTTTACTGGAGGTTCC	hoΔ	Duo	1.22715	34.9859	2.70103	33.1008
ACATCCATGAGCGGCTGTCAGCGACCATGTGAGCGAAGG	hoΔ	Duo	NA	NA	1.10646	34.9135
ACATCCATGCTATTAAGACGATGCATTCACAAGCCATCC	hoΔ	Duo	NA	NA	0.958057	22.995
ACATCGATGACCATTATCACAGTCCTTGTAATGTCTCAC	hoΔ	Duo	1.43321	6.67701	0.683692	7.99984
ACATCGATGCCTTTTATGCGACGGTTACGCAGGGGTATT	hoΔ	Duo	0.751868	15.2211	1.43901	19.2729
ACATCGATGGACAGATGCTTGCGTAGCTACCACGTTGTC	hoΔ	Duo	1.22803	13.9701	1.26224	13.8277
ACATCGATGGGACCGAATATAGATGTCCTAGCCGCGCGG	hoΔ	Duo	NA	NA	0.553232	45.3833
ACATCTATGCCACATCTCTGTATGAGGATCGCCGCAGTC	hoΔ	Duo	0.938728	7.09113	0.698342	7.20855
ACATCTATGTACATGGGGACTTTGACGCTGTGCAACGCG	hoΔ	Duo	2.72828	12.572	1.70834	15.4974
ACATTAATGATCTCATCTCAAGTGCGCGCGTATGACGTA	hoΔ	Duo	0.798146	34.4898	NA	NA
ACATTAATGCGCAGGAAAAGGAACCCCGAAGGAAATGTA	hoΔ	Duo	0.864481	18.2305	0.814368	17.4103
ACATTAATGGACTACCCTCAACAGCTAAATCACCGATCA	hoΔ	Solo	1.45048	46.621	3.61163	49.4897
ACATTAATGTACGTAAACACGAGTAATCTCATGGTCATA	hoΔ	Duo	NA	NA	0.634857	17.6877
ACATTAATGTGTTTTCTCGCCGCCAGAGCGAACTATGAA	hoΔ	Duo	0.644656	6.82671	NA	NA
ACATTCATGAAAAATGGCCCTTTGCTGAGAACCGCTGTT	hoΔ	Duo	0.344548	3.41833	0.321661	3.59615
ACATTCATGAAGATCTATCCTAAACGTCAGGAAAAGATG	hoΔ	Duo	0.947798	39.5502	NA	NA
ACATTCATGAAGCGCCTAATAGTCGTTAATGTTACACAG	hoΔ	Duo	1.37158	11.4179	1.43609	10.9966
ACATTCATGCAAGAAACTCTAGGACCAATGATACTAATA	hoΔ	Duo	1.03821	17.5021	0.605556	16.3496
ACATTCATGCTTGAAAAAGGACAATCATTCATGCATCGA	hoΔ	Duo	NA	NA	1.49191	44.4482
ACATTCATGTACAACAAACAAATGCTAAGGCCGATAGTC	hoΔ	Duo	0.897914	33.8627	0.735097	45.8726
ACATTGATGAATCCGATGCTAGCATCTACCATACATTTC	hoΔ	Duo	1.177	35.0751	1.27658	28.8786
ACATTGATGATGACTACACGGAATTATCGGAGAGACATT	hoΔ	Duo	0.612862	43.4827	1.01577	49.4897
ACATTGATGATTGTCCTACCTACTGATCAGCTTTCTGGT	hoΔ	Solo	0.884309	36.0835	NA	NA
ACATTGATGGACTTGGTAATGTGCAGATCAGGGCTAAGC	hoΔ	Duo	0.549743	47.2034	1.10042	49.4897
ACATTTATGAAGACGCCAGGTGTCCCGAATGCTCGAAGC	hoΔ	Duo	2.05024	32.4993	1.5352	37.984
ACATTTATGTACACTAAAAACGCATGTACCCGACAGGTA	hoΔ	Duo	1.41101	41.693	NA	NA
ACATTTATGTACATATGTACTCTTCACTTGGATTCCTTT	hoΔ	Duo	0.0962051	0.850949	NA	NA
ACCAAAATGCATGCCGCCATCCCCTATCCGCTACTCGGC	hoΔ	Duo	2.90551	39.2718	2.40452	36.8917
ACCAAAATGGGGCCATCCGCAGAGCGACGGATGTTAGGC	hoΔ	Duo	NA	NA	2.53943	28.3949
ACCAAAATGTCGATATGCTTAAATTGTTCAAGCTTAGAG	hoΔ	Duo	2.00534	24.8333	0.640903	23.2173
ACCAAAATGTGCCGCGGAATGAGCGCGTTTCTGAATCCA	hoΔ	Duo	2.69374	30.4587	NA	NA
ACCAAAATGTGTGTCCAAGGAAAAAACGTGATGATCACT	hoΔ	Duo	1.16201	1.56354	NA	NA
ACCAACATGCACCATAATACAAAATGCAGAGCCACCTAC	hoΔ	Duo	1.03969	33.3707	0.807999	44.3726
ACCAACATGTGCCCTCATCATCAGCATGGACGCAGGGCG	hoΔ	Duo	NA	NA	1.46172	49.4897
ACCAACATGTTCAGGGCTATCCAGTGGGATGAACGCCTC	hoΔ	Duo	2.11338	37.1471	1.3444	21.8518
ACCAAGATGACAAACTCCGTGTCTCTACACCACGGATGT	hoΔ	Duo	0.96298	44.3773	0.923428	41.7796
ACCAAGATGCAACGTTCAGCCGGTGGCGCGCATGACGGC	hoΔ	Duo	2.46926	45.3254	NA	NA
ACCAAGATGCCCACCCTATGGAATAGCAGCGTCCACAGA	hoΔ	Duo	1.04008	42.0511	0.991586	39.1866
ACCAAGATGCTCGCCTCTACAACCATCGCTACGAATGAG	hoΔ	Duo	1.02619	44.6435	1.86517	38.4902
ACCAAGATGCTCTCCACGACCGCTCCTAACATAGCATGC	hoΔ	Duo	1.29405	39.4565	3.58906	47.4667
ACCAAGATGGACATATGGGAGACTCATTGGTCCAACAGT	hoΔ	Duo	2.12506	37.519	1.16995	32.5171
ACCAAGATGGCCTACTCAATCCCATGCGCCTCGTCCGTG	hoΔ	Duo	NA	NA	1.65063	48.9008
ACCAAGATGTTCGCTGCCGGTTGCAGAACGAATGAGGAC	hoΔ	Duo	0.917434	46.6255	NA	NA
ACCAATATGAAGACAATTACGTTTATTAGTATGACTCTC	hoΔ	Duo	1.21218	3.95652	NA	NA
ACCAATATGATCTATGTGACGTGTCCCCCACCACCACGG	hoΔ	Duo	1.32046	22.5728	1.47949	24.7023
ACCAATATGATCTGTATCGATGTGTCACACGCAAGGGCT	hoΔ	Duo	1.39497	25.8169	1.44747	30.0897
ACCAATATGATTCGGTTAGGATGCATTGGCCGTCCTCGA	hoΔ	Duo	1.68359	29.8183	4.20416	30.5335
ACCAATATGCACTTTCCGGTTACGGTATGGAACGTACAA	hoΔ	Duo	1.02224	29.4948	1.18507	28.2251
ACCAATATGCCCTGCATCCCTGTCAACGAGAATGGAAGC	hoΔ	Duo	0.596471	44.4629	0.71104	48.4679
ACCAATATGCGACGGCCCCACGCCTTTCCCCGATATGGA	hoΔ	Duo	1.86863	10.5841	1.39668	11.2225
ACCAATATGGCCCGTATGCCTCATAATAGCAAACGCAGC	hoΔ	Duo	0.705504	37.136	NA	NA
ACCACAATGCCTAGTAGTTCTCCCACAAAGCCCCAGATC	hoΔ	Solo	0.947798	45.8139	1.75451	48.7188
ACCACAATGCTTCGACTAAAGATCGGAGCGATGTATCGA	hoΔ	Duo	NA	NA	1.10042	11.5298
ACCACAATGGAATGGAAACTTCCCCGACACACTTCTAAC	hoΔ	Duo	0.845096	40.8119	NA	NA
ACCACAATGGCAATTAAGCCATATATCTTTGGTATGATC	hoΔ	Duo	NA	NA	0.959339	23.0253
ACCACAATGTCACACCCTGTCACTGAAATGGTGCCGCGC	hoΔ	Duo	0.959839	37.7313	1.1278	42.3402
ACCACCATGACCCACTTGATACATTACGTCCGCAATCAC	hoΔ	Solo	0.97274	34.3327	0.525399	45.0793
ACCACCATGAGTAGTGTGACGCCAACTTTACCTCCATGG	hoΔ	Duo	NA	NA	1.16814	49.4897
ACCACCATGCCCCCAGCCCTGGCCGAACTCGCCCACCAC	hoΔ	Solo	1.15894	42.2961	1.67602	48.5063
ACCACGATGCCCACCGTCATGTCTGACTTTGCAGGTGCT	hoΔ	Duo	1.23183	38.3245	2.88259	45.4249
ACCACGATGGCGGGGAATGACCGTCCGGTTAATCTCCTA	hoΔ	Duo	NA	NA	1.29793	9.98647
ACCACGATGGTTACTAAATGCGTCACGGTCCGGAGTGGC	hoΔ	Duo	NA	NA	1.36738	28.3639
ACCACTATGCATTGTGTAATAACTCCAAACTTATGCCCT	hoΔ	Duo	0.498841	30.3034	NA	NA
ACCAGAATGATGTATTGTTACAGTGCACGTCAAACTAAC	hoΔ	Duo	0.867984	44.0724	0.990996	49.4897
ACCAGAATGCCGAATGCGTCCACGCTGGAGGGTCCTATC	hoΔ	Duo	0.684125	33.201	0.994609	38.864
ACCAGAATGTGGAGACGATGGCTCAGCGTCCGATCCGGG	hoΔ	Duo	2.75788	26.0473	NA	NA
ACCAGCATGATAGGACGACGAGTTAGTAGAATGTACTTG	hoΔ	Duo	NA	NA	1.56598	14.0625
ACCAGCATGCACAATCGGGTCGCCCCGACATCCATGCGG	hoΔ	Duo	1.30829	15.9331	1.4924	19.8437
ACCAGCATGCGCCATGAATCCAACTTACGCTCAGCATTG	hoΔ	Duo	NA	NA	1.37855	49.4897
ACCAGCATGCGGGATGCCCGTAAGTGCGCGACGGCAAAC	hoΔ	Duo	2.29083	12.0201	1.49645	12.1565
ACCAGCATGGTGCTCTTATGTTCCGAGCCTCCGGACAAC	hoΔ	Duo	NA	NA	0.868751	40.6056
ACCAGGATGAATGCTCCCGTTATACAACCGCTCCTGGTG	hoΔ	Duo	1.3705	26.9354	NA	NA
ACCAGGATGAGCGATCTATGCGGTGCAGACCGGACGGAC	hoΔ	Duo	NA	NA	1.67303	48.9632
ACCAGGATGATCACACGTCCCTTGCTTCCCGCATGTTTT	hoΔ	Duo	NA	NA	2.31723	15.9313
ACCAGGATGATCCATTGGGTGCCCATGAGTAAGTTTCCA	hoΔ	Duo	1.34687	25.7353	NA	NA
ACCAGGATGATGGACGGGCGCCAAATATCGCACGTTACT	hoΔ	Duo	2.69374	32.3716	NA	NA
ACCAGGATGATGTTACAGGATTGCCCATTAAGTGAAGTC	hoΔ	Duo	0.897914	24.8298	0.576255	25.477
ACCAGGATGCAAAATGAACGTAAACAGCACTCACCGTGC	hoΔ	Duo	1.43773	45.6284	1.24576	49.4714
ACCAGGATGCCGACACATAGATGGAACCCTGGTCAAAGC	hoΔ	Duo	1.38963	35.7276	1.07623	46.815
ACCAGGATGGATGTGAAGGATAGGTGGGGTCTAGATACG	hoΔ	Duo	1.45911	40.4129	1.21152	37.6623
ACCAGGATGGTCGAGATTCCGGATATTTATGAAATTTTA	hoΔ	Duo	NA	NA	1.57807	22.7662
ACCAGGATGTTACTCATGCTATCTCGGCCTACTCCTTAC	hoΔ	Duo	2.41938	10.9597	2.37013	14.4366
ACCAGGATGTTAGCTGTATGCCCGCCTGCCCGAGCGAAC	hoΔ	Duo	NA	NA	0.784914	12.4625
ACCAGTATGATTACCTACCCTCCTCGAACCTCTCGGTAC	hoΔ	Solo	1.79583	29.4304	1.51308	33.1201
ACCATAATGAAAAGCAAATTGGGAAGAAAGGTTAAGATG	hoΔ	Duo	0.668659	13.5112	2.20084	23.5019
ACCATAATGAATGTACCCCTGCGCGTACCCCCTTACAAC	hoΔ	Duo	1.1121	41.1313	1.31127	45.033
ACCATAATGCGATATTCCAAGGGAGGACAAATGCCACCT	hoΔ	Duo	1.19343	45.6248	0.952285	49.4479
ACCATAATGTCATGCCCCAGCGACCTCAAGGAGGGTGGT	hoΔ	Duo	NA	NA	1.7776	49.4897
ACCATAATGTGGATAATTCTAAGATCATGTGAGATTTTA	hoΔ	Duo	0.981054	3.43422	1.75644	3.59233
ACCATCATGCACTTACTACCCACATGCGAATCTGACCCA	hoΔ	Duo	1.8649	47.2034	1.55752	49.0907
ACCATCATGCCAGCGAAGTACGATGGCCCATCCCGGCCA	hoΔ	Duo	2.31961	43.6008	1.40823	42.8237
ACCATCATGCGCCCGAAAGTTTTCTGCGCTCCGGCTCAC	hoΔ	Solo	2.60395	33.2751	1.80299	45.3021
ACCATCATGCTTGCAAGCGTCATCGGTCCGCGTATGTCA	hoΔ	Duo	1.03969	33.6696	0.923984	39.6633
ACCATCATGGCCATTAAAATTGCATGCCGCATCATACTC	hoΔ	Duo	0.800842	1.22041	1.34785	1.14777
ACCATCATGGCCTTGAGAGTGAGCGCAAAACCGCCCGAG	hoΔ	Solo	1.85847	43.9155	NA	NA
ACCATCATGTGTACGCACTTCTGGCATGACCGAGGCACG	hoΔ	Duo	3.05291	42.809	2.71719	46.8189
ACCATTATGACACTAGCAACACAGATGCCCAGTTACCCA	hoΔ	Duo	0.917266	46.3932	1.74938	45.2943
ACCATTATGTGTACAAGTGAGATCGCAGGAGCTATGAGG	hoΔ	Duo	NA	NA	1.89399	49.4897
ACCATTATGTTCCCTAAGCCGCCGGAACCTTGCGGTATG	hoΔ	Duo	NA	NA	1.30599	44.239
ACCCAAATGAGAAACTTATCAATATGCAAGCCAACAGTG	hoΔ	Duo	1.54963	46.8974	0.87187	48.9375
ACCCAAATGCCGATTGACTCCCCAATGCGCAGATCACCC	hoΔ	Duo	NA	NA	1.07019	49.4897
ACCCAAATGGAGATGCGACCACATCGGACGGAAGGCCCC	hoΔ	Duo	NA	NA	1.26971	46.3352
ACCCAAATGTTCGTACAAAATAAATGGAATAAGATAAGT	hoΔ	Duo	NA	NA	0.831085	42.9721
ACCCACATGATGGAACCCAGTACCCTGGCAAGCGACACA	hoΔ	Duo	NA	NA	2.10772	49.4897
ACCCACATGCACCTGTCTCAAAAACCCAAGCCCAGGTTC	hoΔ	Solo	0.974565	40.0522	1.0974	47.5135
ACCCACATGCCCTCTCACGGTCAAACGCCGATGTCCGTA	hoΔ	Duo	1.73727	28.1151	NA	NA
ACCCACATGCCTTCCGATCCATGCTTCCTCCCTACACGG	hoΔ	Duo	NA	NA	1.7903	38.0962
ACCCACATGCGCCCTCAGTACCCGAATAGGGATGAGTCA	hoΔ	Duo	1.27204	10.5421	1.67993	13.9291
ACCCACATGCTTAGGATTGTGGCATCTTGCACGCAATGC	hoΔ	Duo	0.897914	8.20876	1.34378	8.8524
ACCCACATGGAATCGGGCACACCGCAGCTGTACAATGCT	hoΔ	Duo	2.12839	21.3938	1.39668	16.2518
ACCCACATGGACCGCGTGTCGCTGTTGCTCGCCCTAGAG	hoΔ	Solo	1.98127	10.7835	1.0826	8.52383
ACCCACATGGACGAACTCGAAACGGTTAGAACTATGCAC	hoΔ	Duo	NA	NA	1.26971	49.4897
ACCCACATGTCCCCGGTCAGTTGCCCAGATGGCTCGGAA	hoΔ	Duo	1.40129	39.9012	1.10042	44.2205
ACCCACATGTGCCGTAGACGGCAAACACCCAGAGCATGG	hoΔ	Duo	0.796798	10.5596	1.00581	11.2911
ACCCAGATGAAGTTCCGATTTCAATGCCAACTGATAGGA	hoΔ	Duo	1.1742	10.3347	0.964982	10.2798
ACCCAGATGCAGCCTGCTCGGGCCCGATGCCTCTGGGGC	hoΔ	Duo	1.34687	6.01809	1.11453	7.13128
ACCCATATGAGCGCGCCATTATGCCCACGTCCACATCTA	hoΔ	Duo	0.956112	39.764	0.817695	39.1287
ACCCATATGATATCCCGAACCACCTCCGGGTCCAAGATG	hoΔ	Duo	1.9816	27.6771	0.840638	31.6736
ACCCATATGCAATGTGGGCTAACCTTGTTTGTGCAACAC	hoΔ	Duo	NA	NA	0.344051	0.584725
ACCCATATGCACTGTCAGTTATTTACCTACATGAACGGC	hoΔ	Duo	NA	NA	0.669485	28.1323
ACCCATATGCCCCGGACTCTCATGTACTATACACCGTGG	hoΔ	Duo	0.590733	9.73566	0.82043	13.9514
ACCCATATGCCGGGGTGCAATACGCATACGAGTAATGAA	hoΔ	Duo	1.20873	18.4716	1.12863	18.3002
ACCCATATGCGTGCCCAAATCGGAGTACCCATGGCTTGT	hoΔ	Duo	1.27078	20.1791	1.28382	31.7133
ACCCATATGGTATTATCATTCTATGCACTACTACCACTA	hoΔ	Duo	0.619561	3.76469	1.00166	4.26749
ACCCATATGTACACGACTACGTTTGCGCCGCATGGCATC	hoΔ	Duo	2.02578	39.7534	1.09306	16.714
ACCCATATGTACGCAATGAGGGCGGCAACTGTGCGATTC	hoΔ	Duo	NA	NA	1.35436	21.5733
ACCCATATGTCCACCATGCATAGTAGGTCTCGGAATTTC	hoΔ	Duo	1.21547	36.605	NA	NA
ACCCATATGTCGGGTACATGTCCATTAACGCCCCCCATC	hoΔ	Duo	0.359166	13.455	0.592533	11.3623
ACCCATATGTCTCACGCGCGCACCACATTAAGATGGCAG	hoΔ	Duo	1.10512	19.8039	1.70706	22.6255
ACCCCAATGAAGATTATTCACGTTGAAACCATGGTGTCT	hoΔ	Duo	NA	NA	0.731952	45.4469
ACCCCAATGCGATCGGCCCGGCTCGCGAGCCACTCTGCA	hoΔ	Solo	1.3296	5.79191	1.73528	6.88064
ACCCCAATGGCCATCATGCAACTTGAGCCCCGGTCAAAC	hoΔ	Duo	NA	NA	1.19036	40.1362
ACCCCAATGTCCAAAATCGTCACAACTAAGACAATGGAA	hoΔ	Duo	1.10512	39.7437	0.672201	49.4897
ACCCCAATGTTTTTTCTCCCTTCGGTGGTCGTACCAATG	hoΔ	Duo	1.84072	4.48472	NA	NA
ACCCCCATGAGCCTCCTTCCGCCGATGTTCGACGTATCC	hoΔ	Duo	NA	NA	2.17262	20.2845
ACCCCCATGATGTTCGCCTTCTGCCCCGGAGAGGACGCG	hoΔ	Duo	NA	NA	1.44552	29.7191
ACCCCCATGCAGTTCAACGCTGGGGCAGCCCATAATGGA	hoΔ	Duo	NA	NA	1.41785	17.456
ACCCCCATGCCGGAGCGCACTCACCGTGTCGAACCATGC	hoΔ	Duo	NA	NA	0.973447	21.747
ACCCCCATGCGAAATGCGCCTCATTCCACCGATACCTTG	hoΔ	Duo	0.475366	5.11403	0.629336	5.45691
ACCCCCATGCGCCCCGATGCCCGGAGTGTCGCCCTTCGC	hoΔ	Duo	1.26269	6.59664	1.38081	8.08769
ACCCCCATGTTGGGGGCAGCAAAACACGATCGCCCACCA	hoΔ	Solo	1.97541	5.03694	NA	NA
ACCCCGATGAGACGGTCAGAGCACAGGATCGGTAACCCC	hoΔ	Solo	1.59629	40.8796	2.19026	38.3951
ACCCCGATGAGGCTTCCTCCCAAGTCATGCCCGTCTCGG	hoΔ	Duo	2.36451	14.8341	NA	NA
ACCCCGATGCACTCTGGAACTCAGCGTACGGGCCATGCC	hoΔ	Duo	NA	NA	0.807999	21.7593
ACCCCGATGCATTTCGAACTTAATCGATGGCGTCCACCG	hoΔ	Duo	NA	NA	2.87802	27.4135
ACCCCGATGGTATGTGCCCCAGAAACTTCCAATTGCCCA	hoΔ	Duo	NA	NA	0.677181	37.3957
ACCCCGATGTCCGGTCCTGCCCGGATGATCGCCCCAACG	hoΔ	Duo	2.71737	8.03643	1.11735	8.04778
ACCCCGATGTGGTCGTGCATCACGCATGAGGGAGGCAAG	hoΔ	Duo	0.929092	9.43453	1.46319	9.66701
ACCCCTATGCCTATCGGGACGCGGATGCTCTCCGATCCC	hoΔ	Duo	1.28495	16.5639	NA	NA
ACCCCTATGGCAGCACCCCGTTATATGCGCGCCCCCCAG	hoΔ	Duo	1.18361	30.8639	NA	NA
ACCCCTATGTTGCTCGAATCCGAAACAAGAGCCTTCGCT	hoΔ	Solo	NA	NA	1.10811	33.2004
ACCCGAATGACGGCGGCGAACCTTGACGCTCCACCAATG	hoΔ	Duo	0.785675	23.2667	2.10208	33.1158
ACCCGAATGAGGTGTGATCATGTTATATTTCGCCAGTCT	hoΔ	Duo	NA	NA	1.46722	14.2704
ACCCGAATGATGACCAGTCCAATTGGTGGTGTATCAGAC	hoΔ	Duo	1.74857	46.3191	1.04963	48.8039
ACCCGAATGCAATGTGCGCAACGCGGGGACCATCAGCGT	hoΔ	Duo	NA	NA	0.959339	1.11663
ACCCGAATGCCGCATGCCGAACACCTAACCCCGAGAGTA	hoΔ	Duo	1.93397	32.7549	0.896268	34.904
ACCCGAATGCCGTATGGCAGCAGACACGGGCAGGCTCGA	hoΔ	Duo	0.729555	3.86708	1.07552	4.24386
ACCCGAATGCTCATTAACAAAAGAGGACAGAGAGAAGCT	hoΔ	Solo	0.897914	31.0861	NA	NA
ACCCGAATGCTGCACACGCCACGGACCCGCCCTTCGTCT	hoΔ	Solo	0.959839	27.3879	2.15851	28.7221
ACCCGAATGGTCAATGCATTACTCATAACACCATTGGGA	hoΔ	Duo	1.721	9.86377	1.09596	14.0157
ACCCGCATGACGACCCGCTATCCACATGGGAGGATAGGG	hoΔ	Duo	0.97274	4.08107	NA	NA
ACCCGCATGACGCAACTTGTGAAATGTTGGCATAGCCGA	hoΔ	Duo	NA	NA	0.989501	25.0307
ACCCGCATGCAAATGCGGCAACAAGATACGCTTCCACAC	hoΔ	Duo	1.29834	23.2324	0.971607	16.8412
ACCCGCATGCCAGGAATCGGGAAATGGGCAAACTATAAG	hoΔ	Duo	1.79583	12.1271	0.825314	8.24921
ACCCGCATGCGACCGTGTCAGAACCCCATGCTTTGTAAC	hoΔ	Duo	1.37328	12.1501	1.14274	12.7652
ACCCGCATGGAATGTTGCTACTCAGCCCCACTACCACAA	hoΔ	Duo	0.279539	3.33461	0.184686	3.90913
ACCCGCATGTATGTTAGGCGACTACGTCAGGCATTATTG	hoΔ	Duo	1.0326	3.52268	0.61245	4.22526
ACCCGCATGTCAAATATCCCCGCCGTCTCCTACATGAGC	hoΔ	Duo	NA	NA	0.4848	19.7138
ACCCGCATGTGGCCCCCCATCGAGAGTAACGGGGTATGG	hoΔ	Duo	NA	NA	0.4848	17.796
ACCCGGATGATGGAGGTGTACACTCAGGCCCGATACATC	hoΔ	Duo	0.702006	15.0525	0.739421	15.0487
ACCCGGATGCGCCTATGCCTCGCCACGGTATCACCGGAC	hoΔ	Duo	2.02031	1.81847	NA	NA
ACCCGGATGCGGAAGAGACTAGGTCCAAACGAGAGTAGG	hoΔ	Solo	2.02031	20.7877	3.35204	24.6899
ACCCGGATGCTGCATCGCCGCGAATGGGCCTCCATAACG	hoΔ	Duo	1.11098	6.1976	1.56175	6.19295
ACCCGGATGCTTGGATGTACAATCTGGCCGGCACATCGA	hoΔ	Duo	1.26524	5.36684	NA	NA
ACCCGGATGGTCTTGCACAATGGCAGAAGAACCCTCCGC	hoΔ	Duo	0.553714	17.7693	1.09391	17.5264
ACCCGGATGTTCTCTATGGACCAGGTAGTACAGCAAGCG	hoΔ	Duo	1.44139	26.834	NA	NA
ACCCGGATGTTGCCACCCCGACTTAGGATGGGTCCCACG	hoΔ	Duo	1.22872	11.7475	1.91868	10.0842
ACCCGTATGACGTCCACTTACCGAAGGATGCCGGGGCTG	hoΔ	Duo	1.88728	24.9869	2.38198	28.0469
ACCCGTATGCTACCAACGGTAAAGAGCAGCATGTCAATA	hoΔ	Duo	0.750087	46.2786	1.13527	39.165
ACCCGTATGCTCAACCGGGCCCATATGGCTCCCCAGCCC	hoΔ	Duo	0.763227	2.59838	NA	NA
ACCCGTATGCTCTGTAAGGTGGGTGATATCCCAGATGGT	hoΔ	Duo	0.945173	10.833	0.660251	11.8313
ACCCGTATGGACCGCGGTCCCAACCCCAGACGAGGATGG	hoΔ	Duo	1.72848	1.10901	1.98075	1.07251
ACCCGTATGGTTCGGAAGGGACTTGGACACCGAGATATT	hoΔ	Solo	1.04757	9.68825	0.771986	11.4824
ACCCTAATGACGCGTCCCGTACGAATGTGGGACGACAGA	hoΔ	Duo	0.459161	33.0666	NA	NA
ACCCTCATGAACATGTTACTAGACGTACACGCATCTCAC	hoΔ	Duo	1.16729	43.1983	0.891289	48.4923
ACCCTCATGAAGAATTCCCTCCGATGGAGCCACCTCAGT	hoΔ	Duo	0.987705	14.4501	NA	NA
ACCCTCATGGCGAGCCGGCATCACGGCAAATTCATCGAG	hoΔ	Solo	1.09264	6.90964	1.40303	7.25557
ACCCTCATGTTGAACATGCCGACCGTGAGATTCCCTTGG	hoΔ	Duo	2.46028	16.5625	NA	NA
ACCCTGATGAAGAGCATGCCGTGGCTGACACTGAGGTTG	hoΔ	Duo	2.15499	8.38747	1.73279	8.75572
ACCCTGATGAGCTCCATGATCAGTAGGACGACGGTCGTC	hoΔ	Duo	0.581603	25.7149	2.28548	35.1508
ACCCTGATGCCACCCCCAAGGTCACAGGGTCTCCGATGC	hoΔ	Duo	0.278663	8.1551	0.609462	8.75746
ACCCTGATGTCCACGATAGCAGACCATACTCATGTACGT	hoΔ	Duo	0.68525	45.2323	0.967728	47.8601
ACCCTGATGTCGCCGCCCCATGAACCGGAACCGCCCGCG	hoΔ	Duo	1.67449	32.701	1.41482	37.4758
ACCCTTATGATTGATGTGGAAATACTTAATCGTTTTACT	hoΔ	Duo	NA	NA	1.12034	20.9619
ACCCTTATGCTGATCATACTCACAAAGCTGCTTATAATG	hoΔ	Duo	0.897914	6.00245	0.790044	6.98446
ACCCTTATGGAGGTAAAGAGCGCCATACCGATATGTATT	hoΔ	Duo	0.726402	10.1925	1.2861	12.5271
ACCCTTATGTCCGTAAGAACGTCCAAGCCATTTTGTCGT	hoΔ	Solo	1.09206	35.5584	1.03071	31.8958
ACCCTTATGTTCCATAGGCTGCCGAGCCGATGCAAAAAG	hoΔ	Duo	0.666633	4.21393	0.895853	4.62618
ACCGAAATGATGATCTCACGTGTCCAACATCTGGGTTAC	hoΔ	Duo	1.41489	41.5184	1.87918	47.07
ACCGAAATGCAATATACATACGTAAGTCATGTGAGATAC	hoΔ	Duo	0.950733	14.1528	0.615323	15.6066
ACCGAAATGCATGAGAAACTCGTAAGGCCAGCTAGCGAG	hoΔ	Duo	1.65405	44.7099	2.45478	49.4897
ACCGAAATGCCACTTGTGCCATGGGCACGGTATATACGC	hoΔ	Duo	0.858445	4.47477	1.07623	5.17768
ACCGAAATGGCCGGTACGGCAATACGTCGCGCAACATAC	hoΔ	Solo	1.45251	29.5744	0.87187	31.8077
ACCGACATGAACCCTGCGGCGGTCATGTGCCCACCAACA	hoΔ	Duo	1.05954	14.0028	0.926891	15.0325
ACCGACATGACACGACCACGATCACCGAAGATGATTCTT	hoΔ	Duo	1.84227	39.4007	1.82521	31.9743
ACCGACATGACCAGTGATGTGGTCAGGCTCCGTTCAGTC	hoΔ	Duo	0.755562	14.8532	0.85615	12.8828
ACCGACATGACCGGTAGATGCGCCTGCCCCCTTGGCCAC	hoΔ	Duo	1.1948	29.0841	1.04674	45.3703
ACCGACATGACTCATAACCTCGTATGTATACACAGTACG	hoΔ	Duo	0.532661	37.8039	0.828074	35.6524
ACCGACATGCACACATGTGGACCTACCACCCCGGTCAGC	hoΔ	Duo	NA	NA	1.3205	44.8592
ACCGACATGCCCACATTGACTATATGGGTGAACCCTCGA	hoΔ	Duo	2.24479	7.44095	NA	NA
ACCGACATGGTAAGAATACACACGCCGAGTCAGATGTCG	hoΔ	Duo	NA	NA	1.41482	41.9309
ACCGACATGGTACGATCAGCATTATGTCCCGAAACCAAC	hoΔ	Duo	0.82989	26.8771	0.914194	36.8863
ACCGACATGGTGCTTCTGCGCCCCTTGAGCCATGTACAG	hoΔ	Duo	0.958222	8.1334	1.26152	7.53047
ACCGAGATGATGGGAACGCCTTGGATACGTGAACCGAAA	hoΔ	Duo	1.33643	46.7136	1.27847	45.7193
ACCGAGATGCAATTCCTTCTATTTGGTAACGCCACTATG	hoΔ	Duo	NA	NA	0.380914	14.3349
ACCGAGATGCCCAGCGCCGGCCATGGCCATCGGAAGCTA	hoΔ	Duo	0.533895	9.70011	NA	NA
ACCGAGATGTATAGGTTTACCGGGATAGCCATGGTCATA	hoΔ	Duo	2.03757	4.59925	3.47055	4.25613
ACCGATATGACTAATTGCTACCGTGATCGGACGATGTCT	hoΔ	Duo	1.3296	42.2941	0.998841	49.4897
ACCGATATGCCATCGTCACGCAGCTCTGGGTTATGTGGG	hoΔ	Duo	1.21422	46.2202	1.5709	43.4146
ACCGATATGCCCCCGAGACGTCACCAATTGGCATGCTGG	hoΔ	Duo	NA	NA	1.59621	25.1758
ACCGATATGCCTAGCGATATGACGAACATAGACCGTCCC	hoΔ	Duo	NA	NA	1.37552	49.3629
ACCGATATGGCCTGCTGTCTCCTGCATTCGGATGCGTTT	hoΔ	Duo	1.16159	6.18801	1.9348	5.95191
ACCGATATGTGCTGCTACCTACTATGGAACATAAATAAA	hoΔ	Duo	NA	NA	1.57444	26.9056
ACCGATATGTTAAAATTCAGCAATGCTCGATTTCCTGTG	hoΔ	Duo	NA	NA	1.2249	34.0277
ACCGCAATGCCCCTAGGTTTGATCATATGGCTCTGTCGG	hoΔ	Duo	1.26879	3.1861	1.55187	2.66305
ACCGCAATGCCCTTGGACGTGAACGCACGAACGATGATC	hoΔ	Duo	0.858133	27.694	1.8487	46.0647
ACCGCAATGCCGAAGCCACCGCTGACATGTTCACACGTG	hoΔ	Duo	1.43405	36.1013	1.96341	39.7069
ACCGCAATGGGCATCCGCACACTGGAAGCGGCATGCGAG	hoΔ	Duo	1.2519	26.3718	1.25018	36.7139
ACCGCAATGGTACGACCTCCAAGAATGTTCGTCAACGGT	hoΔ	Duo	0.918635	18.7936	1.58714	17.3151
ACCGCAATGGTGCCATGCGCGGTCTGCAGACTACGCCTC	hoΔ	Duo	1.31993	8.96233	1.22618	8.79833
ACCGCAATGTTTACGTCCCCTACCGAATCGCCCGAGATG	hoΔ	Duo	1.13175	47.2034	2.07916	49.4897
ACCGCCATGAATCTCAGACAGTTAGTCCGATGTGGCCAA	hoΔ	Duo	1.63344	40.9075	1.16655	49.435
ACCGCCATGATTCTATGTAAGGGAGTGAGCCGTGGTGCG	hoΔ	Duo	1.63967	22.5636	1.80068	29.4654
ACCGCCATGCCCTCGGAAAGCAGGGCACCAGAATGGCGC	hoΔ	Duo	1.13966	42.2104	NA	NA
ACCGCCATGCGGTTCCGCCCCTATGGACATACCAGTGAA	hoΔ	Duo	1.1428	4.29076	NA	NA
ACCGCCATGGCAAATCTTGCTTATCGTAAGATGCGCAAA	hoΔ	Duo	1.3148	24.038	1.18507	27.6148
ACCGCCATGGCCTGGAACAGGGGTGACGGCATACTCAGG	hoΔ	Solo	0.65847	17.316	NA	NA
ACCGCCATGGGCCGTGACGATTGTGAGCCGCCGTGTTGT	hoΔ	Solo	1.48501	29.7186	2.07387	30.3122
ACCGCCATGTGCGATCAACGTGCTCCCCGTCCCCCGAAG	hoΔ	Solo	NA	NA	1.85574	35.3616
ACCGCCATGTTCCTAAGGAACAGTTGTCAGATGGGAAGC	hoΔ	Duo	1.85996	33.2284	1.40823	34.0547
ACCGCGATGCAAACGCCCCTGATACGTTCGGCACGTATG	hoΔ	Duo	NA	NA	1.16995	31.8289
ACCGCGATGCATCGCACACACGAAGAAACGTTGGCATGT	hoΔ	Duo	0.881588	45.4172	1.34785	42.6316
ACCGCGATGGCCCCCATTCGTCCCTCCCAGCGATGCCCT	hoΔ	Duo	1.04499	36.8765	1.10306	43.6847
ACCGCGATGGTGCCCGCCGGCGTAGCATGGGTACGTGCG	hoΔ	Duo	1.02826	3.30758	NA	NA
ACCGCTATGATGATTAACCGCCAACAGAAGGTAGCTGGG	hoΔ	Duo	1.02619	45.6858	1.08631	49.3118
ACCGCTATGCACTCCCTATACCTAAGATCTCGCATGGAC	hoΔ	Duo	1.35328	33.2391	2.39722	33.4901
ACCGCTATGCAGCCTAATGACACTAGCCGTTGCTGTTAC	hoΔ	Duo	1.00101	28.467	1.72681	28.1429
ACCGCTATGCCACGGAGACGCTACGAACAAGCACTCCAC	hoΔ	Solo	1.98486	5.13293	NA	NA
ACCGCTATGTTACTTCGATTTCGCAGAATGGAGGGCCCC	hoΔ	Duo	NA	NA	1.14274	34.8233
ACCGGAATGACGCGATGCCGTCAATCTCGTTCTGCGCCC	hoΔ	Duo	NA	NA	0.850708	13.5525
ACCGGAATGCCATACGTTCTTGTGACCACAACAAATGAA	hoΔ	Duo	1.68608	25.1838	1.93387	23.9665
ACCGGAATGGTATGTGCACCGAGTCAGGCGCGGATCGTA	hoΔ	Duo	NA	NA	1.35436	21.747
ACCGGCATGATGAACCGTACTTTGGAGCTAGGTACCTGG	hoΔ	Duo	1.30946	44.6154	0.883279	47.058
ACCGGCATGCACATCAGCTTATCAACATGTGCCCGGAAG	hoΔ	Duo	NA	NA	3.64276	27.1275
ACCGGCATGCATGCCAGCAGCCCAGGACGTGTGGTAGCA	hoΔ	Duo	1.24399	8.40439	3.15312	9.66012
ACCGGCATGTACCCCACTATCGATCAAAGGGGACATGCG	hoΔ	Duo	NA	NA	0.75167	26.2313
ACCGGGATGACGCCCCTGCGAGGTCGTGGTGTATGTCTA	hoΔ	Duo	1.50926	2.93649	1.27818	2.9693
ACCGGGATGAGCCGCCCTACAACACATGGCCTTCGTGTC	hoΔ	Duo	1.0775	14.1865	NA	NA
ACCGGGATGTTTCGCAATGCTTTCAGAAACGTAATTAGT	hoΔ	Duo	0.800717	30.6983	1.38332	31.8997
ACCGGTATGTCTGAATTGTGCCATGGACGTAGAGGTGTA	hoΔ	Duo	1.33004	41.1379	1.08285	33.8294
ACCGTAATGAGGGGCAGGATCCTACGGGCGAGAGATGGT	hoΔ	Duo	1.04757	29.56	1.39964	20.7243
ACCGTAATGCAAAGATGGCGAGCGAACGAAAGAATCGCT	hoΔ	Duo	1.20776	11.9059	1.22354	12.6744
ACCGTAATGGCTGGTATGCACGAAGAAACTGTCAGGGTG	hoΔ	Duo	0.691636	46.1612	NA	NA
ACCGTAATGTTGGGGTATGACGCGAGAAAGCGAACAGCG	hoΔ	Duo	1.5087	44.9032	1.1486	43.4004
ACCGTAATGTTTCCAAAGACAAACGGCAGAATGCGCACC	hoΔ	Duo	1.78488	41.9397	1.75552	48.8663
ACCGTCATGACTGCTCGCCTACTCAGCCCGGCAACGCAC	hoΔ	Solo	NA	NA	0.857057	36.8297
ACCGTCATGAGGACGTGTCCTAAATCAACCCACTGTGGT	hoΔ	Solo	1.0803	22.8288	NA	NA
ACCGTCATGATGACAAAGCGAATACTTTACTCAGATTCA	hoΔ	Duo	NA	NA	0.664158	43.9903
ACCGTCATGCGCGATGTCAAGGCGAGCGGCAAGCAAACG	hoΔ	Duo	0.928181	39.0894	1.19955	32.5413
ACCGTCATGCGTGCTCTCCTTGAAGTACCCTATTATGTT	hoΔ	Duo	1.02036	12.7326	1.15588	10.5861
ACCGTCATGCTCGTCCACCGTGCGCATGCCCCGAAGGAC	hoΔ	Duo	1.71941	38.3562	2.05059	33.3347
ACCGTCATGCTGGCCTACCCCTTCCGAGCCCATGAGAGC	hoΔ	Duo	NA	NA	1.57444	19.6872
ACCGTGATGAAACGCGGGATTCATGACGGACCGAGACGT	hoΔ	Duo	NA	NA	1.92044	24.8872
ACCGTGATGAGGAGCATACACGCAAGATCATGCACATCA	hoΔ	Duo	0.917721	33.3908	1.13931	44.0106
ACCGTGATGGACTTGAAGGGATGCTTGCGAGTCGGATAC	hoΔ	Duo	NA	NA	1.49826	20.7724
ACCGTGATGGTCGCGGTTGATACGGATCAGGATGCGTTG	hoΔ	Duo	NA	NA	2.69981	42.3503
ACCGTTATGAAAACACAGATTGGTGAGAGTTTACCATAC	hoΔ	Solo	0.79198	44.57	1.09845	42.5805
ACCGTTATGCGCGAACACGGGCCTAATGGTCCATTTCTC	hoΔ	Duo	1.22216	14.153	NA	NA
ACCGTTATGCTTCCACCCTATGATAGACCCTCTAATCGC	hoΔ	Duo	0.448957	36.7547	2.08797	49.4897
ACCGTTATGGCACCACGGGCCGTGCCAAAGATGGGAACG	hoΔ	Duo	1.66587	20.292	2.59803	17.9112
ACCGTTATGGTGAGAAAACCTTCTCATGACCCGCTCAAG	hoΔ	Duo	1.66235	31.4193	1.26125	30.1679
ACCTAAATGACGATAAGATACGATCGCCGTTCCATGCTA	hoΔ	Duo	NA	NA	1.18139	33.4101
ACCTAAATGCTTCATGCCACTCCACATCATCGAACCATA	hoΔ	Duo	0.733661	18.1888	0.603713	19.079
ACCTAAATGTGTCAAGAAAGATGGCAATCACGATTCCTC	hoΔ	Duo	0.642951	25.4808	0.498975	23.0472
ACCTACATGCACTTGATCCAGCGACGATGCTTTCGCGCA	hoΔ	Duo	1.41101	7.62046	1.50673	8.17994
ACCTACATGCCCGCGCGCCAGAGGGGTGGTATGTCTCTC	hoΔ	Duo	0.803946	7.56031	0.808854	9.09329
ACCTACATGCCTAGGTGGACTGATAGCTCGAGCGATGGA	hoΔ	Duo	1.71269	9.81931	0.961354	11.7951
ACCTACATGCCTGCCAACCGCCCTATGGTTAGGAACCAG	hoΔ	Duo	NA	NA	0.695001	17.4192
ACCTACATGCGCTCAGTATGCCCATTGCCCGTCATTATA	hoΔ	Duo	0.374131	6.10827	1.09195	4.80606
ACCTACATGGATGACTGCACACCAAGCGTTTACAGCACG	hoΔ	Duo	0.553714	11.2505	0.775193	13.6103
ACCTACATGGCACGGACCGGAGATGTCCCACCCCGCCGC	hoΔ	Duo	1.28565	10.3378	2.15851	10.5124
ACCTACATGTACCTGACAGCTATGCCTTGTGTAAATATA	hoΔ	Duo	0.726254	28.7414	NA	NA
ACCTACATGTGCATAAGACATGACCCAACGGAGACGCCA	hoΔ	Duo	NA	NA	0.677181	16.0262
ACCTAGATGATCCTCGAATTCCGAAACACATGGGTGCAC	hoΔ	Duo	1.15077	6.50263	1.565	6.85261
ACCTAGATGCCGGGGCACCTCTCATGCTGCATAAAATCT	hoΔ	Duo	0.651428	7.08609	1.12687	7.32945
ACCTAGATGTCACCGCAGCCAGCATGGATCGGACCCCAA	hoΔ	Duo	1.37493	42.1435	1.25478	38.4702
ACCTAGATGTCCCTACGATTTGTGGTCAACCCCACCGAA	hoΔ	Solo	NA	NA	0.846476	21.6123
ACCTATATGCGACGCACATGCATCATACCTCATCCCATC	hoΔ	Duo	NA	NA	0.4444	14.4393
ACCTATATGCTAGCCCACCCCTCTCCTGCACCGCCGAAA	hoΔ	Solo	NA	NA	0.877257	4.60217
ACCTATATGTACCTGTTCTCAGAAAAGTCATGTTTCCAG	hoΔ	Duo	0.908118	15.0084	0.922658	14.4766
ACCTCAATGACACATGCCAAACCCCATAAGACACGAGGA	hoΔ	Duo	1.22116	36.4716	NA	NA
ACCTCAATGGCACATAAGTGCCTATGGAACAACCACCAA	hoΔ	Duo	0.535295	7.94295	0.964982	7.75466
ACCTCAATGGTTACGTGTTCCAGGCCGAGTCAATGTGTA	hoΔ	Duo	0.923815	19.5415	0.96075	15.0839
ACCTCCATGAACTTCGTAAGCTATGTCTGGTCAAAGAGA	hoΔ	Duo	0.558906	9.60544	0.761828	12.1954
ACCTCCATGAGCCACACTCAAAAAGCTGTGCGTTATGCG	hoΔ	Duo	0.823088	25.9666	0.794951	24.602
ACCTCCATGTTGAGCGAGGTTGTGCAACCTCGAACAATG	hoΔ	Duo	1.04757	3.61346	2.59586	5.51133
ACCTCGATGCACTACGATTCAGCTCGAGGGAATGTTACA	hoΔ	Duo	1.24967	16.0212	1.2498	15.6188
ACCTCGATGCATAGGAACAGGGCACCGCCGACGAGTCGC	hoΔ	Solo	NA	NA	0.981912	31.714
ACCTCGATGGACCGAAGGTTCGAATCCATGAGATATAAG	hoΔ	Duo	1.11598	21.1701	1.42208	16.5217
ACCTCGATGGATCAGGGGGCATGGGACCCAAGCGAATCC	hoΔ	Duo	0.986524	5.0051	1.41785	6.02204
ACCTCGATGTCTGGGTCCTGTAATGTACGTCCCTGGACG	hoΔ	Duo	NA	NA	1.25478	28.2354
ACCTCTATGAACCACGTGCGAACCAGAATGCGTCGCTGT	hoΔ	Duo	NA	NA	0.888799	21.747
ACCTCTATGACTGAAGCGATCCTCCCCCTCTGCATGGAA	hoΔ	Duo	NA	NA	1.09513	17.2757
ACCTCTATGGCGAGATATCACTGCAGATGCCGGAAGTTC	hoΔ	Duo	1.05097	7.09632	1.10933	8.25415
ACCTCTATGTGGATTGAATTCACGCCGGATGGACGGCTC	hoΔ	Duo	0.907674	5.96353	0.655526	4.93482
ACCTGAATGCCGTCCGACGCCCATGTGAACCGGACGGTG	hoΔ	Duo	1.27078	3.96111	1.05009	3.78769
ACCTGCATGTCACGTCCAGGGTACCAAACCATGGTAACA	hoΔ	Duo	2.82202	28.9922	1.43296	34.1718
ACCTGGATGACTTACTCCAAGCGATTACCAAGGAATGAC	hoΔ	Duo	1.74403	31.115	0.927443	37.0021
ACCTGGATGTCCCTGTCCCCACGTGCGAACCAGTCCATG	hoΔ	Duo	NA	NA	0.812617	14.3392
ACCTGTATGAGCTGCAATGTCGTTAATACCGTATCTTGG	hoΔ	Duo	0.478887	24.2786	0.664158	26.3458
ACCTGTATGGCCTACCGGTTTACCGCTCACCTCTCGGAG	hoΔ	Solo	0.530586	5.59577	NA	NA
ACCTTCATGAATTGCACTTACCCCGATATGGACGCCGCG	hoΔ	Duo	NA	NA	0.920542	49.4897
ACCTTCATGATAAATGCGTGCCTTCGGGCTGACATTGAC	hoΔ	Duo	0.785675	3.36016	0.855386	3.97713
ACCTTCATGATCAAATGGCCTAGTCCAGATTACACTTGC	hoΔ	Duo	0.383786	1.42817	0.478584	1.62181
ACCTTCATGATCCACTGGCTCAAGGACAGAGGATGGTCC	hoΔ	Duo	1.68633	8.04629	1.71714	9.39926
ACCTTCATGCCCATGCCCGCTCCGGTACAGGCGAAGGCT	hoΔ	Duo	1.24866	17.1714	0.891501	16.8769
ACCTTCATGCGTTGGGAACACTCCGGGAATGTTTTATAC	hoΔ	Duo	0.966984	4.05755	NA	NA
ACCTTCATGCTAGGAGCATGGACGATAGGGTCTTCGCCA	hoΔ	Duo	0.521761	4.0298	NA	NA
ACCTTCATGGACAGCATGCAGACCAGCTTCAGTAATTAC	hoΔ	Duo	0.971	43.6225	1.09596	48.0912
ACCTTCATGTATCAGAGAATACATGGAAGGGTTAAACGT	hoΔ	Duo	0.979543	8.21182	0.304731	7.02112
ACCTTGATGAGTCAGCGTCCTATAATCCTTATGTTCCAA	hoΔ	Duo	NA	NA	1.04399	24.9022
ACCTTGATGCATGCAGCGAACCATTACAGCAGAATAAAG	hoΔ	Duo	0.430999	8.04511	NA	NA
ACCTTGATGGACCGACAGATGGTCGGTCTTCGCGGACGA	hoΔ	Duo	0.473899	3.07718	NA	NA
ACCTTGATGGCATATCCAGCTATGCCTAAAATAGCTGCA	hoΔ	Duo	0.825502	22.1505	1.33897	20.0495
ACCTTTATGATGTCCAGTATTAACTCTCCAGAAGAAAGT	hoΔ	Duo	NA	NA	1.73853	49.4897
ACGAAAATGCGTCCAGGGATTGGAGCACTCAATCATGAC	hoΔ	Duo	1.32646	38.0792	1.55993	47.1086
ACGAAAATGCTGGGGGTACTATGGACAACTCCTCCCTGT	hoΔ	Duo	1.28565	7.83069	1.24432	9.55966
ACGAACATGCAATGCGTTCCACTCGAGACCATCGCACTT	hoΔ	Duo	NA	NA	1.25018	18.0495
ACGAACATGCGTGGCAGAATATGCCCTCAGCGGTACCGG	hoΔ	Duo	1.12547	27.0877	1.787	27.3882
ACGAACATGTACAAGATACGATTCCTGTTTGCATGTTAC	hoΔ	Duo	0.710849	1.29255	1.43296	1.27112
ACGAACATGTGTACTTGGCTGTTCCGGTCCAAGCAAAGA	hoΔ	Solo	1.05024	33.2142	1.52366	29.5452
ACGAAGATGATAAGGACATTTGTCCGAGCTGGTATGCCC	hoΔ	Duo	2.30892	18.815	1.82839	20.336
ACGAAGATGATGGTCGGCAAATACGCCAACGCCCAGGAG	hoΔ	Duo	2.46926	36.8307	NA	NA
ACGAAGATGCAATGCCGTAATTACGATACACGTCAAATA	hoΔ	Duo	NA	NA	1.11735	49.4897
ACGAAGATGCCCGACCATATGATCAGTATCCGTCTCTCT	hoΔ	Duo	1.11515	18.2008	1.21892	16.5303
ACGAATATGACATGTATAACGGCTTGCCGCAGGGAAATA	hoΔ	Duo	1.11408	23.2056	1.11735	42.2606
ACGAATATGACCCCGTGCAGATTACTTATGCGAAGTTTA	hoΔ	Duo	NA	NA	1.07926	27.1635
ACGAATATGCATAATCCCTCCTCGCTACGCATGGAGCCC	hoΔ	Duo	1.3296	39.7364	2.00846	49.4897
ACGACAATGCGATGTGCCGTATTGCCGTCCGCGGTCACA	hoΔ	Duo	1.11589	17.0562	2.07164	15.8616
ACGACAATGCTCTGGAGCCAGACTCCTGAAGAGGGGCAG	hoΔ	Solo	NA	NA	0.859498	19.1639
ACGACAATGTTATGGTCGTTGCATCCGTGGGAAAGACAG	hoΔ	Duo	0.838841	16.4047	1.60179	12.4388
ACGACCATGCTCAATGACAGCTGGCAATCAAAACCCCCA	hoΔ	Duo	NA	NA	1.71714	33.4312
ACGACGATGCGCGGGCGCCTCAGAGTTTCATGGCTAACG	hoΔ	Duo	1.94548	3.2951	NA	NA
ACGACGATGGTGGGCTTCCCCTCTAAGCCCCTGAGCCAC	hoΔ	Solo	0.94468	20.8118	2.26961	17.6054
ACGACTATGCGGACATGCGCACTTCTACTGGTAACCCTC	hoΔ	Duo	3.05291	1.10901	NA	NA
ACGAGAATGAGACCGAACCCCGAATGGCCTACCCAGAAC	hoΔ	Duo	2.56234	43.5776	2.5063	49.1904
ACGAGAATGCTAATGAGGGAGCGCCCCAACAAACGTTGT	hoΔ	Duo	1.12384	33.3215	1.62695	34.8234
ACGAGAATGGCACATTATTATGCCACAGCGGAACTCACA	hoΔ	Duo	1.66378	44.0546	1.74297	42.8792
ACGAGAATGGGTGCGGGAGAGTATGTGCGAGGAAGCCCA	hoΔ	Duo	NA	NA	1.09391	49.0162
ACGAGAATGTCAAATGAGAACACCATAAAACCTAGGGAA	hoΔ	Duo	NA	NA	0.701366	49.4897
ACGAGAATGTGCTCCTATAGCTTTGAGGCTGCATATGTA	hoΔ	Duo	NA	NA	1.20623	24.3746
ACGAGCATGATGTACATTCGCAATCCTTCAAAATCCGAA	hoΔ	Duo	NA	NA	0.81917	49.4897
ACGAGCATGGGGAGGATGGGCGTCGCGGCTCCAGTATTT	hoΔ	Duo	2.19989	22.9574	NA	NA
ACGAGCATGTCCGGGGACATGCGGTACCGCGAACCGACG	hoΔ	Duo	1.04499	3.26811	1.02484	3.90134
ACGAGGATGAAAGATGGGTGCACTGTTGGTATAACTTGG	hoΔ	Duo	NA	NA	2.17262	14.7071
ACGAGGATGACCAACGGAACGGGCTCATCCGATGTGAGC	hoΔ	Duo	1.16268	47.2034	NA	NA
ACGAGGATGCACCCTGCGTCCCGCATGCGGTTCCCCGTA	hoΔ	Duo	1.14357	9.33935	0.864614	12.4048
ACGAGTATGCAGAACAATCACTACCCATGGGCGCCCATC	hoΔ	Duo	1.01503	42.0753	0.874691	41.1228
ACGAGTATGGGATGGTCCTCAGACCGCTTCCGCCGCCTA	hoΔ	Duo	1.2471	7.43361	NA	NA
ACGATAATGAAGCGCATAAGTACTATACATAACATATGT	hoΔ	Duo	0.624636	29.8043	0.406308	36.7069
ACGATAATGATGGCAATCCGGGATTATCCACTTCGCTCC	hoΔ	Duo	1.34687	2.81949	NA	NA
ACGATAATGCCAATCGAGGATCTAGACGCCGCTGAAATG	hoΔ	Duo	NA	NA	3.69628	31.2746
ACGATAATGCTGCCGTACCGCAAAGCCTTACTCAATATG	hoΔ	Duo	1.20563	0.248792	1.34649	0.254089
ACGATAATGTACGATGGGACAAGTGGACCACAGATAATC	hoΔ	Duo	1.41421	37.8444	0.860584	27.4745
ACGATCATGACTCATGCCAGCCGGCAGCTCCTTTACGCG	hoΔ	Duo	1.25334	19.6687	1.47949	26.0006
ACGATCATGCATCCTAGCTTCTCCACTGAACAGTATGTC	hoΔ	Duo	1.45911	17.0582	0.888799	15.0829
ACGATCATGGCCGGACGGCAGAATGCTCGACAACAACGA	hoΔ	Duo	1.14412	25.0015	NA	NA
ACGATCATGTTTACGCCGCCACCCGCCCCCCGCTACGTG	hoΔ	Solo	1.33239	33.3995	1.11966	43.6847
ACGATTATGATACCTGCCGGCATGGGCACCCCGGCGGTC	hoΔ	Duo	NA	NA	2.11619	26.9379
ACGATTATGCACCTGACCCTAGGAATGCACTTAGTTGCA	hoΔ	Duo	1.15518	8.46954	1.15951	12.229
ACGATTATGCCTGGGGAACCATTAACCATGCACCATACA	hoΔ	Duo	0.976785	4.8442	1.15304	3.97908
ACGATTATGCGCTTGCATCCGCGGTCTCAGCAAGGCCCG	hoΔ	Solo	1.61897	40.4808	1.69708	41.3747
ACGATTATGGGGACGCAAACGAGTACACCGATGAATTGC	hoΔ	Duo	1.24549	40.8414	1.29793	37.3891
ACGATTATGGTCAGGTATCAGTTACGATGTCGTATTTCG	hoΔ	Duo	NA	NA	0.719504	3.72496
ACGATTATGTCACCGCGAGCCATGCGATCTCAAGGTTAC	hoΔ	Duo	NA	NA	2.30362	39.5354
ACGCAAATGCACGCCAGTTTGCGCTCAACCGCAGAACCT	hoΔ	Solo	1.84393	43.8394	1.39064	49.4897
ACGCAAATGCCGACACCCGTGTCAGCCACCGCATCATGT	hoΔ	Duo	0.958937	31.2415	1.59915	26.0692
ACGCAAATGCGTCTGCGGAAAAAATGTGCGCGAACGCAA	hoΔ	Duo	1.84309	15.5286	NA	NA
ACGCAAATGGATGCCCTCCCTCAGGCAACTAAAAAGGCA	hoΔ	Duo	NA	NA	1.14274	21.5651
ACGCAAATGGGAGAGTCCAAGCTTAAATTGCTTGTAATA	hoΔ	Solo	1.04757	9.28129	NA	NA
ACGCACATGAACACCACTGGACGTCAAACGACGGGATTT	hoΔ	Solo	1.13736	45.1886	1.23344	48.6916
ACGCACATGAATAAGGAGATAATATCCCACCCAACTCGC	hoΔ	Solo	1.92054	44.0278	0.574712	49.4897
ACGCACATGAGTGAAGTTAAATGCTTTGCTATAGTCATC	hoΔ	Duo	0.793505	3.24891	1.58714	3.42645
ACGCACATGATGGGCACCGGAAGGATTCTAGCGCATAAC	hoΔ	Duo	1.33004	42.4969	1.86682	41.4352
ACGCACATGCCAGGCGGCGGGACGCTGGCTCATGCCCCC	hoΔ	Duo	0.816285	1.83084	1.51572	2.01553
ACGCACATGGACGCGGGGCACCCTTCATGTTGGGTGAGC	hoΔ	Duo	1.17265	8.43332	1.19276	7.81993
ACGCACATGGCTCCTGACAGGAGATCTGATATGACATAC	hoΔ	Duo	0.833777	9.8556	1.14274	18.1031
ACGCACATGTATCAAAACCAGTTCGATTTGATGTACAAC	hoΔ	Duo	NA	NA	0.558674	44.3357
ACGCACATGTTGGCGCTCCACCCCAGTAGGATGGCATTC	hoΔ	Duo	1.11503	12.6674	1.09915	12.7021
ACGCAGATGAACCGAAATCATCGCAACATGCGATTTGAG	hoΔ	Duo	1.27504	27.6952	NA	NA
ACGCAGATGCAGAACAAACACGTTGCGCCGTATGCTAAC	hoΔ	Duo	1.53527	44.4971	1.87751	48.8614
ACGCAGATGCGAAATCCCAGTCGGTTTCACAGCCAGATG	hoΔ	Duo	1.52645	25.9355	1.20925	39.5885
ACGCAGATGCTCCCAGGGAGCTCGCACGATCCAGTGAAC	hoΔ	Solo	1.40299	4.73274	1.02424	4.51636
ACGCAGATGTCAGCGAGGTGGGGAGGTTATGGACACTAC	hoΔ	Duo	1.19722	26.1658	NA	NA
ACGCAGATGTGTACCCGGCAATGCTATTCCGCTGGTGGC	hoΔ	Duo	NA	NA	0.770585	49.005
ACGCAGATGTGTTTGGGCGTTCATGTAAATACTTCACTA	hoΔ	Duo	0.748262	22.0098	NA	NA
ACGCAGATGTTTCGACACCTGTACTCGATAATGTCCCAC	hoΔ	Duo	2.20397	22.6765	NA	NA
ACGCATATGAAAACACCATCTGATGGGCATACCGTGTCC	hoΔ	Duo	1.59629	42.342	1.53159	44.7933
ACGCATATGACCGTAACTAATGGCACACCTTTGGGCTCG	hoΔ	Duo	1.05469	45.5844	0.885368	49.4109
ACGCATATGACCTACTCTTATTGGCCGAATAGCCTATGT	hoΔ	Duo	1.13672	0.253331	1.74772	0.405285
ACGCATATGATCAGAAAGAGATATGCGAAGTGTCAAAGC	hoΔ	Duo	0.748262	13.7796	0.677181	14.2898
ACGCATATGCCCCCCCCTTGCCCTGCGTGCGATGGATTA	hoΔ	Duo	1.54641	12.3186	NA	NA
ACGCATATGCCTACATGCCGTCCCCGACGTTCAATTGTT	hoΔ	Duo	0.370133	2.16752	0.446751	1.73063
ACGCATATGTGCCATGGTACTTACGTTATTTTATTGCGC	hoΔ	Duo	NA	NA	0.733612	0.344383
ACGCCAATGAAATTCCGTCTCGATCTGACCCCAGACGAG	hoΔ	Solo	NA	NA	2.68756	41.7016
ACGCCAATGACACCTTGGGTGGTGAGCTCAGTTAAATGT	hoΔ	Duo	1.2186	23.8689	1.58949	22.2983
ACGCCAATGATGATTGCTGTTTCTAGTGCAGCGTTCCAA	hoΔ	Duo	NA	NA	1.46594	21.2273
ACGCCAATGCTACACCTGCGGACCATGCCCAGCCCGAAC	hoΔ	Duo	NA	NA	1.85378	29.9236
ACGCCAATGCTCCGCTGCGACCCGTATGACGCAGCCCAC	hoΔ	Duo	NA	NA	1.42208	14.402
ACGCCAATGGCAGACATGAGAAGTGCCCAGATAACACGC	hoΔ	Duo	0.815453	15.7579	1.08503	19.2409
ACGCCAATGGGGCTACTGCGCCGATGTGACACTACCTCA	hoΔ	Duo	0.955473	15.1018	0.803288	21.5402
ACGCCAATGGTTGACGAAGTCAATGCACCGAGCAGTTTG	hoΔ	Duo	NA	NA	1.18083	0.244949
ACGCCAATGTTCCGTACACCCGTCCCCATGGTGGTTCTG	hoΔ	Duo	1.45911	15.5301	1.12269	12.7583
ACGCCCATGCCAAAGCCCAGGAAATCAAGACGATGGACA	hoΔ	Duo	0.950733	15.7738	NA	NA
ACGCCCATGCCCGTCATCGGGCGTGATGGGAGCCCTCAG	hoΔ	Duo	1.26811	1.29315	1.78465	1.31226
ACGCCCATGCCTTTCTGTGAGCATGTGTCCACGGTTGCC	hoΔ	Duo	1.2667	28.8527	2.2093	27.6791
ACGCCCATGCGGCCGGGGCTAAATTGTAGCCCACGCATG	hoΔ	Duo	1.11923	2.92981	0.863405	3.08181
ACGCCCATGCTGTGTCCCGGCTTGGTGACAGATCCATGC	hoΔ	Duo	0.779767	8.63047	0.657942	6.88975
ACGCCCATGGAGGCAAGAGCCATGCGAAGGAATCAAATT	hoΔ	Duo	NA	NA	1.15685	21.7156
ACGCCCATGTCGAAGGGCACCGAGACACAAGGATGGTTG	hoΔ	Duo	1.44348	20.6632	1.36392	31.1171
ACGCCGATGAACTCTCTCGTCCACCGACCTCATGAAAGA	hoΔ	Duo	NA	NA	1.1312	47.0086
ACGCCGATGAAGACACAGGGGACACCCACGTATGGCAAG	hoΔ	Duo	1.37328	35.1466	1.26971	38.6856
ACGCCGATGAAGATGATAAAGAGAAAGCGAGATAGTCGT	hoΔ	Duo	1.25444	26.9727	1.19502	36.6087
ACGCCGATGACAGCGCATAAAATGCGACCACGGTCAATA	hoΔ	Duo	1.21285	31.0867	2.03154	37.504
ACGCCGATGATGATCCTAAGCGAGATAGCGTTGGAATTG	hoΔ	Duo	0.943726	6.89647	1.28075	6.44071
ACGCCGATGCACGCGACAGCGAGTACGCATGTGATAGCT	hoΔ	Duo	0.984809	24.5369	NA	NA
ACGCCGATGCATGTTGGCATAGCCCTAGGACGCACCAGA	hoΔ	Duo	0.835157	12.3024	1.41005	12.0898
ACGCCGATGCCGGACACCCGTTACGGAGCTTATGACGGA	hoΔ	Duo	1.48922	32.7937	NA	NA
ACGCCGATGGGTGATAGGGCCGCTCCATGCCCCGCGCTT	hoΔ	Duo	1.07059	6.78304	0.888799	7.03711
ACGCCGATGTTGGCATACACACGGACACCAACAGATGAA	hoΔ	Duo	0.932449	3.43549	0.687139	2.75538
ACGCCTATGATACGCCGCGGCTCAACATGTTCCCCCCGA	hoΔ	Duo	1.00628	41.3898	NA	NA
ACGCCTATGCCTTGCATGTCCCGATTGGTGCCAAGCTCC	hoΔ	Duo	NA	NA	1.68618	24.3071
ACGCCTATGGACGCGATGAGCTCCCACCCCATTTGCGAC	hoΔ	Duo	2.02508	40.7732	2.15247	49.2015
ACGCCTATGGATTGCCTATGCTGGTGGACTCCGTGGCGG	hoΔ	Duo	1.36728	8.26453	1.34227	10.5314
ACGCCTATGGTCAAGAGATCAGTTCGGGTGCATATCATG	hoΔ	Duo	NA	NA	1.24432	12.6666
ACGCGAATGAAGCGAGCATGGAGAGCCGCAACCTCATAC	hoΔ	Duo	1.55814	20.7502	1.29148	28.6703
ACGCGAATGCCGACGGGCGGAAATGGACTAAACGGCGGA	hoΔ	Duo	NA	NA	1.84686	26.5971
ACGCGAATGCGAATAGATCCTTTTACTCTGCATGGCACT	hoΔ	Duo	1.29556	11.7877	1.69295	15.1811
ACGCGAATGCTGAGTCCAGGACCGTTGATGGAAAGGATA	hoΔ	Duo	NA	NA	0.896268	13.9337
ACGCGAATGGAAGAACGAGTAATCAAATCACACTATGGT	hoΔ	Duo	0.998339	46.549	1.7776	42.0492
ACGCGAATGGAGGGATGGTTATCTCATTCAGGGAAACCC	hoΔ	Duo	NA	NA	1.05205	28.1874
ACGCGAATGGGACCACGCCGCAAGGGAGTTTGCGTATGC	hoΔ	Duo	1.51013	0.935198	1.15332	1.30695
ACGCGAATGTGCGATGTCAAAGCAGTAGGATTTCTAACT	hoΔ	Duo	1.34687	15.6498	1.05484	16.7985
ACGCGCATGAACCTCCCACGTTTATCATGTAGGGGCTCG	hoΔ	Duo	0.448957	11.2345	NA	NA
ACGCGCATGAACTCCATACAGACACACTGCAGGCTACAG	hoΔ	Solo	0.867984	30.0884	1.32832	37.1461
ACGCGCATGACCTTGACTCATATATATACCATGATCATA	hoΔ	Duo	0.564817	7.27855	1.15544	9.59876
ACGCGCATGAGTCATGATTGTGCAAGAGCGATAGCCGGA	hoΔ	Duo	0.748262	4.45435	0.558674	3.58208
ACGCGCATGCATCCCACCCGGCGGCTTATGTCGCCACAC	hoΔ	Duo	1.31626	2.14734	1.35436	2.76695
ACGCGCATGCCGGGCCACCTAGTCCAGGCCCCCATGGTC	hoΔ	Duo	1.40075	3.41798	0.962866	3.92408
ACGCGCATGCGGCTCGTTCTAGGCGGGGCACCAGATGGT	hoΔ	Duo	2.34455	8.26761	NA	NA
ACGCGGATGATCTCGTGGGAACTACGCACGAACCAAATG	hoΔ	Duo	1.24123	24.5351	0.814733	27.2266
ACGCGGATGCACCAGTCCGATACATGTTCCTCTACCAAG	hoΔ	Duo	1.1611	14.3762	0.761828	16.6398
ACGCGGATGCGACTGGCCGAACTTCCATGGACTAGGATC	hoΔ	Duo	NA	NA	0.964982	8.85646
ACGCGGATGTTGAAGGTCACGCGCATCATGCCAAAGAAG	hoΔ	Duo	2.46926	28.2677	1.30599	28.4548
ACGCGTATGAACCCCACTCCGCAACGCCGAGTGGCATTT	hoΔ	Solo	1.19317	16.3701	1.28422	16.6886
ACGCGTATGATCGCCGGTCTCCCACCGGGTGCCACATGC	hoΔ	Duo	1.00848	1.30667	1.05009	1.10436
ACGCGTATGCTCCAACCGATCCCGGTATGCTCCATCCCA	hoΔ	Duo	1.03876	7.80323	1.64005	7.72937
ACGCGTATGGCCATCATCTACGCCGCTATGCGTGCCTTG	hoΔ	Duo	2.16061	5.2965	1.57444	7.86749
ACGCGTATGGTCTCCGCGGCATGCTCGTCCCTCTTCCAC	hoΔ	Duo	0.682069	3.45212	0.714214	3.8981
ACGCGTATGGTGGACACCCTGAGATTAAGAGGTATGAGA	hoΔ	Duo	0.908118	42.5904	1.53859	38.4643
ACGCGTATGTATCGAGCACTGAGGTGGCTCCATGTTCGC	hoΔ	Duo	1.03165	18.8339	2.38315	11.935
ACGCGTATGTTATGCGAGGGCAGGAACGTAGCGCGACGT	hoΔ	Duo	0.814285	10.567	1.42917	11.9097
ACGCGTATGTTCGCCGTCCTCCCCATGGAGGCGCTGTGC	hoΔ	Duo	NA	NA	0.609462	1.06836
ACGCTAATGCCACAGTGCGATGGTAGTGGGCCAGGCCTT	hoΔ	Duo	1.78795	37.9385	2.20386	37.31
ACGCTCATGCAGAGCCACTGCTCAGGATCTGCTGGATGT	hoΔ	Duo	0.874692	19.7364	0.971988	23.7997
ACGCTCATGCCTACGACCTCATGCCATTTTTTAGCACCG	hoΔ	Duo	1.52836	32.5905	2.36568	37.7175
ACGCTCATGTTTACAAACAGCGGCATAAGAATGTCCGTA	hoΔ	Duo	3.04293	35.6229	NA	NA
ACGCTTATGCGCACGCCAAAACACATGAAGAGGACGTTC	hoΔ	Duo	NA	NA	0.253943	0.565913
ACGCTTATGGAAGGATGGCCAAAAGACTGCACTCGCCTC	hoΔ	Duo	0.5722	7.73251	0.751247	8.23873
ACGCTTATGGGGTTGGTTCGTGTTCAACCCGAACCCCGA	hoΔ	Solo	1.33926	13.6703	0.863405	16.2626
ACGGAAATGAATATAGTACTCGCATCTATGAACCAATAC	hoΔ	Duo	NA	NA	1.15428	33.2708
ACGGAAATGATCCAATTGCTGTCCTGTGGATGGGTGCGC	hoΔ	Duo	2.5815	9.97377	1.01577	8.97183
ACGGAAATGATGGGCGAGCTCCGGTATCCACGCGGGTCG	hoΔ	Duo	NA	NA	2.06328	43.6844
ACGGAAATGGAATATCGTTATTTCATTGAACGTATAATG	hoΔ	Duo	NA	NA	1.0722	15.7884
ACGGAAATGGTAAGCATAAATGAGTTAATCAGCCCCTGC	hoΔ	Duo	1.06284	45.6676	1.11209	49.4897
ACGGAAATGTTGGGTGGCACGGATGGCTGGGCCGGAACG	hoΔ	Duo	2.25326	42.4929	2.48422	47.333
ACGGACATGACCTTGACACCCTGTCCCCAAGATGCGTGC	hoΔ	Duo	1.84714	24.1629	1.6083	34.7499
ACGGACATGATTACTAACTCACATGATACACAAGCCACT	hoΔ	Duo	NA	NA	0.761828	49.4897
ACGGACATGCAGGACCGCAGGTATGGTCCGACATCACCA	hoΔ	Duo	0.483492	12.1045	1.05809	15.203
ACGGACATGCATAACCACCTTATGCAACACAAGACGGAG	hoΔ	Duo	NA	NA	1.12581	49.2599
ACGGACATGCATCTCTGGGAACCGGTTTGTGCATGGTCT	hoΔ	Duo	1.27645	12.8933	1.4511	12.5997
ACGGACATGCCAGAGCGTGTTGGCGATTCTCTACTTTTG	hoΔ	Solo	0.993437	34.1287	2.43362	29.6557
ACGGACATGGAGTGCACGCCATGCGGGTCTCGGGTATCG	hoΔ	Duo	0.963217	21.7017	1.07987	22.9228
ACGGACATGGGGAACAGGGAATGTATCAAAATTGGGAGC	hoΔ	Duo	NA	NA	0.874691	49.4897
ACGGAGATGCATATCGTAAATATTACGTTCTTTTTTGCT	hoΔ	Solo	0.56983	1.10901	NA	NA
ACGGAGATGGCATCCGGACGTACACTTAAGATCACGATG	hoΔ	Duo	1.13308	30.6418	NA	NA
ACGGAGATGTCTTGTGGACCACCATATGGCTACGCCACC	hoΔ	Duo	1.57135	46.6099	1.72318	49.1374
ACGGAGATGTGGTCGTCCGGTCCCCTCCCTCATGCATCC	hoΔ	Duo	1.40299	0.248792	0.721732	0.244949
ACGGAGATGTTCCGAAATGTGACCCCCACCACAACATCC	hoΔ	Duo	1.41101	33.5804	1.37129	34.9206
ACGGATATGATGAGCGTATTAGCAAGAGTTGCAAACCTC	hoΔ	Duo	1.94942	24.3573	3.78798	24.5426
ACGGATATGCAGCATGAGAAGGGCCTGACCAGGTTGCAC	hoΔ	Duo	1.45048	46.9879	NA	NA
ACGGATATGCCCGTCGCTCACGCGGCTGATGGCCGTGAG	hoΔ	Duo	1.37748	3.44722	2.03154	4.55689
ACGGATATGCTGTCAAGCCCATCGCGTTGCGCTCACATG	hoΔ	Duo	1.46627	41.2133	2.27823	48.1441
ACGGATATGCTTACGCATGACAAAGTGGCCCCGGAAATC	hoΔ	Duo	1.26441	40.6354	2.08233	48.7179
ACGGCAATGGCTAATTTCGGGCCATGGTGGCCTCAGCGT	hoΔ	Duo	0.79102	14.5359	NA	NA
ACGGCCATGAGGGCAATTTACTCGCGTTGCTCCATGTCG	hoΔ	Duo	1.60342	24.2236	2.641	22.6927
ACGGCCATGATGGAACGTCTGACGAGTGAGCCTATCGCG	hoΔ	Duo	1.65553	39.0024	1.54593	37.0652
ACGGCGATGCGGGTCGTCAAGTATGTACTAGGGAGAACG	hoΔ	Duo	NA	NA	1.44552	15.4901
ACGGCTATGCGAGATAGAACACACCCACCTGAGCATGCG	hoΔ	Duo	1.56587	30.4256	0.792609	47.1278
ACGGCTATGCGAGATGGAACGTCTCATCCACACCCAGGC	hoΔ	Duo	0.808123	10.4939	0.677181	9.14114
ACGGCTATGTTCCCCTGCCCGCCACATGCCCCTCCACTT	hoΔ	Duo	1.53768	13.5941	0.84854	12.1721
ACGGGAATGAGTCGCTCAAAATGTTGGCGACGGGACGTG	hoΔ	Duo	1.56361	18.8075	1.42208	21.5237
ACGGGAATGATCCCGGTCGTCGGACACGGTCTATGTCCC	hoΔ	Duo	2.03351	3.48783	1.67602	3.22693
ACGGGAATGCAATGCTCATATTTACGGCACAACAAGCTA	hoΔ	Duo	0.482629	17.1489	0.640377	24.0911
ACGGGAATGCGAGGCGACCCACCTCCTCATGGGTTGGTC	hoΔ	Duo	1.32891	1.10901	1.07926	1.12697
ACGGGAATGCGTCCACACTCCATGGGTATTAAGTACCCA	hoΔ	Duo	NA	NA	1.14274	14.9133
ACGGGAATGGCCGATCAAGCCACGCCCCCGGCATGTGAG	hoΔ	Duo	1.36639	7.89386	1.01577	8.11559
ACGGGCATGACTAGGGTCAGTAAACGCCCACTCAATGCC	hoΔ	Duo	2.3009	31.6343	1.79254	31.9055
ACGGGCATGAGCGGCGCGCGACTCGGCCCACGTCCATGC	hoΔ	Duo	0.556316	9.9417	1.01577	8.57116
ACGGGCATGAGGGTTCGCGGTCCGCAGCCCACTTGCTAC	hoΔ	Solo	1.48351	7.39428	1.41858	7.00025
ACGGGCATGATGTTGTGCCCAACCCCTCGCGTGAACTGG	hoΔ	Duo	1.0307	15.3283	0.945531	14.8956
ACGGGCATGCGGACCTCTGGATGGGAGTACAGTGGAAGG	hoΔ	Duo	NA	NA	0.987555	20.9817
ACGGGCATGTGCGAGGCACAGAATGACCCTGCGCCTCCG	hoΔ	Duo	1.50618	14.3654	NA	NA
ACGGGGATGAACTATCGATGCCGGCGCACTATAACAGTT	hoΔ	Duo	NA	NA	0.53328	8.12086
ACGGGGATGGACTTCCGAGGCCATGCGGCGCGAGGTCCA	hoΔ	Duo	1.85775	3.58716	1.15332	3.45864
ACGGGGATGTACCCCGCGAGATGGAAAGGATCGGCTGTG	hoΔ	Duo	2.69374	4.24205	0.987555	5.57417
ACGGGGATGTCCTCGCCCAAACGAACGAGTATGACGGAG	hoΔ	Duo	2.05575	12.0028	1.72681	14.4957
ACGGGTATGATGAACGACAAACCAACATCTGGTGGACAC	hoΔ	Duo	1.29245	47.1011	1.82675	49.4105
ACGGGTATGTATCAGGAGATTATTGTCAACAGTCCAAGA	hoΔ	Solo	NA	NA	1.85779	39.3874
ACGGTAATGACCCGAAATCACTCGTTTCCCCAGCGCATG	hoΔ	Duo	1.46598	31.8025	1.02182	49.4897
ACGGTAATGATGCTGCCCGGGATAGACACGGTAGGAATC	hoΔ	Duo	NA	NA	0.69411	0.351594
ACGGTAATGCAGCGCCAGCGGTACCATGGGCAACCCATA	hoΔ	Duo	1.721	32.4544	1.22962	37.3668
ACGGTAATGGACGTGCAGTACCACCATGCCAGCAACCGG	hoΔ	Duo	2.00304	41.9466	NA	NA
ACGGTAATGGCATTTCCACTCACCACGGGACTGGGCACC	hoΔ	Solo	1.59523	39.8244	1.84108	41.9616
ACGGTAATGTATGTGTCGAGCACGAGTGAGCTCTGGAAA	hoΔ	Duo	1.49231	35.9569	1.38258	37.3022
ACGGTCATGCACTGGGAAACCCCGACACACCATGGCTGC	hoΔ	Duo	1.704	39.3089	1.00053	49.2622
ACGGTCATGCCAAGCGCGGTGGACCCATTGGATGGAAAA	hoΔ	Duo	1.09502	42.583	0.944349	38.9692
ACGGTCATGCCGCGGGAGGGATGTGCCACGCAGCGTCCA	hoΔ	Duo	2.24479	32.2822	NA	NA
ACGGTCATGCGCACCCGCTGGCTAGGAACTTCGAATGCC	hoΔ	Duo	1.80943	24.2438	2.15104	29.9937
ACGGTCATGGCCCCATGTCGCATCAAGCCGTCTCAAAAC	hoΔ	Duo	0.705504	27.5806	0.460271	36.5717
ACGGTCATGTCCATGGGCCCTAAACCCATAATATTAGGT	hoΔ	Duo	NA	NA	0.952285	14.2096
ACGGTCATGTTTCAAATATGGCAACGGCAGGCCCACATT	hoΔ	Duo	1.0326	28.2609	1.84686	26.208
ACGGTGATGACCATGTCTCTTGGGTGCTTTTCACAAATT	hoΔ	Duo	1.23998	31.4629	NA	NA
ACGGTGATGCACGCTCCAAAACTTCGATTCATGCTAGAG	hoΔ	Duo	1.1488	25.7246	1.5347	22.9658
ACGGTGATGGTAGTACGCATGTGCGTAGGCCGCGCCGCC	hoΔ	Duo	1.58701	15.974	2.99652	12.1988
ACGGTGATGTCGCCGGCCCGGTCACTCCATGGTCCTTAC	hoΔ	Duo	1.19535	4.39384	1.05617	3.96903
ACGGTGATGTCGGAGCACCGGCAATCTCGGCAGGCTGAG	hoΔ	Solo	1.58204	20.6662	2.49326	16.9901
ACGGTGATGTTGAGCCTCATCGATGGACTAAAGACCCAC	hoΔ	Duo	0.978873	31.9178	1.06964	32.4989
ACGGTTATGACTAGTGCGCACAGCGGATCATGCATAGGA	hoΔ	Duo	NA	NA	0.941704	41.7582
ACGGTTATGGCTCCTCGATGGGCAGTGAGGACAGGCCTC	hoΔ	Duo	1.04757	18.8484	2.8129	24.4948
ACGGTTATGTACTGCTCACGCGCGAAAGAAGCCCCACGA	hoΔ	Solo	NA	NA	1.01577	48.1938
ACGTAAATGGCATCATGTGAGCCAACGCCTCCAAAGTCT	hoΔ	Duo	0.448957	2.5363	NA	NA
ACGTAAATGGGACGCTATGTCATTACGCGGGTAGCGGAC	hoΔ	Duo	0.766434	22.6598	1.52366	19.2052
ACGTACATGATGACCGAAAGCAACCGTGGAGTCTCTGGG	hoΔ	Duo	1.11538	47.2034	1.26971	49.4897
ACGTACATGCCTGTAAAATGGATTATACAGAAGAACGAA	hoΔ	Duo	0.620617	12.1933	0.448134	11.9507
ACGTACATGGACCATACGCCTAACTCGCCAGAATATGAC	hoΔ	Duo	NA	NA	0.685645	6.45667
ACGTACATGGCCCCGCGTCACAACAATAGTAGACGAGGG	hoΔ	Solo	1.79583	2.96615	1.36206	3.23417
ACGTACATGGGCCTAGGATCCCCACAATGCACGTGCGGG	hoΔ	Duo	NA	NA	0.692571	3.50784
ACGTACATGGTTGCAGGGCGAGCGGTGCACGCCATGAGC	hoΔ	Duo	1.83127	13.0948	1.8948	11.5555
ACGTACATGTTACATGGCCAGTTTGTACTAACGTATTTC	hoΔ	Duo	0.397939	1.44296	1.13298	1.58379
ACGTACATGTTTCTCCGAAGGGATGCAAATCGTATCTCT	hoΔ	Duo	0.269374	3.41798	0.304731	4.19182
ACGTAGATGATTACGTCTGAAGGAACGGCAAGAATGGCA	hoΔ	Duo	1.00031	45.1699	1.5347	47.6207
ACGTAGATGCGAGCCGGTCACGTCCATCAAGGATATGAC	hoΔ	Duo	NA	NA	2.20735	16.0223
ACGTAGATGGTATGCTCCCCCAGTCGAGACGCCTCAAAA	hoΔ	Duo	NA	NA	0.859498	15.4883
ACGTAGATGTCAAAGGGAGAGCCGCCCCTATGCCCTCGC	hoΔ	Duo	2.20575	12.8236	1.3078	18.8804
ACGTAGATGTGCCATCCGAGGATAGAAAGACTCTATGAG	hoΔ	Duo	1.69876	24.8253	1.29644	23.604
ACGTAGATGTTCCGTGATCCGGACTCGATGGCCTCAGCC	hoΔ	Duo	1.83036	11.0336	1.71785	14.7201
ACGTATATGAATTCCACGGATACCCGCCGAATGAACACT	hoΔ	Duo	1.44926	43.5472	1.76744	46.493
ACGTATATGATGAACACGTTGAACCTAGAGATACTTAAC	hoΔ	Duo	0.84803	30.6054	0.624562	33.2842
ACGTATATGCCTTACCGGAGGACCTCGAAGCACGTCATA	hoΔ	Solo	0.748262	7.98048	NA	NA
ACGTATATGGGACATGCCCAGAGAAAATTTCACCCGAGC	hoΔ	Duo	0.673436	2.86391	NA	NA
ACGTATATGGTCCGGGTAGAAAACCAAGAGGATGGGGCA	hoΔ	Duo	0.707971	12.1163	0.500831	21.4176
ACGTATATGTGCCCACGTAAAACTAAGGGGAAATGTTCG	hoΔ	Duo	0.336718	9.40232	NA	NA
ACGTCAATGAAAAGAAAATTCCATGCTGCCCATTCCCCG	hoΔ	Duo	1.76129	39.8986	NA	NA
ACGTCAATGATATGCCCAAAGAAGCGAGTGTCACACGTC	hoΔ	Duo	1.7142	30.3026	1.62523	45.333
ACGTCAATGTGCTCGTTTGGTAGGGGAAATGGATTTAGC	hoΔ	Duo	NA	NA	1.52366	46.9538
ACGTCCATGAGCCAATACACAAAATCACAATGCGTTGAA	hoΔ	Duo	0.836693	46.7675	NA	NA
ACGTCCATGAGTAATGAATACTGGCTGGTGCGCCAGCCC	hoΔ	Duo	1.77631	36.0329	1.59621	45.1138
ACGTCCATGATGGTAGAGGGGGGTATTTTCCTTTTAGCG	hoΔ	Duo	1.51955	7.47091	1.42599	6.40438
ACGTCCATGCACCTCCTGCAAGGGGGGTTACCTGCGAAG	hoΔ	Solo	4.04061	0.670883	NA	NA
ACGTCCATGCCCCGGCACCCGTCTCCCAGGCACGCGATG	hoΔ	Duo	NA	NA	2.31934	11.449
ACGTCCATGCCTGAACTAACCCCGGTCACTACAGAGGTA	hoΔ	Solo	1.53394	9.34522	NA	NA
ACGTCCATGGAGAAGCGAGGGTATGGACCACAGGCGAGG	hoΔ	Duo	NA	NA	2.45478	32.7069
ACGTCCATGTATGGGTGCTTCAACGTGCGAGGTGACTCT	hoΔ	Duo	0.891847	9.076	0.934971	10.6067
ACGTCCATGTTATTTTGCCACGCCTCCTCCGCGCCAAAG	hoΔ	Solo	NA	NA	1.04399	17.4613
ACGTCGATGCGTGAAAAATACCATGCTCCTAAGGGAAGC	hoΔ	Duo	0.526363	25.5429	NA	NA
ACGTCGATGGATGAGGCCTACCAGGCCCAAATTACAAGA	hoΔ	Duo	0.941361	1.40055	0.446939	1.75934
ACGTCGATGGCCACCTACCTCGCCCGCGCCCATGTGCAA	hoΔ	Duo	1.49652	12.4356	NA	NA
ACGTCGATGTTGAGCCGCTTCAATGCTCCTACGCGCAGA	hoΔ	Duo	0.786882	20.6167	1.66779	19.6612
ACGTCTATGCCGTACGCACAATGTAAAACGCTCCACACG	hoΔ	Duo	0.726254	12.5609	0.925077	17.4581
ACGTCTATGCGATGTGTCACCAGAAGGCTTCAGTACTTA	hoΔ	Duo	0.431689	2.54947	0.230857	3.54623
ACGTCTATGCGCTGCTCAAGAAACGCACCCCGGATGTTG	hoΔ	Duo	NA	NA	1.11735	37.2039
ACGTCTATGTCCCCGAGAACATGTGGAGGTACCCGAACG	hoΔ	Duo	0.799362	22.1046	0.977679	23.6168
ACGTCTATGTTCAATGCTCCTACTCGGGAAAAAGCCAAG	hoΔ	Duo	0.134687	1.89387	0.126971	2.34952
ACGTGAATGACCAATGAATACGGATCTAACATAAATCAA	hoΔ	Duo	0.683195	7.8787	0.364353	10.1365
ACGTGAATGGAGATGCAGGCAGTTCCAAAACTCGATAAA	hoΔ	Duo	NA	NA	0.952285	49.4897
ACGTGAATGGATGCTAGCACAGCGCAGGTATCAAAACCA	hoΔ	Duo	1.43001	13.2484	1.01577	17.5953
ACGTGCATGAACCTCGTCCGGTACGAGTGTGCGCCGTTC	hoΔ	Solo	0.280083	1.10901	0.377658	0.786807
ACGTGCATGAATTACGGTCCGAAGGCAGCGATGGCGATT	hoΔ	Duo	NA	NA	1.20877	20.4208
ACGTGCATGACCTCGAGAGAGGCTGGTCCCGATGCACCT	hoΔ	Duo	NA	NA	0.620749	3.59207
ACGTGCATGATAGAAAACCGAAGATGTAGCCTGGTAAAC	hoΔ	Duo	0.551576	6.28928	0.677181	5.56537
ACGTGCATGCCCTCCCACCGACGGACCAAAACACGCACG	hoΔ	Solo	1.16072	4.3122	0.965752	5.46949
ACGTGCATGCGGTGGACCATGAGGATACCACATCCCGTT	hoΔ	Duo	1.1496	16.4949	1.71411	16.4037
ACGTGCATGCGTGATAGTATGCGAGACTACTTCGTTACT	hoΔ	Duo	0.962051	15.49	1.00204	17.3446
ACGTGCATGGAGCTGCACACCGCCAAGGATGCAACCCGA	hoΔ	Duo	0.62854	3.5675	1.12618	4.00379
ACGTGCATGGCCATACCTTGGCACCGAGGACGTGCATTG	hoΔ	Solo	1.21314	1.14994	0.909961	1.32299
ACGTGCATGGGCCTTGAATGCCGCTATAGCCGACTCCGG	hoΔ	Duo	1.08498	4.39203	NA	NA
ACGTGCATGGTTCACATGATAATAGATACGCTGGTGCAC	hoΔ	Duo	0.788708	14.1256	0.637558	21.6793
ACGTGCATGTTGGCCATTTGTATGGGAAGCCCAAGCAGC	hoΔ	Duo	0.701495	7.5396	0.721732	8.37168
ACGTGGATGAGCCACGGACTCCACTACGAAGATGCCATC	hoΔ	Duo	0.355424	1.47031	0.310374	2.24505
ACGTGGATGCGGCGGAGCCAACATGACGCGTACCACCAA	hoΔ	Duo	1.30726	12.1439	1.09195	9.21945
ACGTGGATGCGTGGCGATGTCAGTGCCGACCAGGGTGTT	hoΔ	Duo	0.751515	3.45122	0.761828	3.55868
ACGTGTATGAACGACGATGTCGTGCCGTCGCGAGTGCGA	hoΔ	Duo	0.956474	1.90816	NA	NA
ACGTGTATGCCAAATGTATCCGACAGAGCCATCTTGCCC	hoΔ	Duo	0.848638	10.3498	0.703633	12.8618
ACGTGTATGGCGGGTGGCTACGAGGTGGCGGACGATGAC	hoΔ	Duo	1.59941	8.27099	2.00615	12.3633
ACGTGTATGTGGCAGACGCAGAACGGGTACGGCTACACC	hoΔ	Solo	1.9999	23.7259	NA	NA
ACGTTAATGTATGCCGTCTTGCCTGGTGGAGGACGACAC	hoΔ	Duo	1.34687	5.6851	NA	NA
ACGTTCATGAGAATGGAAATCTATAATTCCCAATCGGGC	hoΔ	Duo	1.43666	26.0169	1.82839	23.4524
ACGTTCATGCAAACCCCCAACTATGGTCGTAAGCTCAGG	hoΔ	Duo	NA	NA	0.914194	27.4886
ACGTTCATGCCAACAAAACCGTATGAGGTAGTTCTGGCA	hoΔ	Duo	1.09615	12.516	0.938484	13.4667
ACGTTCATGCGCGATTGTCGTCCCTCAGATGGGCGTACT	hoΔ	Duo	1.17545	18.2669	0.984028	18.3842
ACGTTCATGTGCCTACACCACACGATGGCTGCACTCACG	hoΔ	Duo	1.30946	31.0681	NA	NA
ACGTTGATGATATACGATTCCGATGACGCGAAGGGCCGA	hoΔ	Duo	1.4261	44.1103	2.03154	45.2528
ACGTTGATGCAAGCAGTGGTACATGAGCGCCGATCTAAC	hoΔ	Duo	0.935327	22.4398	1.12581	23.1805
ACGTTGATGCAATTTCCAGGCCGCACGGATGCGGTCACC	hoΔ	Duo	NA	NA	1.10811	12.2927
ACGTTGATGCAGATGCTGCTCATCTCCGCCCGCAGCAGG	hoΔ	Duo	0.954034	8.03708	2.86109	8.09907
ACGTTGATGCGTTGCGGATGGGGCAAGACGCGACTGGCC	hoΔ	Duo	1.24586	9.74905	1.94364	10.7072
ACGTTGATGGAGAGTTTAATTATCCCTTCATGCTCTCTT	hoΔ	Duo	NA	NA	1.07349	13.779
ACGTTGATGGATGCACGAAGCACTCGTTCGGGAAAATCG	hoΔ	Duo	0.909138	25.4678	1.02786	38.5635
ACGTTGATGTCTTTGTCCCAATGGACACCTAGGCAGAAC	hoΔ	Duo	NA	NA	0.810663	0.256815
ACGTTTATGGGAGGGCAGGCTCTAACCTGCAAGCGCTTA	hoΔ	Solo	1.23273	3.37938	1.12269	3.80882
ACTAAAATGAACTGGAAAACCGTAATAGACATGGTACAA	hoΔ	Duo	1.29342	24.4764	1.28181	30.6847
ACTAAAATGAACTTATCGCGGATGGTGACGAAACGAAAG	hoΔ	Duo	NA	NA	1.95536	49.4897
ACTAAAATGACGACCCGTCATACTATATGGCACATCCCT	hoΔ	Duo	0.764182	26.8392	1.06194	22.5584
ACTAAAATGCACGTGAATTCAACTAAGCCCATGTCAAGT	hoΔ	Duo	NA	NA	0.925077	49.4897
ACTAAAATGCTACGTCCTTTTATATGCCCCTTCCGTAGT	hoΔ	Duo	NA	NA	1.2153	16.6737
ACTAACATGAAGAGCACCCACACAATCCTTGCCGGATTG	hoΔ	Solo	1.79583	28.11	1.3205	30.3388
ACTAACATGATCACAGGACCCAGGCTGTACACATGTGCG	hoΔ	Duo	1.95199	15.5237	NA	NA
ACTAACATGATGAAGGACTGTTCCATCGTGGTACTGGGA	hoΔ	Duo	1.48904	25.0419	1.41162	29.0513
ACTAACATGCCGCACGTAACCAACACGCTATGGCAGTGT	hoΔ	Duo	1.15446	43.3406	NA	NA
ACTAACATGGGTACAAAGCAGCACGGAAGAATGGGACAC	hoΔ	Duo	NA	NA	0.906938	49.4897
ACTAACATGTCACCAGCACGCCACCATGATCCTCCACAC	hoΔ	Duo	1.28423	47.2034	1.82241	49.4606
ACTAAGATGAAAGTAAAGAAAGCAAAAAGTATGAACTGT	hoΔ	Duo	NA	NA	1.45312	47.8887
ACTAAGATGAACGTCGATGGCGTTACTTCTGACGCTGTT	hoΔ	Duo	0.991652	44.278	0.973447	48.5134
ACTAAGATGAGACACATTGTTACATGGAACATCACAAAA	hoΔ	Duo	NA	NA	0.680566	27.3673
ACTAAGATGAGCTACCCACAAGTATGCACTACGCACAGA	hoΔ	Duo	0.823088	42.3015	0.725551	49.4441
ACTAAGATGATTCATTCACCTTCTTGTGGGATGACGGTT	hoΔ	Duo	0.535295	26.3385	1.10646	28.2755
ACTAAGATGGCAGTTACCCTAGTATGCATTCCTCACAGC	hoΔ	Duo	NA	NA	1.3205	13.1692
ACTAAGATGTGCGGCGGCCTCCGATACGGATGGAGGACA	hoΔ	Duo	NA	NA	2.05976	27.6387
ACTAATATGAGTCATGCTCTTACACTAAAGACAATACAA	hoΔ	Duo	0.748262	35.1154	NA	NA
ACTAATATGCAAACCAGAACAAAAATAAGAATGTATAAA	hoΔ	Duo	NA	NA	0.987555	20.2911
ACTAATATGTACCGCCTAAAGTTGCAAATCGAAGTATGG	hoΔ	Duo	1.10743	1.29068	1.02731	1.64487
ACTACAATGAACATACGCCATACCTTCCGTCTTCATGAC	hoΔ	Duo	1.26236	38.2937	1.58559	39.4487
ACTACAATGAATCGAGATTACCAGTACATGTTTATTATT	hoΔ	Duo	0.859432	3.6845	1.37855	4.07287
ACTACAATGATTATAACGTCACCTCGACAACGTAACACT	hoΔ	Solo	0.858445	40.3504	NA	NA
ACTACAATGTGTTTTAAAGTAAAAGTGCGTCCCGCGTGT	hoΔ	Solo	NA	NA	1.29088	40.8242
ACTACCATGGCTTATGCCGTGACCCCACCTCAAAGCTCT	hoΔ	Duo	1.09994	14.2373	0.888799	17.6184
ACTACCATGTACTTAATACACCGAATGCGAGTCAAGTTG	hoΔ	Duo	0.897914	8.08972	0.931123	13.4737
ACTACCATGTTCGATTACGACGTAATGTTCACGCAGACA	hoΔ	Duo	1.07251	40.7101	1.19716	41.4333
ACTACGATGAATTCACGAGTTATACTAGCGATGCCCATC	hoΔ	Duo	NA	NA	2.26009	20.5863
ACTACGATGCCGCCTGGATGCCTGGCGTTGAACACTAAG	hoΔ	Duo	NA	NA	2.58175	45.4288
ACTACGATGTGCTCTGAGTCGAGTAAACCCCTCGGACAC	hoΔ	Solo	NA	NA	1.25278	49.4897
ACTACGATGTTTCCCTTATGTGACAGGGACGAGGCTTTC	hoΔ	Duo	1.78562	41.0142	1.26971	36.9804
ACTACTATGGCAAAAACACGACGATGTGAGCCAAAGATC	hoΔ	Duo	1.7142	6.92097	0.558674	7.28772
ACTAGAATGAGTTTGGTCACCATGTTGTGGAAGCGGTGC	hoΔ	Duo	1.4217	19.9093	1.89303	16.1427
ACTAGCATGCTAAACCGTGCCTATGACCCACCGCTAAGA	hoΔ	Duo	1.4285	25.3144	NA	NA
ACTAGCATGGCGCGAAGTCGGAGCCGATGGGCCCGAAGA	hoΔ	Duo	0.997682	8.2274	NA	NA
ACTAGGATGATAGTGTACCGCGATGCCCCAGCGAAACTC	hoΔ	Duo	NA	NA	1.95341	45.3584
ACTAGGATGATTGCGACCATAACCAGGTGTATGTCACAA	hoΔ	Duo	1.15446	25.337	1.7776	32.4061
ACTAGGATGTCATACCCAAGCCCAAGCTGTGCCAAGCCT	hoΔ	Solo	1.40388	47.2034	1.34521	49.4897
ACTAGTATGGCGAATCTGGCCGAACAGAAAATGGTACCA	hoΔ	Duo	NA	NA	0.761828	38.5487
ACTATAATGACAACGATGATCACAGTGAACCGGAAATCC	hoΔ	Duo	2.28968	44.71	NA	NA
ACTATAATGACATTACACATTCGGCCTTCACGCCATATG	hoΔ	Duo	1.5279	37.6244	2.25501	43.2118
ACTATAATGACCATGAGCGGGACTAGGTCGCGCGGTCCG	hoΔ	Duo	0.858007	35.958	NA	NA
ACTATCATGCAACCGACGCTAGTGCCGAGAATCCCTCCT	hoΔ	Solo	0.535295	31.2565	NA	NA
ACTATCATGCCAAACGTAGAACATCTGTGTCTATATGTC	hoΔ	Duo	NA	NA	0.882753	24.3122
ACTATCATGGCCCGAGGATGCTGCTTCGCCAGGAGATCC	hoΔ	Duo	NA	NA	2.641	28.3185
ACTATCATGTCGATCCGTTTCAATGGATTCAATTCTGAA	hoΔ	Duo	NA	NA	2.15851	48.9891
ACTATTATGAACTGGAAGCGTAGAAAAGAAGCGTATGTT	hoΔ	Duo	NA	NA	1.59984	21.747
ACTATTATGAGCCCGGATGAGCTCCCTGGTTGCCGGATC	hoΔ	Duo	1.44508	14.6553	1.41673	17.7039
ACTATTATGATGGAGTACCAGTGGCAGACAGCGCTAACA	hoΔ	Duo	NA	NA	1.65063	49.1426
ACTCAAATGAAACGATGTTACCAGAAAAAAGTCATTGAG	hoΔ	Duo	NA	NA	1.01577	27.1739
ACTCAAATGCCAAAGCAACTCGGTGTACACCAAAATGGG	hoΔ	Duo	1.04757	46.7933	NA	NA
ACTCAAATGCGGTACGATCCATGCGTGACGTGGCAGGGC	hoΔ	Duo	1.11692	16.1771	1.34378	14.5611
ACTCAAATGCTATGGAAGCCAGGAGCGTGGCCAGATTCG	hoΔ	Duo	1.19722	20.5704	1.65501	15.6089
ACTCAAATGGTTGTATGGCGTATAGTAGTCAACTATTTA	hoΔ	Duo	0.872972	3.98245	1.10811	4.32133
ACTCACATGACTAGGGTAAATCGGCATATTATGAATATA	hoΔ	Duo	NA	NA	1.22134	25.4739
ACTCACATGCGCAATGCGAAATACCATTCTGAACCATCG	hoΔ	Duo	1.0821	13.0574	0.784914	13.867
ACTCACATGCTGGTATCTGGTCAGCTACGTACGCACCCC	hoΔ	Solo	2.01257	38.1124	2.05976	27.3455
ACTCACATGGCGCGCGCGGTATTTTGTAAGCAGATGTTG	hoΔ	Duo	1.226	29.3522	1.34785	38.208
ACTCACATGTGTGATGAGAGCGCAGTATTTAAGGGTCAG	hoΔ	Duo	NA	NA	0.644624	30.6408
ACTCAGATGAGTACGCGAATGGTGAACGCCTCCCCCCTG	hoΔ	Duo	NA	NA	1.64005	44.2908
ACTCAGATGCGAAGCCTTCAAGGCCACTTATGCATTAGC	hoΔ	Duo	0.798146	13.5271	1.65063	12.2764
ACTCAGATGCGTCTGGGAACTACCAAGCCAGATGATACT	hoΔ	Duo	0.851867	14.6762	1.51211	22.1144
ACTCAGATGTTCGCGACAGGGACTACGTCACTATTGTGT	hoΔ	Solo	0.798146	22.9189	0.867638	21.5514
ACTCATATGGCCCTAGCCAAGAAATGCGATCCCACAGGA	hoΔ	Duo	0.523783	7.98048	NA	NA
ACTCATATGGGTGATGGTACATTGCCAGGGTTGCCAGCA	hoΔ	Duo	0.408143	6.47627	NA	NA
ACTCCAATGCACCGATCAGGACGGCCCGGAATGCCGGTT	hoΔ	Duo	0.568679	11.6056	1.05484	13.1859
ACTCCAATGCAGAGCAGGCCCACACTCGCAGGAAGCCGC	hoΔ	Solo	0.448957	15.9667	0.490956	15.1295
ACTCCAATGCAGATACGTCTAAACCATACCCCCGAAACA	hoΔ	Solo	0.839354	27.5996	NA	NA
ACTCCAATGGCCCTAGCGGATACAAAGCGCACATACGGA	hoΔ	Solo	1.2186	15.079	NA	NA
ACTCCCATGACTTTCGACGACCATGCATTACACCAACGA	hoΔ	Duo	NA	NA	1.35436	8.2935
ACTCCCATGCAAATTCCCCGTGGATGTACGACACCCTCA	hoΔ	Duo	0.617316	6.46345	0.438628	7.28545
ACTCCCATGCAATGGACAGCGCCTCTTCCGAGACGCACG	hoΔ	Duo	2.0652	14.3241	0.700882	14.1917
ACTCCCATGCTTAATAAAAACCAAACATTACTAAATGAC	hoΔ	Duo	NA	NA	0.740666	44.2739
ACTCCCATGGAATGGCCTATATTCCTTAATTCGGTAATA	hoΔ	Duo	0.661621	3.00349	NA	NA
ACTCCCATGTGTACATTTCCGTGCTGTGTCAGCACCGTG	hoΔ	Solo	NA	NA	2.03154	15.7234
ACTCCGATGACCCACGAGGCCGGCGAAGGCCCTACGGTA	hoΔ	Solo	0.897914	1.68502	0.990376	1.69661
ACTCCGATGACGATTACTATTGCCGCAAGGCTAATGAAA	hoΔ	Duo	2.16996	11.5981	1.03886	12.8426
ACTCCGATGCGCCACAAAATGGGCTCTGATCTTCTTCTC	hoΔ	Duo	NA	NA	0.877257	19.2513
ACTCCGATGTATTGCCGCCAGCGAATGTCGCTACCAGAG	hoΔ	Duo	1.30198	24.6161	0.537186	20.0305
ACTCCGATGTCAGGGAAGTTACTGCTAGGCATGTCTTCA	hoΔ	Duo	1.36932	25.8078	NA	NA
ACTCCGATGTGGATGGCTCGGCGTCCGCCCCACTACCAA	hoΔ	Duo	1.14815	3.41798	0.749736	4.20611
ACTCCTATGATCCAAAGAACAACTCCACAGCCCGATGGT	hoΔ	Duo	0.52022	10.1586	0.780639	8.44062
ACTCCTATGCCCCGAAGGCCGCTGCTGGCGCGAGTATGC	hoΔ	Duo	0.982093	1.59572	NA	NA
ACTCCTATGCGACTTGACCTCCTTTCGTCACGATCCACT	hoΔ	Solo	1.67012	6.90508	1.5942	9.03547
ACTCCTATGCGTAGCTCGGTACGACACCCACCTCCCATT	hoΔ	Solo	0.713049	7.41168	0.592533	7.53508
ACTCCTATGTCCCCACACCACAAACCGGGCGATACATGC	hoΔ	Duo	0.368786	4.97039	0.600228	4.78079
ACTCGAATGAGGGCAAATGTACAAGTGCTGGGCCCCCGA	hoΔ	Duo	1.47514	32.958	1.29959	30.4899
ACTCGAATGCTCCGCCCACACGTGGGGCGGACTTTAATG	hoΔ	Duo	NA	NA	0.829546	1.57386
ACTCGAATGGATCATGAAGGTCAGTTTGAGGGTGATTAC	hoΔ	Duo	0.349189	7.42068	0.507885	5.75835
ACTCGCATGCAAGACGACGGTATATCAGCATGGCTCCGC	hoΔ	Duo	NA	NA	0.366806	8.24733
ACTCGCATGCAGCAACACCGGGCCCACTTGATGAGGCAG	hoΔ	Duo	1.53928	16.3097	1.48133	23.7883
ACTCGCATGCTGATGGTTGAAGAGAAACACGCAGTGATT	hoΔ	Duo	NA	NA	0.883721	49.4897
ACTCGCATGGAACATGCGACAACTACCCCGCTGGAACCG	hoΔ	Duo	0.377124	2.39084	NA	NA
ACTCGCATGTCTGCCGCTCTGGCGTGGGATGCCTCCGCC	hoΔ	Duo	0.523783	3.46696	0.909961	4.05511
ACTCGGATGATACACGAAGCTACAAGAGCTGCATGTGCC	hoΔ	Duo	1.34687	28.4158	NA	NA
ACTCGGATGGCCGCCCAGCGACCCATGCTTAGCCGAGTC	hoΔ	Duo	2.5334	10.668	1.41482	9.84314
ACTCGGATGTACCAGCGACTACGAGGTATGTCGGCAAGG	hoΔ	Duo	1.40299	11.5873	1.11251	20.1616
ACTCGTATGAAAGTTTATGACATATCACTCGAAATATAC	hoΔ	Duo	0.682415	5.766	0.469794	5.6122
ACTCGTATGAATTCCCAGTATATGAGACCCCATTCCGCT	hoΔ	Duo	0.692677	35.3312	0.485803	30.9693
ACTCGTATGCACCCTTCCCAAACGGGTCCGGCATGGGGT	hoΔ	Duo	1.11515	1.10901	0.692571	1.14968
ACTCGTATGTCCAATATGGACACCGATACAACTCCGCGC	hoΔ	Duo	0.773204	12.4026	NA	NA
ACTCGTATGTCCGAGCCGCATGGGACCCTGCTGTCACTC	hoΔ	Duo	2.99305	19.328	2.37013	19.1271
ACTCGTATGTGTTGGACAGTTCTATGTGGGGCGCAGTTA	hoΔ	Duo	0.884512	9.55074	0.908848	10.2718
ACTCTAATGAAAAATGAGCGATCCCAAGAGTACAGCGGT	hoΔ	Duo	0.448957	7.13815	0.4444	9.60698
ACTCTAATGCCTAGTGGGCTATGCGAGGAGGTAGTGCAA	hoΔ	Duo	0.897914	6.33075	1.04399	6.7666
ACTCTAATGTATAATGCCATTAACCGGCCCAGTACGTTT	hoΔ	Duo	0.680238	7.71156	0.521251	8.10635
ACTCTAATGTTAGCACCGCTGCATCCACGCGCAGAGATG	hoΔ	Duo	1.16538	35.8729	1.42599	41.2533
ACTCTCATGCAGAGCATGGGCTCCCGGATCCCTGATCTG	hoΔ	Duo	0.647026	2.69915	NA	NA
ACTCTCATGCCAAATGCATCGACAATAATTCAACGCACA	hoΔ	Duo	0.882949	7.77397	0.451454	8.71296
ACTCTCATGGTATGTACGCCCTGTCTAACCCCTCTGGTG	hoΔ	Duo	0.244886	3.58862	NA	NA
ACTCTCATGTGCCGACGGCCCGAGTTACCATACCATGAG	hoΔ	Duo	0.667022	11.0963	2.07771	9.98187
ACTCTGATGCGCGACGCTAGCACCCTTATGACGCGAGTG	hoΔ	Duo	1.13013	36.0142	1.94689	37.5042
ACTCTGATGCGCTACCGGAATGCCTTGATCGGTCCATCA	hoΔ	Duo	0.919125	17.2678	1.03561	19.5091
ACTCTGATGCGTGATCGTCCGATGTTGGCTAGACTAAAA	hoΔ	Duo	3.23249	31.1562	NA	NA
ACTCTGATGGTCATTGCGATGAAGACAGGGGTCGTATTC	hoΔ	Duo	NA	NA	1.09195	18.6712
ACTCTGATGGTCGTGGGTCGATATACTGATCCTATGCCC	hoΔ	Duo	1.43849	18.0643	1.97808	18.2881
ACTCTTATGCGTTACAAGAAGATACTATACCTTGAGCAG	hoΔ	Solo	0.513094	12.8401	0.656019	11.9098
ACTCTTATGGACGACGCCACATGTCTAATATCGCAGCCA	hoΔ	Duo	NA	NA	1.15251	20.5168
ACTGAAATGCTCCGGATGCCGGTCTGCCGTTTCACGACA	hoΔ	Duo	3.72634	9.44192	NA	NA
ACTGACATGAACTTGATTATACAACGGCGGATGAGGGTG	hoΔ	Duo	1.28273	21.9253	0.908848	32.0641
ACTGACATGCAAGAACAGAACGCCATCCCTAGATGGTCC	hoΔ	Duo	0.65847	44.1966	1.47748	49.4897
ACTGACATGCACAAGCACGACCACATGGGTCGTCCGCAC	hoΔ	Duo	1.58931	20.5639	1.72117	31.7845
ACTGACATGCCCCGTGTTACGTGGAGCGAAATGTATACC	hoΔ	Duo	1.97784	24.4036	3.85531	28.5674
ACTGACATGTGGCCTGCGCTCCGCCCCCGCGGCGCATGT	hoΔ	Duo	1.66755	1.91246	1.68691	3.20608
ACTGACATGTTATTTTACGCCGATGGAGGTGAACAATCG	hoΔ	Duo	1.38769	2.524	0.809442	1.7218
ACTGAGATGAATGACCAAGGGAGCACGGTTGCAATTAGT	hoΔ	Duo	NA	NA	1.42208	47.6237
ACTGAGATGACCCAAAGAGTTACCGCAGGTAAATGTCGC	hoΔ	Duo	NA	NA	1.31204	49.4897
ACTGAGATGCGCATAAGCTCGGAGGCGGACGCATGTACC	hoΔ	Duo	NA	NA	2.97806	42.5225
[truncated: 28,500 more rows]

## Sheet: Table S8
Table S8. Detailed information on 2A-inserted dATG variants in this study.
Variable squence	Variant type	mRNA level (in rep 1)	GFP intensity (in rep 1)	mRNA level (in rep 2)	GFP intensity (in rep 2)
AATTTTATGAAAAAAAAAATGAGCGTGGGCCCAACGTCTG	Duo	NA	NA	1.17885	9.43393
AATTTTATGAAAAAAAAATGTCTTTCACACTCATCCCGCG	Duo	0.34406	1.85523	0.525861	2.30055
AATTTTATGAAAAAAAATGAAATACGCAACCTAACCAAAG	Duo	0.0781954	0.339421	0.0819523	0.338502
AATTTTATGAAAAAAAATGATCTAACACCGAGCCCGCCGG	Duo	0.477861	1.14796	0.133552	1.16046
AATTTTATGAAAAAAAATGCAGCTCTCACCGCAAAACCCG	Duo	0.913908	4.60315	0.50708	4.26801
AATTTTATGAAAAAAAATGCATTGCGGTGTTCCTGCATAG	Duo	NA	NA	0.300492	1.94837
AATTTTATGAAAAAAAATGCCCACAGAACGTCTCAGTCTG	Duo	0.504225	1.02967	0.554754	0.934053
AATTTTATGAAAAAAAATGCCCAGCATACCCGATTGAGTG	Duo	NA	NA	0.218539	0.338502
AATTTTATGAAAAAAAATGCTAAGCACAAACAACAGGAAG	Duo	1.79849	6.02591	NA	NA
AATTTTATGAAAAAAAATGCTACTACTCCACGTCTCGTGG	Duo	NA	NA	0.400656	1.6185
AATTTTATGAAAAAAAATGTCCTCATCTCCAATAGGACAG	Duo	0.430075	0.339421	0.0901475	0.338502
AATTTTATGAAAAAAAATGTGCGTACCGTAGAGGGTCTTG	Duo	0.198496	0.615621	0.200328	0.349991
AATTTTATGAAAAAAAATGTGGCTTCCTGCAACAGTATTG	Duo	0.132331	0.339421	0.0600983	0.338502
AATTTTATGAAAAAAAGTAGCGATAGCAGAAAATGCCTCG	Duo	NA	NA	0.766254	2.92494
AATTTTATGAAAAAAATGAAACATACCTTGCCCTCCCTCG	Duo	NA	NA	2.77377	8.70418
AATTTTATGAAAAAAATGACAGGTGGGCACAGCTACGCTG	Duo	2.35681	9.69081	1.02009	9.53758
AATTTTATGAAAAAAATGACAGTTCACGATAAGAATATTG	Duo	NA	NA	3.36867	9.53758
AATTTTATGAAAAAAATGACTGCGCGCCCAAGCCGACTTG	Duo	1.22617	9.33019	1.42338	9.41614
AATTTTATGAAAAAAATGAGCGCTTCTAACGCATCAACCG	Duo	NA	NA	1.52859	9.53758
AATTTTATGAAAAAAATGATTCCATTCCGATACGCAAACG	Duo	NA	NA	1.2336	9.07911
AATTTTATGAAAAAAATGCACTCAAACAAGCGAATTCACG	Duo	2.3893	9.18173	1.21423	9.53758
AATTTTATGAAAAAAATGCAGGGCCCTCCACGCTCAACAG	Duo	NA	NA	1.80295	9.53758
AATTTTATGAAAAAAATGCGACCTAACACCTCAGCATCTG	Duo	NA	NA	1.41231	9.53758
AATTTTATGAAAAAAATGCTGCAAGGGCCCTGGGGCACCG	Duo	NA	NA	1.22343	3.20461
AATTTTATGAAAAAAATGGACAACATCGTTGTAAGTGTTG	Duo	NA	NA	1.58367	9.53758
AATTTTATGAAAAAAATGGCTGCAACTACTAATCCCAAAG	Duo	NA	NA	2.38891	9.53758
AATTTTATGAAAAAAATGGTACGCCCGTCCAGCTTTAAGG	Duo	2.98789	9.44031	0.685905	8.85894
AATTTTATGAAAAAAATGGTCCCACCACAAAGTGTTCCAG	Duo	1.86636	9.6876	1.64068	9.53758
AATTTTATGAAAAAAATGTGCACGATCATCCAACGACGAG	Duo	0.78847	4.67709	0.937534	5.0702
AATTTTATGAAAAAAATGTTGCCTTCGCAGCGCGGCGTTG	Duo	NA	NA	1.60058	9.53758
AATTTTATGAAAAAACAAGCTAAGCGCTTCAAAAATGCTG	Duo	1.82782	2.99761	NA	NA
AATTTTATGAAAAAACACTTCTATAGGTCTCAAAATGAAG	Duo	2.86716	4.63788	1.8931	5.27135
AATTTTATGAAAAAACCGAACAAAATGAGCAAACAAAGCG	Duo	2.22627	9.75997	NA	NA
AATTTTATGAAAAAACGAGCACCAAGGCGCATAAAATGTG	Duo	0.915643	1.61463	0.810021	1.7628
AATTTTATGAAAAAACGGCACGCACCCGGCAAAATGTTGG	Duo	3.26857	9.22935	NA	NA
AATTTTATGAAAAAACTTGTACGCGGTCCAAAATGCACCG	Duo	1.53784	7.59486	0.829357	7.99497
AATTTTATGAAAAAAGCACACTCCGGAGCCACAAAAATGG	Duo	1.53149	4.3329	1.37594	4.91812
AATTTTATGAAAAAAGCATTTAGCGCAAAATGCCGCTCCG	Duo	NA	NA	0.732449	3.9045
AATTTTATGAAAAAAGCTTTATACCGACCAAAATGGCAGG	Duo	0.892007	1.78007	1.03026	2.02399
AATTTTATGAAAAAAGGGGCGAGGGGAGACAAAATGCCCG	Duo	0.809552	4.22291	NA	NA
AATTTTATGAAAAAATGCAAACAAGCCACCAGCCCATACG	Duo	0.84145	1.23903	0.54968	0.91045
AATTTTATGAAAAAATGCAAACTAGACAGCAACTCCACCG	Duo	0.860149	2.43713	0.584741	2.73221
AATTTTATGAAAAAATGCAACCAACTGCGCCCCGAGTACG	Duo	0.938345	0.601164	NA	NA
AATTTTATGAAAAAATGCAACCAGTGTTCAACGAGTTTGG	Duo	1.97834	1.63259	0.36059	1.73991
AATTTTATGAAAAAATGCAACGCTCACGCGACTCTTTCCG	Duo	0.17203	0.604254	NA	NA
AATTTTATGAAAAAATGCAAGACAATTGACACTTGTCCTG	Duo	0.589817	0.3943	0.229788	0.338502
AATTTTATGAAAAAATGCAAGAGCAGAAGCGGCTCTCTCG	Duo	NA	NA	0.540885	0.969113
AATTTTATGAAAAAATGCACAGAGACACCAGAAACCTCAG	Duo	0.814878	1.04129	0.664245	0.989157
AATTTTATGAAAAAATGCACCAGCAACGAAACAAGCGGAG	Duo	0.669005	0.339421	0.277377	0.338502
AATTTTATGAAAAAATGCACCCGACTCCGCAGCTTGAAAG	Duo	0.202388	0.339421	NA	NA
AATTTTATGAAAAAATGCACCGTGTGCTTAACTCATTTCG	Duo	0.239535	0.340994	0.610677	0.338502
AATTTTATGAAAAAATGCACCTTTAAATCACTCGACTTAG	Duo	NA	NA	0.208033	0.37755
AATTTTATGAAAAAATGCACGCATACTGACTTAAATAACG	Duo	0.114687	0.253063	NA	NA
AATTTTATGAAAAAATGCACTATAAGCCGGTTTTATTACG	Duo	0.430075	0.918459	NA	NA
AATTTTATGAAAAAATGCACTCCACATCCCCGCATACTTG	Duo	0.525647	0.339421	0.600983	0.390633
AATTTTATGAAAAAATGCACTCCCGTTATAAACAAACCTG	Duo	NA	NA	0.072118	0.357955
AATTTTATGAAAAAATGCAGCACACAAAACGAAAACACCG	Duo	0.501754	0.396464	0.270443	0.401327
AATTTTATGAAAAAATGCAGCCATTCGGCACAAGCGCCAG	Duo	NA	NA	0.525861	0.338502
AATTTTATGAAAAAATGCAGCCTTGTTTTCAAAAGCACAG	Duo	0.473082	1.09971	0.238626	0.953332
AATTTTATGAAAAAATGCAGCGCAACACGTGATCCCCGTG	Duo	0.215037	0.379904	NA	NA
AATTTTATGAAAAAATGCAGCGCAGAGATCGAACAGGTGG	Duo	0.376315	0.98552	0.565632	0.954903
AATTTTATGAAAAAATGCAGCGCTTACGGAAACCGTTCTG	Duo	0.955721	0.339421	NA	NA
AATTTTATGAAAAAATGCAGTCGGTATCAACCAGTTCGTG	Duo	0.415244	0.50597	0.600983	0.447787
AATTTTATGAAAAAATGCAGTTGCGTTTTGTATAATTCCG	Duo	0.405731	0.351588	0.196686	0.431312
AATTTTATGAAAAAATGCATAATACGCATAGCTCTACCCG	Duo	0.477861	0.907552	0.409761	0.899729
AATTTTATGAAAAAATGCATACACACAGAACTATTACTAG	Duo	0.516089	0.890632	0.197198	0.875846
AATTTTATGAAAAAATGCCAACTCCTAGCTCCCCACCGTG	Duo	0.390977	0.376148	NA	NA
AATTTTATGAAAAAATGCCAACTCGAGCCCTCTACACCCG	Duo	0.330827	0.746222	0.422567	0.881446
AATTTTATGAAAAAATGCCAAGGACAAGTCCTTCTACCCG	Duo	NA	NA	0.150246	0.338502
AATTTTATGAAAAAATGCCAGAGTTTCACGTGCCGCCCAG	Duo	NA	NA	0.631033	0.899729
AATTTTATGAAAAAATGCCATCCACAACAACCACACGAGG	Duo	0.473082	0.491384	0.43114	0.338502
AATTTTATGAAAAAATGCCATCCCGTCTTCAAGGACAACG	Duo	0.0688119	0.206777	0.330541	0.338502
AATTTTATGAAAAAATGCCCAGACAAAAAGCGCTTTACGG	Duo	NA	NA	0.450738	0.926208
AATTTTATGAAAAAATGCCCGACAGAATCAGTGGAGCTGG	Duo	NA	NA	0.053028	0.735962
AATTTTATGAAAAAATGCCGCACAACACCTACTAACGCGG	Duo	NA	NA	0.400656	0.338502
AATTTTATGAAAAAATGCCGCCCACTCTCCCAAAAACCAG	Duo	0.477861	0.339421	0.128782	0.368209
AATTTTATGAAAAAATGCCGCGTGCAACAATCTCCGCCGG	Duo	NA	NA	0.0474461	0.338502
AATTTTATGAAAAAATGCCGCTTCCAAAATCACAACACCG	Duo	0.430075	0.452188	0.261719	0.368289
AATTTTATGAAAAAATGCCGGGTACACGCTTCGCAATACG	Duo	NA	NA	0.309077	1.6522
AATTTTATGAAAAAATGCCTAGACGGAGGATACCGTGCAG	Duo	0.159544	0.200836	0.167922	0.0923056
AATTTTATGAAAAAATGCCTAGCGCCTAAAGGCCCTGAAG	Duo	0.880629	0.435256	1.68537	0.483103
AATTTTATGAAAAAATGCCTCAGCTTCGCAGAAGATCCCG	Duo	0.745463	0.390703	0.217597	0.470853
AATTTTATGAAAAAATGCCTCGCCCGTAGCCATCCCAACG	Duo	NA	NA	0.180295	0.0522585
AATTTTATGAAAAAATGCGCAACGCCCGACCAGGCCATCG	Duo	0.54954	0.422514	0.180295	0.455726
AATTTTATGAAAAAATGCGCACAGGCGTCACCCACCCAGG	Duo	0.228203	0.874229	0.306885	0.365248
AATTTTATGAAAAAATGCGCAGGGCTCACTGACCACACGG	Duo	0.340476	0.339421	0.866803	0.338502
AATTTTATGAAAAAATGCGCCGAACGTAAGAGAGCAAGGG	Duo	NA	NA	0.554754	0.338502
AATTTTATGAAAAAATGCGCTAGCACGGTAGCCAGATCCG	Duo	NA	NA	0.0474461	0.338502
AATTTTATGAAAAAATGCGCTTTGATCCACCCTCCATCCG	Duo	0.202388	0.339421	0.338053	0.392127
AATTTTATGAAAAAATGCGGCTCCCCCTACCACAAATCTG	Duo	0.442362	0.434231	0.335844	0.4798
AATTTTATGAAAAAATGCGGCTTTGCTCTGTCGCTCACAG	Duo	0.229373	0.339421	0.386347	0.338502
AATTTTATGAAAAAATGCGGGCACCCCGATCTCACCCGCG	Duo	0.645112	0.436424	0.261297	0.385656
AATTTTATGAAAAAATGCGTACAAAACTGTCTTCTTACAG	Duo	NA	NA	0.386347	0.338502
AATTTTATGAAAAAATGCGTCGGTAGCCTGAACAGCCGCG	Duo	NA	NA	0.386347	0.338502
AATTTTATGAAAAAATGCGTTGTTTGCTCGACTAAAGCAG	Duo	0.781954	0.339421	0.450738	0.338502
AATTTTATGAAAAAATGCTACCTAAACACTGCCGGCCCCG	Duo	0.387067	0.486863	0.136587	0.354377
AATTTTATGAAAAAATGCTCAACTGCTTTGCCTTACTCCG	Duo	0.567332	1.01803	0.300492	1.11239
AATTTTATGAAAAAATGGACACGACTGACATTAAAATTTG	Duo	0.946164	0.427809	NA	NA
AATTTTATGAAAAAATGGACAGTTTGTGAAAGTGGATTGG	Duo	0.573433	0.493799	0.540885	0.39809
AATTTTATGAAAAAATGGACCCAGTGCAGAATCGCACTAG	Duo	NA	NA	0.300492	0.338502
AATTTTATGAAAAAATGGACGTCCACCACCACTGACCACG	Duo	NA	NA	0.277377	0.338502
AATTTTATGAAAAAATGGACTACCTTCCCAACGGACCGGG	Duo	NA	NA	0.0901475	0.841902
AATTTTATGAAAAAATGGCAACCAGTGGTGCCCCTAATAG	Duo	NA	NA	0.170549	0.186444
AATTTTATGAAAAAATGGCACAGACACGGTTCCAACAGGG	Duo	0.661653	0.339421	0.495811	0.349741
AATTTTATGAAAAAATGGCAGCATACGGAAAGACTTCTAG	Duo	0.591353	0.380648	0.283321	0.338502
AATTTTATGAAAAAATGGCAGCTGCTCATACTACCACCTG	Duo	NA	NA	0.138688	0.538875
AATTTTATGAAAAAATGGCAGGAAAGCGCTGCACACGCCG	Duo	0.607164	0.643327	0.351423	0.404382
AATTTTATGAAAAAATGGCCAGTTGAAGGTTACCATCCGG	Duo	NA	NA	0.159084	0.939656
AATTTTATGAAAAAATGGCCATCCGCCTCCGCTCTGCCCG	Duo	NA	NA	0.450738	0.338502
AATTTTATGAAAAAATGGCCCTGCATTCCCCTCCACGCAG	Duo	0.45271	0.0408789	0.199163	0.0480134
AATTTTATGAAAAAATGGCCGACATACGAAATAACCCAAG	Duo	0.573433	0.339421	0.367268	0.338502
AATTTTATGAAAAAATGGCGACAGGTTCCATACATCACAG	Duo	0.430075	0.562493	0.295028	0.338502
AATTTTATGAAAAAATGGCGCGGTATCGGGATTCCGCGAG	Duo	0.781954	0.585857	NA	NA
AATTTTATGAAAAAATGGCTGGGGCCGCGCGCCACAACCG	Duo	1.3619	0.562171	0.212112	0.53339
AATTTTATGAAAAAATGGGAACAGACACCACACAAGGCCG	Duo	NA	NA	0.138688	0.90985
AATTTTATGAAAAAATGGGCACCCTTGACCCCGTTCGCAG	Duo	0.240042	0.128777	NA	NA
AATTTTATGAAAAAATGGGCCCCTTTTCCGCAGCCTGTGG	Duo	NA	NA	0.195973	0.338502
AATTTTATGAAAAAATGGGGCTACGCGCACCCGGCGTCGG	Duo	NA	NA	0.122928	0.481054
AATTTTATGAAAAAATGGGTACTGTCCGTCAAAGAGAAAG	Duo	0.227687	0.204901	0.636335	0.338502
AATTTTATGAAAAAATGGTACACGCATCGGGACCACGAAG	Duo	0.305831	0.339421	0.400656	0.338502
AATTTTATGAAAAAATGGTCGCGAAGATTCTATCAAACCG	Duo	0.312782	0.641893	0.36059	0.61327
AATTTTATGAAAAAATGGTCTTCCGTAATACGCGCACAGG	Duo	0.0614392	0.491747	0.701147	0.455834
AATTTTATGAAAAAATGTAACCTAGCACCAGAGCAGCGAG	Duo	0.593206	0.656391	0.313557	0.338502
AATTTTATGAAAAAATGTAAGCACACAAAAGCCCCCTTAG	Duo	NA	NA	0.28976	0.338502
AATTTTATGAAAAAATGTAAGCTGTGTCAACTCTATCTCG	Duo	NA	NA	0.120197	0.338502
AATTTTATGAAAAAATGTACAGACCGTGTTACTACCTGCG	Duo	NA	NA	0.120197	0.338502
AATTTTATGAAAAAATGTACCCCCACCACGAGAGTGCCGG	Duo	0.477861	0.339421	0.300492	0.338502
AATTTTATGAAAAAATGTACCTTACACGTAGCGCACACCG	Duo	0.573433	2.05015	0.554754	1.89506
AATTTTATGAAAAAATGTACGCCCAGCACATCACTACGCG	Duo	NA	NA	0.355127	0.683252
AATTTTATGAAAAAATGTACGTGCCGGTCTTCATTACGCG	Duo	0.202388	0.339421	0.356834	0.338502
AATTTTATGAAAAAATGTACTAACGTCCTTAGACCCCGCG	Duo	0.156391	0.522869	NA	NA
AATTTTATGAAAAAATGTAGCGCGAACCACACTACTGTAG	Duo	0.708358	0.46868	0.435195	0.394472
AATTTTATGAAAAAATGTATCACATCAGGTCCTTATCGCG	Duo	NA	NA	0.216354	0.38742
AATTTTATGAAAAAATGTATCCGCGCTTCTCAAGCTCGTG	Duo	0.469172	0.653903	0.409761	0.338502
AATTTTATGAAAAAATGTCAACTGCCCAAGTTGTTCCTAG	Duo	0.547368	0.339421	0.16694	0.338502
AATTTTATGAAAAAATGTCACTCAGCGCTAAGACTCGAAG	Duo	0.50597	0.359599	0.194914	0.338502
AATTTTATGAAAAAATGTCAGAATCCTCGACACTTACTGG	Duo	NA	NA	0.0783892	0.338502
AATTTTATGAAAAAATGTCCAATTCGACCACTATCACCTG	Duo	NA	NA	0.240393	0.338502
AATTTTATGAAAAAATGTCCAGACCTACCGATCCGCAAAG	Duo	0.114687	0.373764	0.432708	0.338502
AATTTTATGAAAAAATGTCCCCTATTCACGTTCATCCAAG	Duo	NA	NA	0.350574	0.338502
AATTTTATGAAAAAATGTCCCCTGCGTGGAAACGACAAAG	Duo	0.270333	0.0352887	0.163905	0.0619223
AATTTTATGAAAAAATGTCCCGCCATTGAGTCACCTACAG	Duo	0.388454	0.339421	0.478909	0.338502
AATTTTATGAAAAAATGTCGCCCTCGCCACACAGACCACG	Duo	1.05129	0.339421	0.375615	0.338502
AATTTTATGAAAAAATGTGAAGCACACATACATTCAAGAG	Duo	0.675831	0.152652	0.634371	0.338502
AATTTTATGAAAAAATGTGCCCAGCCAACCCCACCCTGTG	Duo	0.45271	0.344825	0.180295	0.338502
AATTTTATGAAAAAATGTGCGGTGAGAGACGACAGGGGTG	Duo	0.161278	0.339421	NA	NA
AATTTTATGAAAAAATGTGTGCAAGACACAGTATTCCAGG	Duo	0.316897	0.339421	0.284676	0.338502
AATTTTATGAAAAAATGTTACCCTCGAAGTTTGATCACTG	Duo	0.312782	0.339421	0.36059	0.401189
AATTTTATGAAAAAATGTTCCCGCAAACACACGCTAGAAG	Duo	0.943389	1.2754	0.901475	0.718946
AATTTTATGAAAAAATGTTCCCTCTCGCGGAAAAGCGTCG	Duo	NA	NA	0.300492	0.355793
AATTTTATGAAAAAATGTTGCTCTACCTCAACGCAGGCAG	Duo	0.275248	0.339421	0.23723	0.338502
AATTTTATGAAAAACAAAAATGCCTACTTACCACCACACG	Duo	1.52318	6.3881	1.47514	5.15967
AATTTTATGAAAAACAAAAATGCCTTTCCATCGACACTAG	Duo	NA	NA	0.36059	0.899729
AATTTTATGAAAAACACGAAAAATGTTAGGCACCAACACG	Duo	0.297744	3.3188	NA	NA
AATTTTATGAAAAACATAGGAACCCTACCGCAAAATGTTG	Duo	1.9251	3.37627	0.824206	3.05566
AATTTTATGAAAAACCAAAATGTCCCAACATCCTACAAAG	Duo	NA	NA	1.30622	8.75994
AATTTTATGAAAAACCCCAACACGCGCGAAAGCCTGAGGG	Solo	2.27325	4.49934	0.839305	5.47645
AATTTTATGAAAAACCGCACGGACGTCATAAAATGCCCTG	Duo	0.804656	3.30127	0.901475	2.36038
AATTTTATGAAAAACGAAAAATGTTATTCAGGCCGGGTGG	Duo	0.635762	7.56117	1.48939	7.00747
AATTTTATGAAAAACGCAATACGACCAAAATGTTATATCG	Duo	1.13762	2.53598	0.664245	2.56733
AATTTTATGAAAAACGCCCGAAAAAATGCGAAAGCCTCCG	Duo	1.54827	2.97481	0.804889	2.87669
AATTTTATGAAAAACGCCGCGGCCCGTGAAAATGCTACCG	Duo	1.51178	1.68505	0.788791	1.89462
AATTTTATGAAAAACGCTCCAGACCCAAAAAATGTAAAGG	Duo	NA	NA	0.103026	0.670729
AATTTTATGAAAAACTACGGGGACGAACCGAAAATGCTCG	Duo	1.62473	7.27187	NA	NA
AATTTTATGAAAAACTCCGCCCACGGACAAAATGACAACG	Duo	0.602104	0.890632	0.135221	0.899729
AATTTTATGAAAAAGAACGCGAAAAATGTGCAACCGCCTG	Duo	2.3224	9.17847	1.31124	8.27085
AATTTTATGAAAAAGACCCTTAGGTGCGCCGAAAATGACG	Duo	1.00351	0.902137	0.480787	1.66476
AATTTTATGAAAAAGAGGCAAAATGCTTATACCCATACTG	Duo	NA	NA	0.636335	1.31891
AATTTTATGAAAAAGCCTCCCAACCTCATCAACAAACAGG	Solo	2.51901	2.96228	1.50246	2.99264
AATTTTATGAAAAAGCTAGATTCATCAAGGACAAAATGTG	Duo	1.36024	8.77041	1.89541	7.37833
AATTTTATGAAAAAGCTTCCGAGGAAAAATGTCCGCCCAG	Duo	NA	NA	1.06538	5.41659
AATTTTATGAAAAAGGAAAATGCGAAACTACACACGAGCG	Duo	1.48137	1.66903	0.732449	4.20662
AATTTTATGAAAAAGGAAGAACAAACAAAAAATGGCACCG	Duo	1.98208	8.61921	0.856401	7.27799
AATTTTATGAAAAAGGCCCTACAAACCAAAAATGCCGCGG	Duo	0.747956	1.41858	1.14733	1.45239
AATTTTATGAAAAAGGGTGGGAACACCGAAAATGTGCCCG	Duo	0.399355	0.339421	NA	NA
AATTTTATGAAAAATAAAAATGAGCCGCAGATCTACCGCG	Duo	1.03218	3.75212	0.624098	3.40949
AATTTTATGAAAAATCAAAATGATTCCGCGCCTCAGGTAG	Duo	0.724336	1.64519	0.48541	1.57364
AATTTTATGAAAAATCAAAATGGCCAATACATACCTGTTG	Duo	NA	NA	0.585959	2.61826
AATTTTATGAAAAATGAAAAACCTACCTTACCGAGCTTGG	Duo	0.252985	0.369298	0.144236	0.353864
AATTTTATGAAAAATGAAAAGATACTTTGTAGTATCACCG	Duo	NA	NA	0.212112	0.39982
AATTTTATGAAAAATGAAACACACCCTACGTATATCCCCG	Duo	0.688119	3.31777	0.664245	3.21831
AATTTTATGAAAAATGAAACATCTCGCCCTATATTGCCAG	Duo	0.443107	1.35636	0.296007	1.38136
AATTTTATGAAAAATGAAACCCTACAATCCTCCTCCCAAG	Duo	0.758955	0.835695	0.685905	0.896807
AATTTTATGAAAAATGAAACGTCAATAAAGTTACGTTCCG	Duo	NA	NA	0.146185	0.0457399
AATTTTATGAAAAATGAAACGTCCCGTGATTCACCTAGGG	Duo	0.653713	0.391975	0.323606	0.411823
AATTTTATGAAAAATGAAACTACACTCCGACCCTACATCG	Duo	0.261785	0.34339	0.200328	0.406197
AATTTTATGAAAAATGAAAGCCCGAAGACGATACCGGAAG	Duo	0.516089	0.477632	0.375615	0.338502
AATTTTATGAAAAATGAAAGCGGCTGTCCTACAAGAAAAG	Duo	0.234586	3.04056	NA	NA
AATTTTATGAAAAATGAAATCACGTGCATCCTGCAGTGTG	Duo	0.716791	0.339421	0.180295	0.848759
AATTTTATGAAAAATGAACAAAGCTGCCCTTTCCCAATCG	Duo	1.54827	2.3817	1.27267	2.79798
AATTTTATGAAAAATGAACACACCAATAGCACCGGACACG	Duo	NA	NA	0.375615	1.55128
AATTTTATGAAAAATGAACAGCCTACTGCAGACCGACACG	Duo	NA	NA	0.0819523	0.338502
AATTTTATGAAAAATGAACCACAACCATCACAAAGTTCTG	Duo	1.2595	2.37175	1.99892	2.6648
AATTTTATGAAAAATGAACCACCGCCCAACGCTGTCCCCG	Duo	1.13383	2.9176	NA	NA
AATTTTATGAAAAATGAACCACTCGGAACAGGGCTCCCAG	Duo	NA	NA	0.300492	0.990862
AATTTTATGAAAAATGAACCAGACACTGGGGGCGAACAGG	Duo	NA	NA	0.346721	0.0457399
AATTTTATGAAAAATGAACCCCAGCCAACCCACGAAAGAG	Duo	0.825743	1.91586	0.608496	2.40781
AATTTTATGAAAAATGAACCCCGAAATTACACCACGCGTG	Duo	NA	NA	0.327809	0.338502
AATTTTATGAAAAATGAACCCTACACCGTCCTAAACGCGG	Duo	NA	NA	0.364426	0.148549
AATTTTATGAAAAATGAACCCTACCAGCCCCGCGCCCCTG	Duo	NA	NA	0.284676	0.351993
AATTTTATGAAAAATGAACCGAATAAGGAAATTTTCTCAG	Duo	NA	NA	0.187807	0.886471
AATTTTATGAAAAATGAACCTAATAGTGGCAGGGACAGGG	Duo	0.836256	1.28712	0.996367	1.27917
AATTTTATGAAAAATGAACGAAATCTTCCCATAACCGCTG	Duo	NA	NA	0.225369	0.338502
AATTTTATGAAAAATGAACGGGATCCCACTCCGTGTTCAG	Duo	NA	NA	0.534208	0.315697
AATTTTATGAAAAATGAAGAACCCTCACCAACTGAGTCTG	Duo	NA	NA	0.540885	1.21212
AATTTTATGAAAAATGAAGACCCATTAGGCTTAACAATAG	Duo	NA	NA	0.509529	0.0703929
AATTTTATGAAAAATGAAGACCGGCTCCACCCAGTATCCG	Duo	0.716791	0.806811	0.0474461	0.932225
AATTTTATGAAAAATGAAGGAGATCGGCGAGGCTTCTCTG	Duo	0.229373	0.510282	0.100164	0.370467
AATTTTATGAAAAATGAAGTAAATTCCGCGTCTAGCGCTG	Duo	NA	NA	0.26514	0.338502
AATTTTATGAAAAATGAAGTGAGTACACGACCCAATAGTG	Duo	0.300052	0.223949	0.220769	0.338502
AATTTTATGAAAAATGAAGTTACCGACGCGTACCCTCCAG	Duo	0.622867	3.19734	0.655618	2.53554
AATTTTATGAAAAATGAATACAAAATCTCGCCTAAAGGAG	Duo	NA	NA	0.300492	1.25764
AATTTTATGAAAAATGAATACGCTGACGCTCTAGCCACAG	Duo	0.354179	0.339421	0.480787	0.338502
AATTTTATGAAAAATGAATCCGACAAAGCGAAAGCCGACG	Duo	NA	NA	0.375615	0.980463
AATTTTATGAAAAATGAATTCAGCCGCATCACCTTCCACG	Duo	1.97834	1.80408	0.729766	1.89461
AATTTTATGAAAAATGAATTCTCTCACTCGTCTTTCCTCG	Duo	0.602104	0.501399	0.491714	0.620171
AATTTTATGAAAAATGACAAAAACCCCAGCCTTGCACCGG	Duo	0.237283	0.339421	0.338053	0.338502
AATTTTATGAAAAATGACAAACCGCACCAGCCGCGCGCAG	Duo	NA	NA	0.270443	0.338502
AATTTTATGAAAAATGACACACTAAGCCTCGTACAGCGGG	Duo	1.03218	0.339421	NA	NA
AATTTTATGAAAAATGACACGTGGCGCGCCGCACTGGGAG	Duo	0.352882	0.339421	0.208033	0.338502
AATTTTATGAAAAATGACAGCCGCTTTCCGTATCCCACTG	Duo	1.29022	3.15096	2.54534	3.86849
AATTTTATGAAAAATGACATTACTAGCTATCCTCCCCCCG	Duo	0.796434	2.88664	1.18831	3.48046
AATTTTATGAAAAATGACCACCAACATAGCGGGATAGCGG	Duo	NA	NA	0.737571	0.0709198
AATTTTATGAAAAATGACCCACTACGACTGGAATTTTTCG	Duo	NA	NA	0.100164	0.592672
AATTTTATGAAAAATGACCCGACGCCACCCTGGCGCCTAG	Duo	0.897547	0.34816	0.670328	0.353346
AATTTTATGAAAAATGACCGACATCTTTACAACAGCGCGG	Duo	NA	NA	0.200328	0.338502
AATTTTATGAAAAATGACCGCCAAGAAATCACGCGCGTCG	Duo	0.204797	0.339421	0.0948921	0.338502
AATTTTATGAAAAATGACCTCCCCCGAACCTATCATTACG	Duo	0.491514	0.349187	0.616799	0.338502
AATTTTATGAAAAATGACCTTTTCGTGTATAGCCACCTGG	Duo	0.175216	2.60533	0.200328	0.201046
AATTTTATGAAAAATGACGACCAACGCTCTACTAACATAG	Duo	0.516089	0.0352887	NA	NA
AATTTTATGAAAAATGACGAGAGACGTACCGCCTCGCCAG	Duo	NA	NA	0.300492	0.338502
AATTTTATGAAAAATGACGCAATATTAATATTCTGCCTAG	Duo	NA	NA	0.480787	0.350479
AATTTTATGAAAAATGACGCCAACCAGCCCTCACATATCG	Duo	0.444905	1.40344	2.32881	1.40645
AATTTTATGAAAAATGACGGAAGAGCGCCCAAAAACTGCG	Duo	0.204797	0.411344	0.283321	0.347205
AATTTTATGAAAAATGACGGTAGTGAATACACTCCATCTG	Duo	0.55728	0.397391	0.55591	0.513354
AATTTTATGAAAAATGACGTCCCCTGCCAGTCCCACCGAG	Duo	0.215037	0.0352887	0.103026	0.128065
AATTTTATGAAAAATGACTACCCAAACACCCATTCCGCGG	Duo	NA	NA	0.631033	0.338502
AATTTTATGAAAAATGACTCAAGCATAGCCGAACCCCCAG	Duo	0.328881	0.394033	0.525861	0.338502
AATTTTATGAAAAATGACTCCACTCCCACGCTTACTACTG	Duo	NA	NA	0.472201	1.84461
AATTTTATGAAAAATGACTCCTCCTTGGGTTTCACGGTTG	Duo	0.111501	0.120631	0.147783	0.0474338
AATTTTATGAAAAATGACTCGAACATCGTTTCCATATCAG	Duo	1.21854	2.04738	0.531639	1.6185
AATTTTATGAAAAATGACTCGGACAGTGGGACGCTTTCCG	Duo	NA	NA	0.208033	0.143013
AATTTTATGAAAAATGAGAAACTAACGGTTCAACGAAGTG	Duo	0.197118	0.339421	NA	NA
AATTTTATGAAAAATGAGACGAATCCAACCGCCAGCACTG	Duo	0.907935	1.01364	0.683878	1.01477
AATTTTATGAAAAATGAGACTGTAAGATACCGACAGCGTG	Duo	0.408206	0.65984	0.176069	0.338502
AATTTTATGAAAAATGAGAGCCTGGCCGCGTTGTACCAGG	Duo	NA	NA	0.242705	0.354275
AATTTTATGAAAAATGAGCAGCACGCTTACAGCGAAACAG	Duo	0.0747956	0.725525	0.400656	0.899729
AATTTTATGAAAAATGAGCATAAACAGCCGCAAAGCCGCG	Duo	0.486171	0.488957	0.23061	0.558559
AATTTTATGAAAAATGAGCCGCATCGCCGGGAGAACCCCG	Duo	NA	NA	0.600983	0.145741
AATTTTATGAAAAATGAGCGCATCGCAGGGCTGAACAGCG	Duo	NA	NA	0.112684	0.0457399
AATTTTATGAAAAATGAGGAAGCTTATCCTGGGGGACCAG	Duo	NA	NA	0.180295	0.408844
AATTTTATGAAAAATGAGGAGGGACCGAATTACCAGCAGG	Duo	0.286716	0.339421	0.200328	0.525989
AATTTTATGAAAAATGAGGCGATACCAAGTACGTGCAAGG	Duo	NA	NA	0.540885	0.899729
AATTTTATGAAAAATGAGGGTTATCGCTGTGGAAATCAAG	Duo	0.382289	2.6339	0.651065	1.89236
AATTTTATGAAAAATGAGTTGCCACGAGTCTCACGATTGG	Duo	NA	NA	0.0621707	0.0711418
AATTTTATGAAAAATGATAAAGCGTCCGTACACATCAAAG	Duo	2.2794	0.116898	1.19124	0.243861
AATTTTATGAAAAATGATACAGCACAAGCCATCACAGCGG	Duo	0.117293	0.514091	NA	NA
AATTTTATGAAAAATGATAGTAAACACCGCCACACTTCTG	Duo	1.32932	4.2377	NA	NA
AATTTTATGAAAAATGATCAAGTAAGCACAGAAAGAGGCG	Duo	0.240842	0.339421	NA	NA
AATTTTATGAAAAATGATCAGCTGAGAGCCTTGCGGACAG	Duo	NA	NA	0.491714	0.365225
AATTTTATGAAAAATGATCCACGGCAACTCCGTGGCGGTG	Duo	NA	NA	0.53269	0.137747
AATTTTATGAAAAATGATCCCGTTCACGGTGAACAAACCG	Duo	0.17203	0.283384	0.0551924	0.472178
AATTTTATGAAAAATGATCGTAAATCACGTGAACTGATAG	Duo	0.165994	0.0869528	0.231808	0.0728542
AATTTTATGAAAAATGATCTCTCGCAACGTCAACTTCTCG	Duo	0.447994	0.347275	0.418542	0.400954
AATTTTATGAAAAATGATCTTCACAATTTACCGGCCCTCG	Duo	0.0955721	0.723643	0.0901475	0.41529
AATTTTATGAAAAATGATTGCTACGCCCTCACACCAGCGG	Duo	0.469172	0.425788	0.286833	0.576676
AATTTTATGAAAAATGATTTGCAGCAACCAAGCTCCAAAG	Duo	0.630776	0.848667	0.0643911	0.910073
AATTTTATGAAAAATGCAAAAACACGCCGACAGGCACACG	Duo	1.03218	0.39057	0.231808	0.338502
AATTTTATGAAAAATGCAAAAAGAGGTGTTCACGGACACG	Duo	0.635762	0.791888	0.472201	1.02747
AATTTTATGAAAAATGCAAACATTACTCTCAGTACCCGTG	Duo	1.1208	2.8916	0.582492	2.78112
AATTTTATGAAAAATGCAAACCCGACACGTCTTGACGTTG	Duo	NA	NA	0.0819523	0.338502
AATTTTATGAAAAATGCAAACCGACTCAAACTCACTGAGG	Duo	NA	NA	0.409761	0.349899
AATTTTATGAAAAATGCAAATTCTCCACTACCAGCCGCAG	Duo	NA	NA	0.450738	0.338502
AATTTTATGAAAAATGCAACACGCCTCCGGCCACCCAGCG	Duo	0.390977	0.339421	0.117584	0.338502
AATTTTATGAAAAATGCAACGGACACAACCACTACGAGTG	Duo	NA	NA	0.806583	3.08383
AATTTTATGAAAAATGCAAGGGCAGCGCGATACCGGAGGG	Duo	1.26759	1.78476	0.793298	2.39989
AATTTTATGAAAAATGCAAGGTTAAACGAGGCGACTTACG	Duo	0.0716791	0.494403	0.315516	0.622313
AATTTTATGAAAAATGCAATCAAGCCGGTCGTTAAGCCTG	Duo	0.195488	0.890632	0.112684	0.899729
AATTTTATGAAAAATGCAATCATATCCAGTTTAAACAACG	Duo	0.354179	0.127233	0.169027	0.338502
AATTTTATGAAAAATGCAATCCTGTTAAGGCCACTAAAGG	Duo	0.593206	0.480548	0.504826	0.566413
AATTTTATGAAAAATGCAATTGACGTGAGATCTAGCCCTG	Duo	0.184318	0.339421	NA	NA
AATTTTATGAAAAATGCAATTGCGTACGATAATAAAAACG	Duo	NA	NA	0.300492	1.59323
AATTTTATGAAAAATGCACAAACTGCAGGGCACCCCCGCG	Duo	NA	NA	0.053028	0.338502
AATTTTATGAAAAATGCACAACCTGACGCGCCGACCAGAG	Duo	0.202388	0.360973	NA	NA
AATTTTATGAAAAATGCACAAGACCCCAGTCAGTCGCTAG	Duo	0.174355	0.339421	0.174479	0.338502
AATTTTATGAAAAATGCACAAGGCAACAACTCCCCCAAAG	Duo	NA	NA	0.540885	3.97308
AATTTTATGAAAAATGCACAAGGTGCTGACCCCAGCGTAG	Duo	NA	NA	0.0901475	0.338502
AATTTTATGAAAAATGCACACAAATTGCAGCAGCGATCAG	Duo	0.600481	1.47868	0.795419	1.48251
AATTTTATGAAAAATGCACACCCCAGAGCGAACCCGAGTG	Duo	0.446003	0.349212	0.46628	0.351122
AATTTTATGAAAAATGCACAGGGCTATTCTTCTTACCCAG	Duo	0.737271	2.02435	0.573666	2.14873
AATTTTATGAAAAATGCACATTACAACCCCCACAACGCTG	Duo	1.29022	2.69896	NA	NA
AATTTTATGAAAAATGCACCCCTCCGCCTTTCCGCCGGGG	Duo	NA	NA	0.300492	0.338502
AATTTTATGAAAAATGCACCCTACACAGCGCTAAGAGTGG	Duo	0.224962	0.339421	0.076181	0.338502
AATTTTATGAAAAATGCACCCTTATCCATCAGTGATTCAG	Duo	0.111501	0.0352887	0.327809	0.0519296
AATTTTATGAAAAATGCACGACAATTTACGCCAGCCACCG	Duo	NA	NA	0.427015	2.57734
AATTTTATGAAAAATGCACGAGACACCGCACTGAATTCTG	Duo	0.122878	0.201595	0.245857	0.338502
AATTTTATGAAAAATGCACGATTAAAGGCCAGGAGGAAAG	Duo	0.099248	0.339421	0.254262	0.338502
AATTTTATGAAAAATGCACGTACAGGTTCTGCCGTTAACG	Duo	NA	NA	0.122928	0.338502
AATTTTATGAAAAATGCACTAGCCACACGCGGCCCACAAG	Duo	0.0358395	0.339421	NA	NA
AATTTTATGAAAAATGCAGAAGACCCACGCGCTGCAACCG	Duo	NA	NA	0.0901475	0.608138
AATTTTATGAAAAATGCAGAAGCCACTTACGCCGCCTCCG	Duo	1.05129	0.503506	0.375615	0.506847
AATTTTATGAAAAATGCAGAGGTACGTTGCGCAGGCGTAG	Duo	0.187468	0.34726	0.295311	0.338502
AATTTTATGAAAAATGCAGCCCCCAGCCGCCCACCCGTAG	Duo	NA	NA	0.290798	0.338502
AATTTTATGAAAAATGCAGCCGAATCGATTACGAGGAACG	Duo	NA	NA	0.150246	0.955145
AATTTTATGAAAAATGCAGCCTGCCGCTATCCCATCCAAG	Duo	NA	NA	0.231808	0.0908338
AATTTTATGAAAAATGCAGGAGGGAATCTAGTCACTACAG	Duo	0.286716	0.240795	NA	NA
AATTTTATGAAAAATGCAGGCGTAGCCCCCCGTCAGTGGG	Duo	1.04261	1.13526	1.11182	0.958024
AATTTTATGAAAAATGCATACAACTACAGAGCTATCCGAG	Duo	0.860149	1.64684	0.643911	1.74538
AATTTTATGAAAAATGCATACGGGGGTGGCCTACTCGTTG	Duo	0.650924	0.339421	0.143091	0.338502
AATTTTATGAAAAATGCATACTTGCCTGTCGGGGCCTTAG	Duo	0.645112	1.70449	0.948921	1.28243
AATTTTATGAAAAATGCATATAGGGATAATCTAATCACAG	Duo	NA	NA	0.332122	0.338502
AATTTTATGAAAAATGCATCGACGGACTATATTAAACGCG	Duo	NA	NA	0.142338	0.899729
AATTTTATGAAAAATGCATCGCGCACGTATAGAAGCGTAG	Duo	NA	NA	0.140856	0.338502
AATTTTATGAAAAATGCATTCACAAATAATCGCTTGGTCG	Duo	0.358395	1.13401	0.163905	1.02635
AATTTTATGAAAAATGCATTTCCTGGTCCGTGTGCGCGCG	Duo	NA	NA	0.100164	0.338502
AATTTTATGAAAAATGCCAAAACTCCTCCCGCTCCCCGTG	Duo	NA	NA	0.737571	1.6185
AATTTTATGAAAAATGCCAAAGAAATTGCCCTCCCATTCG	Duo	2.34152	4.83373	1.80295	4.65189
AATTTTATGAAAAATGCCAACCACAGGAGCGGTAGATCAG	Duo	0.739426	2.03246	0.803132	2.1236
AATTTTATGAAAAATGCCAATAGCCCTAACGATAACCACG	Duo	2.19816	5.29843	1.35221	4.8707
AATTTTATGAAAAATGCCAATTCCCAACTGACCACCCACG	Duo	NA	NA	0.25041	0.338502
AATTTTATGAAAAATGCCACAACCTATCTACTTAGCTCTG	Duo	1.51178	3.61593	0.534596	3.04526
AATTTTATGAAAAATGCCACCCAAATACTAGCATCCGAGG	Duo	0.0860149	0.339421	NA	NA
AATTTTATGAAAAATGCCACCCTCAACTACAGACTCGCGG	Duo	NA	NA	0.427015	0.338502
AATTTTATGAAAAATGCCACCTATCCTGCCAAACGCCCTG	Duo	NA	NA	0.319878	0.899729
AATTTTATGAAAAATGCCACGCTACGTTCGCACGTGGCAG	Duo	NA	NA	0.208033	0.338502
AATTTTATGAAAAATGCCAGAGAGAAACGCATTCCCGGAG	Duo	0.802806	2.87417	0.400656	2.69317
AATTTTATGAAAAATGCCAGCCAGTCCGCTAAAACACAAG	Duo	0.602104	1.63259	NA	NA
AATTTTATGAAAAATGCCAGCCCCGCTTCGCGATTGGCTG	Duo	0.201311	0.339421	0.394395	0.338502
AATTTTATGAAAAATGCCAGCGAACCACAGGGTTCCAAAG	Duo	0.286716	0.449531	0.14718	0.338502
AATTTTATGAAAAATGCCATTCCTAACGCTGTCCACGAGG	Duo	NA	NA	0.0445173	0.0924561
AATTTTATGAAAAATGCCCAAGCACAAGTGGCTCACCGTG	Duo	0.537593	0.388522	0.366224	0.338502
AATTTTATGAAAAATGCCCATCCCACGAACGATAGTTCCG	Duo	NA	NA	0.281711	0.338502
AATTTTATGAAAAATGCCCCATACGCTCTGCCGTTCCAAG	Duo	0.248488	0.0413888	0.138688	0.0457399
AATTTTATGAAAAATGCCCCGGAACGCGACAAAACTAACG	Duo	NA	NA	0.300492	0.91524
AATTTTATGAAAAATGCCCCGTGCATCAGCGACAATCGGG	Duo	0.168958	0.0458853	NA	NA
AATTTTATGAAAAATGCCCGAGGCCAGTCCCTTAAGATTG	Duo	0.716791	0.467378	0.367268	0.541556
AATTTTATGAAAAATGCCCTACCCACACCAACCCGTGACG	Duo	NA	NA	0.450738	0.481838
AATTTTATGAAAAATGCCCTAGTAGCAGCAAGGCGCCACG	Duo	NA	NA	0.409761	0.338502
AATTTTATGAAAAATGCCGAGACTCCGCTCTACGGCTTTG	Duo	0.516089	0.403982	0.386347	0.338502
AATTTTATGAAAAATGCCGCACCACACGCACCCTGGCCTG	Duo	NA	NA	0.300492	0.338502
AATTTTATGAAAAATGCCTCACTTCGTCACTATTGCAGAG	Duo	0.359183	0.408316	0.544287	0.538652
AATTTTATGAAAAATGCCTTAAACTGTGGTGATATAGCAG	Duo	0.0860149	0.0352887	NA	NA
AATTTTATGAAAAATGCCTTCACGCGTGGGGAGTTCTGGG	Duo	NA	NA	0.25041	0.338502
AATTTTATGAAAAATGCCTTTGTGGCCTACTTGGCCCGCG	Duo	1.52915	0.339421	0.616799	0.338502
AATTTTATGAAAAATGCGAAAATATATAACGACATCGCCG	Duo	0.630776	1.00995	0.261719	0.954569
AATTTTATGAAAAATGCGACAACAAGAACTCACAGTACTG	Duo	0.737271	2.82451	1.00164	2.04912
AATTTTATGAAAAATGCGAGCCACTATCTGCGCTTGAAGG	Duo	0.231085	0.351606	0.338053	0.383966
AATTTTATGAAAAATGCGAGGGAGGAAATCCCCCGCGTAG	Duo	0.156391	0.339421	0.200328	0.338502
AATTTTATGAAAAATGCGAGGTCACACCAACTACCCCGCG	Duo	0.117293	0.339421	0.16694	0.338502
AATTTTATGAAAAATGCGAGTGGGTCAGTACTGACACTAG	Duo	0.550495	0.448203	0.37862	0.338502
AATTTTATGAAAAATGCGATAGATACCCAGCAGCCGGGCG	Duo	NA	NA	0.300492	0.911211
AATTTTATGAAAAATGCGCAACGATCGACAAATCCAAGCG	Duo	NA	NA	0.0974568	0.376375
AATTTTATGAAAAATGCGCAACTAATCCCATCACTGAAAG	Duo	NA	NA	0.300492	0.338502
AATTTTATGAAAAATGCGCAAGAAAAAATATTTTCACACG	Duo	1.22232	0.375702	0.260426	0.3877
AATTTTATGAAAAATGCGCAATCCCCTAAGTACTTGCTGG	Duo	0.552953	0.449632	0.510836	0.338502
AATTTTATGAAAAATGCGCCTGGAGTATCTACGTACGCGG	Duo	0.430075	0.137491	NA	NA
AATTTTATGAAAAATGCGCGACAATCAACTTCAACTCAGG	Duo	1.40752	2.08119	0.965866	1.1147
AATTTTATGAAAAATGCGCGACATAAGTGTAGAGCAGAGG	Duo	0.34406	0.582337	0.386347	0.338502
AATTTTATGAAAAATGCGGAACAGATTTACAGAGGAACAG	Duo	NA	NA	1.26207	3.29658
AATTTTATGAAAAATGCGGAGGCGGCCCACAAGCACAAGG	Duo	0.215037	0.339421	0.174479	0.338502
AATTTTATGAAAAATGCGGCTGGCACCTTACAGCGTAAAG	Duo	0.0781954	0.339421	0.334834	0.338502
AATTTTATGAAAAATGCGGGGCGAACAACCGACCCAAGTG	Duo	NA	NA	0.120197	0.338502
AATTTTATGAAAAATGCGTGGCTCGCCCACGTGGCGTTCG	Duo	0.486877	0.339421	1.28782	0.338502
AATTTTATGAAAAATGCGTGTCAAAGAATCAAGGAACTCG	Duo	NA	NA	0.525861	0.899729
AATTTTATGAAAAATGCTAACAACACGATTACCCGATACG	Duo	0.215037	1.3987	0.515129	1.49908
AATTTTATGAAAAATGCTAACAACGGTTCCCTACCCCCAG	Duo	0.812363	2.35581	1.01074	2.00326
AATTTTATGAAAAATGCTAACACAATCCCGAGAAAAACTG	Duo	NA	NA	1.68275	4.87478
AATTTTATGAAAAATGCTAACGCATTATTGCCGGTTTCTG	Duo	0.430075	0.572326	NA	NA
AATTTTATGAAAAATGCTACTAGTGCATTCTATAATCGAG	Duo	NA	NA	0.379569	0.70522
AATTTTATGAAAAATGCTAGCCTTGGCACGCCTACCCACG	Duo	0.399355	0.339421	0.450738	0.406727
AATTTTATGAAAAATGCTAGCTTCCAACCAGTGAGGTCAG	Duo	0.573433	0.339421	0.751229	0.338502
AATTTTATGAAAAATGCTAGTACACACGCATCCCCCCGAG	Duo	0.732042	2.99042	1.35221	2.64613
AATTTTATGAAAAATGCTAGTTGCACTGGGCGGGAACGCG	Duo	0.573433	0.348444	NA	NA
AATTTTATGAAAAATGCTATAAAAAATACCAGTTCAACGG	Duo	NA	NA	0.270443	0.338502
AATTTTATGAAAAATGCTATAATCAGCTACTCGGTTGCTG	Duo	0.0971136	0.339421	0.225369	0.131339
AATTTTATGAAAAATGCTCAAATCTACGTGAAGAATAGCG	Duo	0.253814	0.0531759	0.128782	0.0986385
AATTTTATGAAAAATGCTCACCGCACCACGAAACCTCTCG	Duo	0.149591	0.339421	0.263508	0.437973
AATTTTATGAAAAATGCTCAGATCCGATTCTTCGCCTCCG	Duo	0.688119	0.607565	0.600983	0.777487
AATTTTATGAAAAATGCTCGCACGTCAATTCTGGAAACTG	Duo	0.946164	1.54175	NA	NA
AATTTTATGAAAAATGCTCGCTTAGAGCGATCGCGAGCTG	Duo	NA	NA	0.450738	0.0521996
AATTTTATGAAAAATGCTCGGGATAACCTCTCTCGGATAG	Duo	0.817142	0.07349	NA	NA
AATTTTATGAAAAATGCTCGTCAAAGCCCAAGGCCAAAGG	Duo	0.0955721	0.388637	0.257564	0.343033
AATTTTATGAAAAATGCTCTCACCACTACCCCCAGGCTCG	Duo	0.417042	0.361056	0.364426	0.379703
AATTTTATGAAAAATGCTCTCGGAAGGATCACATCCAAAG	Duo	0.796434	0.999602	0.563422	1.01872
AATTTTATGAAAAATGCTCTTAGCCACGCGCCACTAAGCG	Duo	NA	NA	0.0563422	0.747503
AATTTTATGAAAAATGCTGAAGTGGGATCCATACGGGGGG	Duo	NA	NA	0.409761	0.888461
AATTTTATGAAAAATGCTGCACCTACCTACAGTTACCTGG	Duo	0.161278	0.363699	0.274362	0.354922
AATTTTATGAAAAATGCTGCGTACAAAGCCGCGTTCCACG	Duo	0.117293	0.51512	0.169027	0.338502
AATTTTATGAAAAATGCTGTGAGCTCTGCAACCGCTGACG	Duo	NA	NA	0.386347	0.338502
AATTTTATGAAAAATGCTTACAGACACGATACACATTTTG	Duo	2.96274	3.02431	0.759137	3.81078
AATTTTATGAAAAATGCTTACTCAGCACAAACGCTTCGAG	Duo	0.54954	0.339421	0.225369	0.381916
AATTTTATGAAAAATGCTTCAAACTTTTTCCAGACAATTG	Duo	0.781954	1.15679	0.434044	1.24466
AATTTTATGAAAAATGCTTCCTTTTACGAAAATCTCCTCG	Duo	0.268797	0.577469	NA	NA
AATTTTATGAAAAATGCTTCGAAGCGGTATACTCCACAAG	Duo	0.17203	0.423558	NA	NA
AATTTTATGAAAAATGCTTCGCTGCGTACTCTCCGCACGG	Duo	NA	NA	0.180295	0.724019
AATTTTATGAAAAATGCTTCTTCGCCACCCCCTAGAACGG	Duo	0.390977	0.339421	0.208033	0.338502
AATTTTATGAAAAATGCTTGTACGGTGACACGACTAGCAG	Duo	NA	NA	0.284676	0.0771146
AATTTTATGAAAAATGCTTTCCTGCGTCCTTTAATATCCG	Duo	NA	NA	0.112684	0.338502
AATTTTATGAAAAATGGAACGACACTAACACCCCCACCCG	Duo	0.156391	0.339421	0.400656	0.338502
AATTTTATGAAAAATGGAACTCGTAGGTCAAATCGCCGCG	Duo	0.177962	0.382914	0.193173	0.563951
AATTTTATGAAAAATGGAAGCCCAGAATACCGCCATCGCG	Duo	0.603934	0.339421	0.319272	0.338502
AATTTTATGAAAAATGGAATCCTAAGCGCCTCGCACAGAG	Duo	NA	NA	0.515129	0.338502
AATTTTATGAAAAATGGACAACACTTTAACACGTTAAAGG	Duo	0.226355	0.339421	0.281711	0.338502
AATTTTATGAAAAATGGACACGAGCAAGGGATTAAAACAG	Duo	1.60166	2.68305	1.55054	2.66284
AATTTTATGAAAAATGGACCCAAAAAGCGACACGGAGAAG	Duo	0.330827	0.339421	0.137513	0.351307
AATTTTATGAAAAATGGACCGAAACCTAAACCAACAGCAG	Duo	0.362168	1.1394	NA	NA
AATTTTATGAAAAATGGACGTTTTTACCAGCATTCCAGCG	Duo	0.258045	0.874204	0.327809	0.801174
AATTTTATGAAAAATGGAGAGCCGACTTCACGAACGGAAG	Duo	0.132331	0.339421	NA	NA
AATTTTATGAAAAATGGAGGCCCACGCGGAGAGCGATTAG	Duo	0.258045	0.0480128	0.477252	0.0457399
AATTTTATGAAAAATGGAGGCGTCTGGCAGTCGTCGCGGG	Duo	NA	NA	0.103026	0.338502
AATTTTATGAAAAATGGAGGCTCCATCTTCGAAACATTTG	Duo	0.198496	0.339421	NA	NA
AATTTTATGAAAAATGGAGTGGCAACGGATCGCCTTCCAG	Duo	0.302645	0.278735	0.327809	0.146372
AATTTTATGAAAAATGGAGTTCGGTTTACAGCGGCTCCCG	Duo	NA	NA	0.25041	0.338502
AATTTTATGAAAAATGGATCTACGCCACGTCCACGGCGCG	Duo	0.122878	0.339421	0.29237	0.338502
AATTTTATGAAAAATGGATTTCAGGAGTACCCATCGGAGG	Duo	0.373978	0.739253	0.318168	0.881624
AATTTTATGAAAAATGGCAAAAGACTCACATCCCAAGTGG	Duo	NA	NA	0.48541	0.999885
AATTTTATGAAAAATGGCAAACATCGCTGTGAACCTCCTG	Duo	NA	NA	0.600983	0.389323
AATTTTATGAAAAATGGCAACCTCTCCTACGCTCACTTGG	Duo	0.745463	0.890632	0.848447	0.935193
AATTTTATGAAAAATGGCACACTGGCTGCTGGCGTCCTCG	Duo	0.104896	0.49173	0.204881	0.338502
AATTTTATGAAAAATGGCACCCGTCAAAATCACTCACCAG	Duo	0.252985	0.339421	0.202832	0.35669
AATTTTATGAAAAATGGCACGAGTCCAACAACTAAAACGG	Duo	1.20421	0.902305	0.364057	0.897952
AATTTTATGAAAAATGGCAGCGTGTCGGGCGCTAATTCGG	Duo	0.0758955	0.0611003	0.100164	0.0637297
AATTTTATGAAAAATGGCATAGCACGACACGGAGGCGGAG	Duo	0.497981	0.339421	0.338053	0.338502
AATTTTATGAAAAATGGCCAGACATATCAAAGACAGCAAG	Duo	0.0716791	0.890632	NA	NA
AATTTTATGAAAAATGGCCATACTCGCCACGCTCTACAGG	Duo	NA	NA	0.737571	0.546707
AATTTTATGAAAAATGGCCCACAACCTGGAAAAATCGCTG	Duo	0.249721	0.105864	0.161803	0.335974
AATTTTATGAAAAATGGCCCGACTCCCGTGCAAGGAGTGG	Duo	NA	NA	0.264226	0.0562587
AATTTTATGAAAAATGGCCCTATACAACCGATTTCCCACG	Duo	NA	NA	0.138688	0.868558
AATTTTATGAAAAATGGCCGAGACGAAGCTAGATCATTAG	Duo	NA	NA	0.150246	0.0457399
AATTTTATGAAAAATGGCGACCACCAGGTTCCTGCAAACG	Duo	NA	NA	0.106056	0.0457399
AATTTTATGAAAAATGGCGTTCCGCGCCGTGGAAACGCGG	Duo	NA	NA	0.482933	0.0457399
AATTTTATGAAAAATGGCTGCTCAATTGTTCAGTGGACTG	Duo	0.458746	0.432468	0.427015	0.393092
AATTTTATGAAAAATGGCTTGCTTTCCCTAAGAATCCCTG	Duo	NA	NA	0.176376	0.0477052
AATTTTATGAAAAATGGGAAGGCAACCGGACACACAGAGG	Duo	0.486171	0.798668	0.379569	0.899729
AATTTTATGAAAAATGGGACCCATCTACCCCAGAATAGCG	Duo	0.243086	0.339421	0.185598	0.338502
AATTTTATGAAAAATGGGCACGACTCTCGCAAAAGTCTGG	Duo	NA	NA	0.312049	0.361564
AATTTTATGAAAAATGGGCGAAAGGAGATCACAACGCAGG	Duo	0.473082	0.804165	0.21557	0.826099
AATTTTATGAAAAATGGGCGCCGAGTAGCCCAAGCATCTG	Duo	NA	NA	0.371196	0.0457399
AATTTTATGAAAAATGGGCGTACCAGGCGCGGAGCCAACG	Duo	NA	NA	0.394395	0.155194
AATTTTATGAAAAATGGGTGGCGGCTCCAAAACAACCTCG	Duo	0.101194	0.339421	NA	NA
AATTTTATGAAAAATGGTAATCGCTGTTTAACTAAGCTTG	Duo	0.163838	0.137887	0.247906	0.338502
AATTTTATGAAAAATGGTACACACATCTTGAGGGAGTTGG	Duo	NA	NA	0.400656	0.338502
AATTTTATGAAAAATGGTAGACCTCACTACTTGTTGCTTG	Duo	NA	NA	0.134003	0.0988651
AATTTTATGAAAAATGGTATACCTAACAAATCAAAACTGG	Duo	0.356647	0.555783	0.211283	0.772339
AATTTTATGAAAAATGGTCATAACATTAACATTGAAGCGG	Duo	NA	NA	0.343419	0.662279
AATTTTATGAAAAATGGTCCGAACCATCTTACAACAGTAG	Duo	NA	NA	0.379569	0.0599109
AATTTTATGAAAAATGGTCCGTCAAAAAACAGGGGGTGGG	Duo	0.422529	0.368523	0.329385	0.399492
AATTTTATGAAAAATGGTCTACAGCGCCACACCAAAAGGG	Duo	NA	NA	0.150246	0.338502
AATTTTATGAAAAATGGTTCGCCCATCGCCGGACGCGGGG	Duo	NA	NA	0.310854	0.180864
AATTTTATGAAAAATGTAAAACTCTACGCCGGAGCCTCGG	Duo	0.0661653	0.623994	0.300492	0.338502
AATTTTATGAAAAATGTAAACCGTGCCCGGGAACTCAAAG	Duo	0.286716	0.339421	0.300492	0.338502
AATTTTATGAAAAATGTAAGACTCACCCAGGATCCCTTTG	Duo	0.774134	0.402378	0.300492	0.389801
AATTTTATGAAAAATGTAAGCTGTTTTACCATCTCCGAGG	Duo	0.573433	0.339421	NA	NA
AATTTTATGAAAAATGTAAGGTTTACTGCCAATCACAAAG	Duo	0.938345	0.118852	0.286833	0.338502
AATTTTATGAAAAATGTAATCGGTGAAAGACATATACTGG	Duo	0.34406	0.339421	NA	NA
AATTTTATGAAAAATGTACAATCTGACCTTACCGAAGTTG	Duo	NA	NA	0.701147	0.839597
AATTTTATGAAAAATGTACATAGCGCTACTACAATTGAGG	Duo	NA	NA	0.624098	3.85206
AATTTTATGAAAAATGTACCATCTACCTCAATTACTTCCG	Duo	0.661653	1.88217	1.44236	1.77445
AATTTTATGAAAAATGTACCTGCCACCGGAAACCTCAACG	Duo	NA	NA	0.0290798	0.0513592
AATTTTATGAAAAATGTACGGGGCAACACTCGCGCCAGAG	Duo	0.443107	0.890632	0.664245	0.899729
AATTTTATGAAAAATGTACGTATCCAGCGTGCGCCACTGG	Duo	0.716791	0.339421	0.193173	0.557656
AATTTTATGAAAAATGTACTAGACACCCCTTTACAAGGCG	Duo	0.137624	0.386324	NA	NA
AATTTTATGAAAAATGTACTGAGCTCAAATAAACGTCCAG	Duo	0.34406	0.358579	0.405664	0.338502
AATTTTATGAAAAATGTACTGGGCCAGGATAGATCAAGAG	Duo	1.07519	2.62348	0.948921	2.14052
AATTTTATGAAAAATGTAGACGAGCCCTTCCTGATCTCCG	Duo	0.382289	0.339421	NA	NA
AATTTTATGAAAAATGTAGATATTCAAGCCCAGAGATCTG	Duo	NA	NA	0.554754	0.560504
AATTTTATGAAAAATGTATCACACGAAGCCATTCGTAAGG	Duo	0.210259	0.587984	0.352751	0.369243
AATTTTATGAAAAATGTCAAGCCCCCCATCCCATACCGCG	Duo	0.700862	1.25212	0.334418	1.32307
AATTTTATGAAAAATGTCAGAGAGGCCTTATCTCAGACAG	Duo	0.181084	0.339421	0.400656	0.395663
AATTTTATGAAAAATGTCAGCAGCGTCCAAGCTCCCGCGG	Duo	1.4034	0.398337	0.159084	0.664055
AATTTTATGAAAAATGTCCATTTAAACCGCCAGTTTCCAG	Duo	0.860149	0.339421	0.0901475	0.703944
AATTTTATGAAAAATGTCCCCACCGTCCTATACTACGCAG	Duo	0.50597	0.354235	0.65877	0.338502
AATTTTATGAAAAATGTCCCCAGCCCTGCACTAACACGGG	Duo	NA	NA	0.26293	0.338502
AATTTTATGAAAAATGTCCCCTCACACACAGGCCACGCTG	Duo	NA	NA	0.050082	0.338502
AATTTTATGAAAAATGTCCCGTACAACTCATTGGCTCGCG	Duo	0.12743	0.404206	0.315516	0.338502
AATTTTATGAAAAATGTCCGACGGTCAAAACGTCTCCGAG	Duo	0.286716	0.339421	0.563422	0.352536
AATTTTATGAAAAATGTCGAGGGTACGTACAGTCAGCGAG	Duo	0.50597	1.20957	1.27709	1.33128
AATTTTATGAAAAATGTCGCCTCCCCGCAGCACACCACCG	Duo	NA	NA	0.521907	0.849252
AATTTTATGAAAAATGTCGCGTTAGCCCTTCCTGGTAAAG	Duo	NA	NA	0.131465	0.338502
AATTTTATGAAAAATGTCGCTACACCTCCTTTTCCCCACG	Duo	NA	NA	0.751229	0.899729
AATTTTATGAAAAATGTCGCTCGACTCATCATCCTACTGG	Duo	0.860149	0.685101	0.701147	0.459393
AATTTTATGAAAAATGTCGCTGTCGTGCCAACTCACATTG	Duo	0.564473	0.94916	0.474461	0.924402
AATTTTATGAAAAATGTCTCCATTAGCGACAAAACTATCG	Duo	NA	NA	0.312049	0.17224
AATTTTATGAAAAATGTCTGGTACCGGTTTAACCACGTGG	Duo	NA	NA	0.277377	0.386848
AATTTTATGAAAAATGTGAGAGCTTGCTTACGATTCGCTG	Duo	0.400414	0.579149	0.416065	0.338502
AATTTTATGAAAAATGTGATCAAATCCCCATCTCCCACTG	Duo	NA	NA	0.689363	0.338502
AATTTTATGAAAAATGTGCAACCCCTGTTAGATCATTTGG	Duo	NA	NA	0.416065	0.338502
AATTTTATGAAAAATGTGCACCCAACATCGAAAGCTCCCG	Duo	NA	NA	0.375615	0.866871
AATTTTATGAAAAATGTGCAGAGCCAGGCACCGGGAAACG	Duo	0.931828	0.679492	0.901475	0.833953
AATTTTATGAAAAATGTGCCCCCGTTCTCAAAAAACATTG	Duo	0.562405	0.890632	0.348297	1.20408
AATTTTATGAAAAATGTGCTTAACGGGTTGGAATACGCAG	Duo	0.532473	0.588505	0.204881	0.754674
AATTTTATGAAAAATGTGGAGAGAAAAGGGGCCTGGGCGG	Duo	0.117293	0.410914	0.371196	0.338502
AATTTTATGAAAAATGTGGCCCTGATAGGATTAGTCAAAG	Duo	0.122878	0.0506754	0.135221	0.0457399
AATTTTATGAAAAATGTGGCGCATCCGCAAGGTCCGAGAG	Duo	1.00351	3.83709	0.343419	0.440731
AATTTTATGAAAAATGTGTATCAGCGATCACCACTCAGCG	Duo	0.553994	1.50159	0.65877	1.51181
AATTTTATGAAAAATGTGTTCAATTTACCCCTAGGGACGG	Duo	0.34406	0.339421	0.193173	0.445062
AATTTTATGAAAAATGTTACTTTCCGTTCCATCCCGCCAG	Duo	1.29022	2.36713	0.715877	2.62152
AATTTTATGAAAAATGTTAGACGTGACTATTTCTGGTTGG	Duo	NA	NA	0.321955	0.899729
AATTTTATGAAAAATGTTATCGCATCATTATCACGCGGTG	Duo	0.416201	0.339421	0.187099	0.338502
AATTTTATGAAAAATGTTCCGCACTGCTACGGCAGAGGTG	Duo	0.256536	1.18782	0.251231	0.338502
AATTTTATGAAAAATGTTCCTAAATATCAATCCACTTACG	Duo	NA	NA	0.540885	3.05245
AATTTTATGAAAAATGTTCCTCTCGGGATAACGACGCTAG	Duo	NA	NA	0.0858548	0.0541788
AATTTTATGAAAAATGTTCGGCAAAGCGAGCAAGCGCAGG	Duo	0.286716	0.339421	0.212112	0.393366
AATTTTATGAAAAATGTTCGGCGTAAATCATTGAAACAAG	Duo	NA	NA	0.0858548	0.338502
AATTTTATGAAAAATGTTCGTAGTCAGACCATCACAGAAG	Duo	NA	NA	0.270443	0.969335
AATTTTATGAAAAATGTTCTAGTTACGCACCCTAGGTTAG	Duo	0.312782	0.339421	0.26293	0.338502
AATTTTATGAAAAATGTTCTTCCTAAGTGTACGCGAACCG	Duo	0.202388	0.925776	0.0693442	0.899729
AATTTTATGAAAAATGTTGCTTCCCAGCCCGCCTCCAACG	Duo	0.368635	0.398903	0.191222	0.338502
AATTTTATGAAAAATGTTTATAGAAACTTTAACATAACTG	Duo	0.215037	0.424517	NA	NA
AATTTTATGAAAAATTGGCCACATCCACACTCCAAAATGG	Duo	NA	NA	1.53494	9.46181
AATTTTATGAAAAATTGTGCCTCCCAGGAAAATGGGACTG	Duo	0.491514	1.22376	0.412103	1.36511
AATTTTATGAAAAATTTCCTCCTTCGCGACACAATTTGCG	Solo	0.614392	2.02462	0.343419	2.57181
AATTTTATGAAAACAAAAATGCATCTCACCCTGCAACGTG	Duo	NA	NA	1.80295	9.35578
AATTTTATGAAAACAAAATGCCGCCATAATCAGCGTGCAG	Duo	NA	NA	0.338053	0.338502
AATTTTATGAAAACAAAATGCCTCTTACCCCACTGCACCG	Duo	NA	NA	0.826352	3.19674
AATTTTATGAAAACAAAATGTCAAACATCACTACCACCTG	Duo	0.469172	3.99321	NA	NA
AATTTTATGAAAACAAAATGTTACCCTCCTCCTCTGCTGG	Duo	0.156391	0.339421	NA	NA
AATTTTATGAAAACAAACTTTCAAAATGATTACGCCCTAG	Duo	NA	NA	0.142338	2.12988
AATTTTATGAAAACAACACGTACACCGCCCAATTCTCACG	Solo	2.19816	5.85293	1.26207	5.14929
AATTTTATGAAAACAACCCCACAAAAATGTACTCCACAGG	Duo	NA	NA	0.600983	2.59393
AATTTTATGAAAACAACTAACGACCTCAGGGAAAATGCAG	Duo	2.3893	2.58527	0.801311	2.64086
AATTTTATGAAAACACCGAGCAACCACCGCCCCAAAATGG	Duo	2.32746	4.58755	NA	NA
AATTTTATGAAAACACCGCGCAAAAATGCCCGCTCCCCGG	Duo	1.13663	3.87789	1.56572	3.74593
AATTTTATGAAAACACCGGACGCCCACAAAATGGAACGGG	Duo	0.933876	7.83801	0.643911	7.94882
AATTTTATGAAAACACGAGGGTTAGAAATTGAAAATGTCG	Duo	1.14687	6.743	1.63905	6.2831
AATTTTATGAAAACACGGAAAGTGCCGGACTTGAAAATGG	Duo	NA	NA	1.4701	7.92539
AATTTTATGAAAACACTGCATCGAAGAACAAAATGTCAAG	Duo	1.74996	5.43437	1.2336	4.26802
AATTTTATGAAAACAGAAAAATGTGCCCCGACTCCAGCAG	Duo	0.764577	1.64217	0.515129	1.44675
AATTTTATGAAAACAGACCAAAACATAGCAGAAAATGCTG	Duo	0.312782	1.49311	NA	NA
AATTTTATGAAAACAGCTCACTCCTTTCAAAATGAGCAGG	Duo	0.600104	1.2615	0.543537	1.24682
AATTTTATGAAAACAGTCCGAACCTCAAAATGCCAGCGCG	Duo	0.959397	2.32902	1.27709	2.18849
AATTTTATGAAAACATCTGTTAAAATGTCTGAGCACCGAG	Duo	NA	NA	1.47083	9.53758
AATTTTATGAAAACCAAAAATGATTTTGACACTTGCCGCG	Duo	1.90462	4.33129	0.834699	4.55024
AATTTTATGAAAACCAAAATGGCACCTCCAGGTGCGGCCG	Duo	0.821051	1.93595	0.315516	1.96444
AATTTTATGAAAACCAAAATGTTAAGACCATATACAAGCG	Duo	NA	NA	1.98325	8.91232
AATTTTATGAAAACCAAACACTCGCCTAGCCAAAATGCAG	Duo	1.55382	2.98942	1.2566	2.97551
AATTTTATGAAAACCAAACGCGTAGCCAACCAAAAATGCG	Duo	1.54827	5.98715	1.75144	5.547
AATTTTATGAAAACCACTTCGGGAAACGAAAATGTACACG	Duo	1.7203	8.18535	1.26207	5.94741
AATTTTATGAAAACCAGAAAATGTGACCCACCACGCCGCG	Duo	NA	NA	1.09465	1.33508
AATTTTATGAAAACCAGCACGCTTCAAAATGTGGGAGCTG	Duo	NA	NA	0.450738	1.51179
AATTTTATGAAAACCAGGCCCAACGCACCCCCAAAAATGG	Duo	NA	NA	1.94164	6.25285
AATTTTATGAAAACCATCCAGAAAATGCCACAACCTGCGG	Duo	NA	NA	2.43929	7.43386
AATTTTATGAAAACCATTCCTTCCCCTCAAAATGTCCCTG	Duo	3.65563	6.14554	1.33933	6.52947
AATTTTATGAAAACCCAACCCACAAAAATGCTTGCACGGG	Duo	NA	NA	2.25369	9.53758
AATTTTATGAAAACCCACTCAAATCAAAATGCCATTGCTG	Duo	0.533886	2.89509	1.92315	2.71581
AATTTTATGAAAACCCAGCAAAAGGGCAGGAGCCTGTCCG	Solo	NA	NA	0.624098	1.57519
AATTTTATGAAAACCCCACCCGACGCCAGTGCTCCCCGCG	Solo	1.12193	1.97069	0.742391	2.33406
AATTTTATGAAAACCCCAGCCGCGCCAAAAAATGACCTCG	Duo	NA	NA	1.17192	3.69696
AATTTTATGAAAACCCCTGCGCTGTTTCGATATAGATTAG	Solo	NA	NA	2.02832	5.09076
AATTTTATGAAAACCCGCAGGACCAGCTCTATTGCCCTCG	Solo	3.10012	3.58019	1.67073	3.2211
AATTTTATGAAAACCCGCGTATACCGCGTGCCCAATAAAG	Solo	NA	NA	1.15904	0.997317
AATTTTATGAAAACCCTCCGCCTCTGCCATCAAAATGCGG	Duo	2.34586	3.16359	1.44236	4.95669
AATTTTATGAAAACCCTTCGAATCGTACAACAAAATGCTG	Duo	1.80422	7.6604	2.94858	6.93774
AATTTTATGAAAACCGACGTCTGCGAAAATGTGTGCAACG	Duo	0.696311	1.00229	0.826352	1.13736
AATTTTATGAAAACCGCCAAGCCCTCACGAACAACTACGG	Solo	0.838094	3.78302	0.901475	4.15627
AATTTTATGAAAACCGCCACACGCCAAAATGAACGGCACG	Duo	NA	NA	0.379569	1.05934
AATTTTATGAAAACCGCGCTGGGGCAACCAAAATGCGCTG	Duo	0.860149	2.66181	1.8849	2.20857
AATTTTATGAAAACCGCTATTGCCGTGCAAAAATGCCCAG	Duo	1.03218	3.28059	1.75287	4.08587
AATTTTATGAAAACCGGGCGCCAGCGACTTGCAAAATGCG	Duo	1.7203	0.9358	0.48541	0.899729
AATTTTATGAAAACCGTATCTAAAATGCAACAACACCCTG	Duo	1.78263	9.72624	2.02832	9.53212
AATTTTATGAAAACCTACCCTTCGTCGCAAAATGTGACTG	Duo	NA	NA	0.0819523	0.899729
AATTTTATGAAAACCTCAACACCGGAAAATGACCTTCTGG	Duo	1.7203	6.11352	2.17022	5.33065
AATTTTATGAAAACCTCGACCTTGGACGGAAAATGTGCAG	Duo	0.251751	0.950587	0.325533	1.04234
AATTTTATGAAAACGAAACGTCGTACACCAAAATGCACAG	Duo	2.05112	2.69896	0.610677	2.73976
AATTTTATGAAAACGAGGCCGCCACGTGCGAAAAATGCGG	Duo	0.439225	1.10828	NA	NA
AATTTTATGAAAACGAGTGCACGTACGGATTTAATACCAG	Solo	3.01052	7.91585	0.863914	5.94741
AATTTTATGAAAACGATACCAAAAATGAAAGGTGCGAGCG	Duo	NA	NA	1.28782	9.53758
AATTTTATGAAAACGCCAGAGAGTAAAATGCGGAGAGTTG	Duo	NA	NA	1.08177	7.69662
AATTTTATGAAAACGCGACACGCGCCTAACGAAAATGACG	Duo	0.516089	1.14753	0.450738	1.4362
AATTTTATGAAAACGCTCCAAAATGCGGACATACACTTCG	Duo	0.223639	0.407432	0.381393	0.355614
AATTTTATGAAAACGCTGATCCCCAAAAATGCCCAGAAAG	Duo	1.34757	4.58909	1.88249	4.52055
AATTTTATGAAAACGGCCCAAAATGGCTTTTCCTATCCTG	Duo	NA	NA	0.36059	0.338502
AATTTTATGAAAACGGGACAAAATGCACCGTCACGTAACG	Duo	0.0702163	0.786013	NA	NA
AATTTTATGAAAACGGTCAATTCAGAAAATGAACGCCCCG	Duo	NA	NA	1.20197	8.69218
AATTTTATGAAAACGTCTTTGCCCGTACAGCACAAAATGG	Duo	NA	NA	1.52557	9.53758
AATTTTATGAAAACTAACAAAAAAATGAGCCGTATACGAG	Duo	1.64862	5.53444	1.09465	5.65141
AATTTTATGAAAACTAATCCGCGAAAATGGGCCACCTCGG	Duo	1.51268	4.85566	2.00783	5.12038
AATTTTATGAAAACTACCCTGCACCCTACGGTCCCACAAG	Solo	1.75338	6.36869	2.02372	6.55209
AATTTTATGAAAACTAGCAACTCCTCCAAAATGCGCCGCG	Duo	NA	NA	1.01416	9.39237
AATTTTATGAAAACTAGCCGTGCGTTAAAAATGCCTTCCG	Duo	NA	NA	1.12075	9.53758
AATTTTATGAAAACTCTGATCGCCACGGCGCAAAATGTTG	Duo	1.7203	3.42549	0.489932	3.26389
AATTTTATGAAAACTGAAAAATGCACACAGATTCCGACAG	Duo	1.03218	2.65021	1.62266	5.57537
AATTTTATGAAAACTGCACACAAAATGCACCCCAACCACG	Duo	NA	NA	2.31808	9.53758
AATTTTATGAAAACTGCGTACCACCACAAAATGCACCGAG	Duo	1.78031	9.38621	1.32785	9.22093
AATTTTATGAAAACTTCCCCTGTACGAAAATGTGCAAAGG	Duo	1.12481	1.09291	0.901475	0.899729
AATTTTATGAAAACTTCGAATAAAATGGAGACGGTTTTGG	Duo	1.99192	9.51615	1.12684	9.53758
AATTTTATGAAAACTTTCCCAAATTCGCACGGGACAACTG	Solo	0.708358	4.30995	NA	NA
AATTTTATGAAAAGAAAATGCATCACTCCAATACCACCAG	Duo	0.781954	1.73369	0.746048	1.8572
AATTTTATGAAAAGAACAAGAAAATGGCGGCTGAGGGACG	Duo	0.917492	3.83931	0.737571	3.38168
AATTTTATGAAAAGAAGCTGCGATCGCGAAAATGGCAGCG	Duo	0.286716	0.825074	0.701147	0.899729
AATTTTATGAAAAGCACACACCCGGAAAATGGCACCCTCG	Duo	0.82431	2.08635	0.450738	2.22382
AATTTTATGAAAAGCAGATTGCCAGTGAAAAAAATGCCAG	Duo	0.368635	0.0352887	0.36059	0.0826446
AATTTTATGAAAAGCAGTGCCGAAGCTAAACAAAAATGCG	Duo	NA	NA	0.36059	3.19531
AATTTTATGAAAAGCCAGATCGTCGGGTTGAAAAATGAGG	Duo	1.02844	1.77617	0.64843	2.1364
AATTTTATGAAAAGCCCCCAGTGTCCGGACGCCAAAATGG	Duo	0.764577	1.93239	NA	NA
AATTTTATGAAAAGCCGCACCCCTCCACAAAATGTGCGCG	Duo	1.23288	0.932027	0.577644	1.01221
AATTTTATGAAAAGCCTTTTAAAATGCAACCGTACCCCAG	Duo	NA	NA	1.32849	6.61372
AATTTTATGAAAAGCGAAAAGAAAATGTGTGTAAGACTAG	Duo	1.58797	9.50932	1.15904	9.53758
AATTTTATGAAAAGCGCATTCACCGCACGCAGCCGTGTCG	Solo	0.955721	2.83524	0.955564	2.95825
AATTTTATGAAAAGCGCCAACGGGGAAAAATGCCAGGACG	Duo	0.463157	1.32653	NA	NA
AATTTTATGAAAAGCGCTCGTAAAATGCGCTCTGACGGTG	Duo	2.16758	3.91161	1.35221	3.74388
AATTTTATGAAAAGCGGTGCACAACACGAAAGAAAATGTG	Duo	0.723307	1.29237	0.77627	0.94868
AATTTTATGAAAAGCTATCTCACCCTACGCCACCAACGTG	Solo	4.03041	5.91051	1.72456	6.03739
AATTTTATGAAAAGCTCAAAATGGCCCCCTACGCGCGCAG	Duo	0.664661	2.34881	1.73361	2.62926
AATTTTATGAAAAGCTCGGTCAACGCGAAGGGAAAATGCG	Duo	1.1612	2.19026	2.0946	2.45791
AATTTTATGAAAAGGAAAATGCAGAAAGACTTCCCTCGCG	Duo	1.64862	9.47931	1.93817	7.99987
AATTTTATGAAAAGGCCACCTCCATACAACCAAAAAATGG	Duo	3.30827	9.59519	1.80295	8.92597
AATTTTATGAAAAGGCCGGTACAAAATGCAAACCGCCAAG	Duo	0.708358	2.06693	0.391946	1.86806
AATTTTATGAAAAGGTGCCGACCCAAAATGTCAAGCCTCG	Duo	1.35166	8.59318	3.76981	8.1841
AATTTTATGAAAAGTACCGATACAAATAGAGAACACTGCG	Solo	0.998883	9.76855	NA	NA
AATTTTATGAAAAGTAGACAGCCCGCCTCGATAAAAATGG	Duo	1.78324	9.01185	3.32852	9.29192
AATTTTATGAAAAGTCACACCACTGCAAAATGCTCCAACG	Duo	1.7203	2.39308	0.901475	2.61699
AATTTTATGAAAAGTCTCGACGCACAAAATGTTGCGTTCG	Duo	0.545864	1.63259	0.527278	1.64987
AATTTTATGAAAAGTGCGATACCCCACTCCCCAAACGGCG	Solo	NA	NA	1.48478	7.53705
AATTTTATGAAAAGTTCACAAAGAAAAATGGCACTTACGG	Duo	1.99555	7.51955	3.30541	9.43254
AATTTTATGAAAATAACAGATCTGCGCAAAAATGTGATAG	Duo	0.477861	0.416389	NA	NA
AATTTTATGAAAATAACTCCTGCTGGCAAGACCCCTACGG	Solo	1.5218	5.4164	0.72118	5.83458
AATTTTATGAAAATAATAACAACGCGCCCAAAATGCTCAG	Duo	3.24945	6.67797	0.368785	5.77258
AATTTTATGAAAATACATCGCCATAAAATGTACGGCGTTG	Duo	1.7203	8.71169	NA	NA
AATTTTATGAAAATATCAAAGATCGCATTAAAATGTTCAG	Duo	NA	NA	1.35221	9.09709
AATTTTATGAAAATCACCGGGCCTCCACAACCAAAATGGG	Duo	1.11819	1.4872	1.69689	1.71945
AATTTTATGAAAATCCAGCGAAAATGGCTCGCAACTTTAG	Duo	0.547368	0.901623	0.901475	0.95542
AATTTTATGAAAATCCCAACAAGGCCCTTAAAATGTCCAG	Duo	2.66943	6.60303	1.21182	6.25256
AATTTTATGAAAATCCGAGTCAAAAATGCGATACGGGAGG	Duo	NA	NA	1.7555	8.49617
AATTTTATGAAAATCCGCAAGCAGCGTACGTGCCCACGGG	Solo	NA	NA	0.901475	5.8418
AATTTTATGAAAATCCGCAGGTGCGAGGTCCGTGATCACG	Solo	NA	NA	1.30213	2.33028
AATTTTATGAAAATCGAAAATGCCCAGGCGTTTACCTGTG	Duo	NA	NA	0.429274	1.35797
AATTTTATGAAAATCGAAAATGTTAAGTGTTTTAAGAACG	Duo	1.89233	9.3517	0.638545	9.3688
AATTTTATGAAAATCGGACCAAAATGCATAAAATCAGTCG	Duo	NA	NA	0.832131	2.04034
AATTTTATGAAAATCTTGCAAGGTTTAAAATGGATAACGG	Duo	1.15933	8.46999	1.26636	6.96999
AATTTTATGAAAATGAAAAAAGTGCGTTGCGAACAAGCTG	Duo	2.18346	9.41505	2.52995	9.09062
AATTTTATGAAAATGAAAAAGCCAAAACTGATCCCCAAGG	Duo	1.9884	9.66573	2.62096	9.47786
AATTTTATGAAAATGAAAACAAAAGATTACGATACAACAG	Duo	2.29373	8.24532	NA	NA
AATTTTATGAAAATGAAAACAAGCACAACCAACCCATTAG	Duo	4.36691	9.76855	2.46526	9.53758
AATTTTATGAAAATGAAAACCCAACCAGTTAGACTAAGGG	Duo	2.09876	8.18956	1.76539	9.1983
AATTTTATGAAAATGAAAACCGCCAAGTTCTACTCGTACG	Duo	1.86366	8.36626	1.88746	7.57849
AATTTTATGAAAATGAAAACGCGCCAGAGCACTAGCTTCG	Duo	2.01948	9.41308	1.69843	9.53758
AATTTTATGAAAATGAAACAAGACAATCGCTACATATCAG	Duo	3.50204	8.89803	1.75788	7.67375
AATTTTATGAAAATGAAACATACACCCCAAACGTCACTTG	Duo	1.77406	9.40494	2.46926	9.1857
AATTTTATGAAAATGAAACCGTATCCTATTCACCCCCGAG	Duo	NA	NA	1.37594	9.24584
AATTTTATGAAAATGAAACCTGCCAATATCGCGTTGGTCG	Duo	NA	NA	0.852747	9.53758
AATTTTATGAAAATGAAACGAATTGTTATTGAGATCTACG	Duo	3.05831	7.9545	NA	NA
AATTTTATGAAAATGAAACGCGCACAACTAGCCGCCACAG	Duo	3.95669	9.00332	4.67128	8.66532
AATTTTATGAAAATGAAACTATTACTGACTCTCCTTCGGG	Duo	2.33469	8.99009	2.20861	8.86176
AATTTTATGAAAATGAAAGAGGCCAAGGATCTCCGAAAGG	Duo	NA	NA	2.08466	8.92616
AATTTTATGAAAATGAAAGCCAAGAACGAAACAATTAAGG	Duo	1.63428	9.76855	NA	NA
AATTTTATGAAAATGAAAGGTGACTACAGACAATTCACAG	Duo	2.94908	8.77901	1.57758	7.87741
AATTTTATGAAAATGAAATTTCCACATCCGGGACACTTGG	Duo	1.94591	8.90767	1.89685	9.06812
AATTTTATGAAAATGAACAACCGCCTACTAAGTACTCTGG	Duo	NA	NA	2.40393	9.32987
AATTTTATGAAAATGAACACAATCTGGCACCCCCAACGCG	Duo	NA	NA	1.17885	9.08741
AATTTTATGAAAATGAACACACACAACGTGCCGTATTGGG	Duo	0.90464	5.2778	1.47083	5.94741
AATTTTATGAAAATGAACACCCGTAACACGCCGCTCACGG	Duo	NA	NA	1.22601	9.53758
AATTTTATGAAAATGAACACCCGTCACGCCAGGGGGCCCG	Duo	0.537593	6.90233	1.99612	5.68335
AATTTTATGAAAATGAACAGCACACAGGGAGGGCGAGAAG	Duo	NA	NA	1.44236	9.3418
AATTTTATGAAAATGAACAGCCACACATACTGGAGTACAG	Duo	1.14687	5.6685	3.15516	6.71012
AATTTTATGAAAATGAACATACATCTCGCCTCCGCACTGG	Duo	NA	NA	2.70443	9.14419
AATTTTATGAAAATGAACATAGCTCAGACACCTTCCGCTG	Duo	NA	NA	2.5041	9.53758
AATTTTATGAAAATGAACATTTCCCTTCGTGCACGGCACG	Duo	1.31286	9.67747	NA	NA
AATTTTATGAAAATGAACCACCACCCTCAGCCGCGCTACG	Duo	NA	NA	2.24003	9.32324
AATTTTATGAAAATGAACCACCAGCACCACACACCGATTG	Duo	NA	NA	3.42561	5.27823
AATTTTATGAAAATGAACCACCCCCTTCCGTCTACAGTTG	Duo	NA	NA	2.25369	9.16285
AATTTTATGAAAATGAACCCAACAGCCGGTATCATCGCAG	Duo	NA	NA	2.97487	9.53758
AATTTTATGAAAATGAACCCAATACCCAAGCATCTTTCGG	Duo	1.61278	9.76855	2.64225	9.09009
AATTTTATGAAAATGAACCCCAGCACGCGGCCTAAAAAAG	Duo	NA	NA	0.946549	8.23295
AATTTTATGAAAATGAACCCCCAAACCACGGCCCTCTCCG	Duo	2.903	0.339421	1.16532	0.338502
AATTTTATGAAAATGAACCCTCCTGTCGTCTATCCCTTTG	Duo	NA	NA	3.442	9.53758
AATTTTATGAAAATGAACCGATACTGTACGCCCAACCCAG	Duo	1.5272	9.59819	3.86883	9.32503
AATTTTATGAAAATGAACCGCACACGGCCACCTGAAGTCG	Duo	2.04285	7.80149	2.14967	6.53315
AATTTTATGAAAATGAACCGCCCAGGGTGCGAGACCTCCG	Duo	NA	NA	1.12684	8.92426
AATTTTATGAAAATGAACCGGCGAGGTAGGGTACGATCAG	Duo	0.281503	1.28362	0.515129	1.25019
AATTTTATGAAAATGAACCTCACGCCTTACCTCAATAAGG	Duo	1.59958	9.72056	1.8383	9.53758
AATTTTATGAAAATGAACCTCTTCCTAGCTGCAGCCCTAG	Duo	3.29724	9.75001	2.70443	9.47285
AATTTTATGAAAATGAACGCCAATAACCATCGCATTGCAG	Duo	1.50223	9.38893	2.6582	9.40738
AATTTTATGAAAATGAACGCCCTCTCCTGCCCGGCTCCGG	Duo	NA	NA	0.845133	8.99174
AATTTTATGAAAATGAACGCCTCATTCATCGCGTTCAGAG	Duo	NA	NA	1.86734	7.10421
AATTTTATGAAAATGAACGGCAAAGAGGCACCGAACACCG	Duo	1.50526	9.07973	1.2482	9.53758
AATTTTATGAAAATGAACGGCCAGTGCACACGACACCGCG	Duo	2.43709	9.65904	NA	NA
AATTTTATGAAAATGAACGGCTCCCACCCCTCACCGATAG	Duo	2.02749	8.95165	1.60575	9.3011
AATTTTATGAAAATGAACGTTAACTATTGTGCTCCCTGGG	Duo	1.70118	9.19905	2.99522	9.53758
AATTTTATGAAAATGAACTCTGGAACTTACATTCATTGCG	Duo	1.27067	9.19278	3.56671	9.4283
AATTTTATGAAAATGAACTTAGTACGTCTAAGAACTTCTG	Duo	1.88414	9.5298	2.91906	9.53758
AATTTTATGAAAATGAACTTGGGAGCAATTGCAAAGGCGG	Duo	2.48488	9.47115	NA	NA
AATTTTATGAAAATGAAGACCAGGCGTCTACCACAGCGCG	Duo	1.00351	8.03314	0.634371	7.45999
AATTTTATGAAAATGAAGCACCACCCGACACCTGGCCAAG	Duo	1.01375	0.862536	1.28782	0.891044
AATTTTATGAAAATGAAGCACCCGAGCTCAACCTCCGCAG	Duo	NA	NA	2.08978	9.44215
AATTTTATGAAAATGAAGCACGCTTACAATTCATTACTCG	Duo	3.63174	7.3607	NA	NA
AATTTTATGAAAATGAAGCAGACACTTGGAAAATATCGAG	Duo	NA	NA	1.80295	9.53758
AATTTTATGAAAATGAAGCAGCCAACACACATCATTCGAG	Duo	1.53149	8.42957	NA	NA
AATTTTATGAAAATGAAGCAGGTGCCCATCCAGGCTGAAG	Duo	2.73004	9.66951	2.54534	9.10351
AATTTTATGAAAATGAAGCCACACGCCCGGAACGCATCAG	Duo	1.58156	9.6595	1.16782	9.53758
AATTTTATGAAAATGAAGCCAGACTTTCTACCCTCCCTAG	Duo	2.06436	6.77623	NA	NA
AATTTTATGAAAATGAAGCCCCGCCGGAGCCGACTTACAG	Duo	1.58267	3.92493	1.17693	4.42127
AATTTTATGAAAATGAAGCTGCTCCCGGCTTTACGCACAG	Duo	2.39613	9.76855	NA	NA
AATTTTATGAAAATGAAGCTTGGGCTCAACCGCCCTAACG	Duo	NA	NA	1.59807	9.13426
AATTTTATGAAAATGAAGGACAACCAACTAATACCTCTCG	Duo	NA	NA	2.01098	9.53758
AATTTTATGAAAATGAAGGCTCAATCACGACCACACCAGG	Duo	NA	NA	1.11359	8.69115
AATTTTATGAAAATGAAGGCTCCACTGGCCTTTGCACGAG	Duo	1.90093	9.22191	1.8216	8.78069
AATTTTATGAAAATGAAGTCCACTTGCAACCTCAACTCGG	Duo	2.70788	9.52234	1.94164	9.53758
AATTTTATGAAAATGAAGTCGGACTTGGCGCACGCCCTCG	Duo	NA	NA	1.31465	9.53758
AATTTTATGAAAATGAAGTCTACACGGGCACGGACTTCAG	Duo	NA	NA	3.81393	9.53758
AATTTTATGAAAATGAAGTCTACTTGTATACGCATTCTCG	Duo	NA	NA	0.57952	9.46128
AATTTTATGAAAATGAAGTGGAACACCACAGCTCATCGCG	Duo	0.974836	9.20451	NA	NA
AATTTTATGAAAATGAAGTGTAAAATATCCTCCATTACTG	Duo	2.39936	9.76855	0.883799	9.09576
AATTTTATGAAAATGAATAACATTGCAAGCCACAGGATAG	Duo	NA	NA	1.05601	9.27191
AATTTTATGAAAATGAATAACCGCGAGTCACAAGACACAG	Duo	NA	NA	1.36587	9.53758
AATTTTATGAAAATGAATACAAGCACAACCCCGCCCACGG	Duo	1.84318	9.61701	1.48743	9.44845
AATTTTATGAAAATGAATACCCACACCCAAACGTGTACTG	Duo	2.65213	9.30348	0.839305	9.53758
AATTTTATGAAAATGAATACCGTCCGCACGGGAGAAACAG	Duo	3.01052	9.69841	2.22717	9.53758
AATTTTATGAAAATGAATATACCCGGCATCAAAGGTACCG	Duo	NA	NA	1.80295	9.30579
AATTTTATGAAAATGAATATCAGCCAAGGGACACGAAAAG	Duo	3.46108	9.63566	2.07731	9.46041
AATTTTATGAAAATGAATCAAACGGCACGGGACACAAAAG	Duo	NA	NA	4.30705	9.53758
AATTTTATGAAAATGAATCAGCTCACGCGGCCGCGGGAAG	Duo	1.10987	9.06555	1.28009	9.40693
AATTTTATGAAAATGAATCCCATTACGCGGACCGCCTCCG	Duo	NA	NA	1.18831	9.53758
AATTTTATGAAAATGAATCCGAAACAACGAATACAAATTG	Duo	1.43358	8.40246	NA	NA
AATTTTATGAAAATGAATCGATCGCTCACCTTGTGCCACG	Duo	1.53245	9.54175	1.69153	9.50106
AATTTTATGAAAATGAATCGCACCGCCATTAGACGCCCTG	Duo	1.6191	9.28495	1.09867	8.8459
AATTTTATGAAAATGAATCGCACTACAACCAGCGTTAACG	Duo	NA	NA	0.633469	9.30986
AATTTTATGAAAATGAATCGGACAACCACCTGGCACTTCG	Duo	0.75263	7.83087	1.84802	6.08522
AATTTTATGAAAATGAATCTCAAGCAAGACCCTCAAAACG	Duo	1.37624	9.7209	NA	NA
AATTTTATGAAAATGAATTACTCAAACAGAGGTCAAGCGG	Duo	3.1334	2.95153	1.60978	3.04444
AATTTTATGAAAATGAATTGCTCAGTACAGTCAAAAGGTG	Duo	NA	NA	2.59174	9.53758
AATTTTATGAAAATGACAACAGACTTTGACGAAACCGCGG	Duo	1.15789	9.76855	1.20197	9.40052
AATTTTATGAAAATGACAACCACAAAAACTTCTCAGCCAG	Duo	NA	NA	0.585959	9.53758
AATTTTATGAAAATGACAACCCGCTGGATTGTGTCCCAAG	Duo	2.04576	9.54725	2.32881	9.26034
AATTTTATGAAAATGACAAGAATACGCTCTCACCGAGAAG	Duo	1.18782	9.24534	2.21902	8.46395
AATTTTATGAAAATGACAATCCAAGCAATATTCCCTCACG	Duo	2.41661	9.46835	2.66837	9.19365
AATTTTATGAAAATGACACAAAAGGGACCAAGTTCGATCG	Duo	2.0372	9.76855	NA	NA
AATTTTATGAAAATGACACAAAAGTTTGTTACATACATCG	Duo	1.97471	9.52362	1.44943	9.08894
AATTTTATGAAAATGACACCAACCATACCCTTTTCCACGG	Duo	2.65437	9.68696	2.04675	9.44556
AATTTTATGAAAATGACACCACACCAAGAGCAAAAATACG	Duo	2.07448	9.02753	2.22364	8.71319
AATTTTATGAAAATGACACCCTTGCACAACACCAGGGCTG	Duo	NA	NA	0.651065	4.77422
AATTTTATGAAAATGACACCGCCGAGCAACGGGCCGTACG	Duo	NA	NA	1.37873	4.34838
AATTTTATGAAAATGACACCTGAATACGGCCCAATCACAG	Duo	3.95669	9.66232	1.63553	9.51128
AATTTTATGAAAATGACACGAAACGTCCCGCCCACGGAGG	Duo	1.39307	9.74281	1.22183	9.48473
AATTTTATGAAAATGACACGCCCAAACGCATCCAGGCGCG	Duo	1.16467	9.55146	1.99475	9.53758
AATTTTATGAAAATGACACGCCTTAACAACAACGTAGACG	Duo	NA	NA	0.614642	9.53758
AATTTTATGAAAATGACACGGCGGCACCGGCTCCCATACG	Duo	1.69255	6.30953	5.0082	5.57481
AATTTTATGAAAATGACACTCCGAGCCAATCCTCTGGTAG	Duo	1.39774	6.37848	1.07156	7.33063
AATTTTATGAAAATGACACTCCTCCCTACAAAACCAACGG	Duo	3.01052	9.3504	2.32881	9.42653
AATTTTATGAAAATGACACTCGGGCGACTCATACAGCCAG	Duo	2.58045	9.55178	1.78377	8.62316
AATTTTATGAAAATGACACTGGCGCAGACAAGGCAAGCCG	Duo	1.41925	9.76855	0.837084	9.53758
AATTTTATGAAAATGACAGGAGGTCACGCTCGCTACCAGG	Duo	1.7403	9.76855	5.33951	7.57248
AATTTTATGAAAATGACAGGCGCAGACGGCGTGGACTTGG	Duo	0.983028	9.76855	NA	NA
AATTTTATGAAAATGACATACAAACAGGCTCATCACATTG	Duo	1.41153	8.54991	1.17885	9.08923
AATTTTATGAAAATGACATACACTGCCAACATCGCCCAGG	Duo	NA	NA	2.53836	9.53758
AATTTTATGAAAATGACATCGATTATATCTATAGTCTCGG	Duo	NA	NA	1.80295	9.41205
AATTTTATGAAAATGACCAAAACCAGGCGCGCACACAGCG	Duo	NA	NA	1.52557	9.53758
AATTTTATGAAAATGACCAAAGCGTTCAGCTACTGGTTAG	Duo	2.58045	9.1082	3.16804	7.24718
AATTTTATGAAAATGACCAAGAAGAACAATTTTAGGTCCG	Duo	2.00701	9.76855	NA	NA
AATTTTATGAAAATGACCAAGATCGCCCTATTCGGGGCTG	Duo	1.95107	9.42901	2.63508	9.4741
AATTTTATGAAAATGACCAATAGCAAAGAGCTAGCGCGGG	Duo	NA	NA	0.973593	9.45628
AATTTTATGAAAATGACCAATCAATCCGGCAGGTCCATCG	Duo	1.31655	7.44649	0.76062	7.03352
AATTTTATGAAAATGACCAATTGGCTATCCGTCACTGCAG	Duo	NA	NA	1.60262	9.12741
AATTTTATGAAAATGACCACATACAACAAAAGACCGACTG	Duo	0.716791	9.58174	0.772693	9.36115
AATTTTATGAAAATGACCACCCTGAGGGTTCGCCTGTCCG	Duo	NA	NA	0.806583	5.36166
AATTTTATGAAAATGACCACCGAAGCGTACTGCAAGAAGG	Duo	NA	NA	2.16354	5.56558
AATTTTATGAAAATGACCACCGCCCCAAACCTGTTACGGG	Duo	1.02399	8.80237	1.38688	9.48269
AATTTTATGAAAATGACCACGAAAACATCACAGGCCCGAG	Duo	NA	NA	1.83458	9.53758
AATTTTATGAAAATGACCACGCAAACCGAACTTATAAAGG	Duo	3.77142	9.76855	NA	NA
AATTTTATGAAAATGACCACGTTCCCTGTACGCAACAGCG	Duo	1.04447	9.76855	1.50997	9.53758
AATTTTATGAAAATGACCAGAAAGCCTACCAGCTCCAGTG	Duo	2.09735	9.76855	1.73617	9.19562
AATTTTATGAAAATGACCAGCTTACCCAGTCGTTCAACCG	Duo	NA	NA	0.742391	9.53758
AATTTTATGAAAATGACCATATCATCCAACACCCACAACG	Duo	NA	NA	1.68537	9.53758
AATTTTATGAAAATGACCATATCGCCCGGCACACACCTCG	Duo	NA	NA	1.90901	8.21577
AATTTTATGAAAATGACCATTCCCGTACACCATATAGGAG	Duo	NA	NA	2.4415	9.4068
AATTTTATGAAAATGACCCAACGCAATTCTGTGAATAAGG	Duo	NA	NA	1.35221	8.66951
AATTTTATGAAAATGACCCACATTATTGCTTCGCGCTACG	Duo	NA	NA	1.42051	9.53758
AATTTTATGAAAATGACCCAGACTCCAACTGCAACGTTGG	Duo	NA	NA	2.64808	9.25261
AATTTTATGAAAATGACCCAGAGCGCCCCCCTTAACGTAG	Duo	NA	NA	3.65097	9.34453
AATTTTATGAAAATGACCCAGCCTAGAATATCAACACGCG	Duo	1.66654	9.76855	2.54345	9.42246
AATTTTATGAAAATGACCCAGGACGAGGTAGGACGACAAG	Duo	2.15037	5.30981	2.86833	4.83469
AATTTTATGAAAATGACCCCCACTGCCAGATCAGCACAAG	Duo	2.79548	9.76855	NA	NA
AATTTTATGAAAATGACCCGAACGCAACCGATTACGGCAG	Duo	2.26506	0.352287	2.61719	0.339534
AATTTTATGAAAATGACCCGCAATTCACTGTGTAACAGTG	Duo	NA	NA	1.50859	9.53758
AATTTTATGAAAATGACCCGCCCGTGGTCGCTTCACACGG	Duo	0.716791	3.4857	1.51827	3.8458
AATTTTATGAAAATGACCCGCGAACAAATCATATACCACG	Duo	NA	NA	1.24489	8.95904
AATTTTATGAAAATGACCCGGTCTCTTCACACGACTGCCG	Duo	NA	NA	0.778547	9.53758
AATTTTATGAAAATGACCCGTAAACAGCACGCAAACGTAG	Duo	2.29373	8.95389	1.75788	8.33694
AATTTTATGAAAATGACCCGTACTGTAAAGGTGGCTCTCG	Duo	3.63909	9.76855	2.03311	9.04583
AATTTTATGAAAATGACCCTACAGCCTCCCAGCAGCACGG	Duo	NA	NA	2.42705	9.53758
AATTTTATGAAAATGACCCTACCTCCCCCGCCACCTCACG	Duo	NA	NA	1.90901	9.53758
AATTTTATGAAAATGACCCTAGCAGCCACTCCGCTTCTAG	Duo	NA	NA	1.18995	9.53758
AATTTTATGAAAATGACCCTCATCTCGAACTGTTGGCCCG	Duo	NA	NA	0.701147	9.53758
AATTTTATGAAAATGACCCTGAGGAAAAGTGCAGACACAG	Duo	NA	NA	1.14616	9.36459
AATTTTATGAAAATGACCCTGATACACGACCAACAGACAG	Duo	1.29022	9.76855	1.01779	8.92958
AATTTTATGAAAATGACCCTGCGTAGCATACGTAGCGGGG	Duo	1.10099	9.32647	1.4471	9.53758
AATTTTATGAAAATGACCGAAAGCCAAAATACAACCTACG	Duo	2.03789	9.67511	1.89162	9.53758
AATTTTATGAAAATGACCGAGTCAGTTACGCCAGTGCCGG	Duo	NA	NA	0.746048	9.53758
AATTTTATGAAAATGACCGCGGTTGAGACATCCAGGCCAG	Duo	NA	NA	3.30541	9.53758
AATTTTATGAAAATGACCGGACGGAGTGAGAGGGATTGCG	Duo	1.35997	9.65701	2.99522	9.40842
AATTTTATGAAAATGACCTACAACTACTCATCCCAGGTCG	Duo	NA	NA	2.52413	9.43845
AATTTTATGAAAATGACCTACCCCCCCCTGCATACACCCG	Duo	2.37975	9.21211	0.867242	9.38287
AATTTTATGAAAATGACCTACTGTGGCCCTCAAGAACGAG	Duo	2.22205	9.68949	2.45254	9.50119
AATTTTATGAAAATGACCTCACACTCGCGTCAGACAGTTG	Duo	1.99858	9.65727	NA	NA
AATTTTATGAAAATGACCTCTCCCAACCGCTACCCCTTGG	Duo	1.47218	9.59289	NA	NA
AATTTTATGAAAATGACCTGTCGTGCCCAGTGGCGTCCAG	Duo	2.40125	9.67461	NA	NA
AATTTTATGAAAATGACCTGTCTTCTAGCAAGCGTTTCTG	Duo	NA	NA	1.8931	9.53758
AATTTTATGAAAATGACCTTCAAATATCACCGTGACATTG	Duo	NA	NA	2.78638	8.57154
AATTTTATGAAAATGACCTTCAGCCTCAGTGCCTTGACTG	Duo	NA	NA	2.77955	9.53758
AATTTTATGAAAATGACCTTCCTCAGACACATCTCCAACG	Duo	NA	NA	1.27026	9.53758
AATTTTATGAAAATGACCTTGGCGGACATCTGGAGCTGGG	Duo	NA	NA	1.76539	6.40278
AATTTTATGAAAATGACGAAGCAAGTAGCATTCACACTGG	Duo	1.44201	9.65957	NA	NA
AATTTTATGAAAATGACGACCTTGGCCACACACGTAAAGG	Duo	1.19968	9.68974	0.669667	9.53758
AATTTTATGAAAATGACGAGATTTAATCCCACTGTAGGTG	Duo	1.15441	9.2404	NA	NA
AATTTTATGAAAATGACGAGTATCGATCGCAGACCTACTG	Duo	NA	NA	1.74285	9.53758
AATTTTATGAAAATGACGCAACCGACAACCCCCACAGCGG	Duo	NA	NA	2.95028	9.53758
AATTTTATGAAAATGACGCAAGACATCCCCGCTGGTATAG	Duo	5.44761	9.76855	NA	NA
AATTTTATGAAAATGACGCACCACTACACATCTTCCAAGG	Duo	2.46499	9.01841	2.06541	8.68751
AATTTTATGAAAATGACGCACCGCCTGGGTTGGTCCCCAG	Duo	0.594285	4.71199	1.04489	5.04173
AATTTTATGAAAATGACGCCACCCACATACCTCGCACCCG	Duo	NA	NA	2.22364	8.82016
AATTTTATGAAAATGACGCCCAATACATTGTGCAACCAGG	Duo	1.24573	9.76855	2.80844	9.53758
AATTTTATGAAAATGACGCCCAGCCCCACGACAAATCCAG	Duo	1.98208	9.66269	1.78908	9.53758
AATTTTATGAAAATGACGCGCAAGATCCTCGAGGTGCGTG	Duo	1.33036	9.281	1.99306	9.29371
AATTTTATGAAAATGACGCGTCATCTTCTTAACCGCACCG	Duo	1.3858	9.38009	2.16354	9.48114
AATTTTATGAAAATGACGGCACTGCGCTGGCACAGATTCG	Duo	1.52481	7.73845	1.39319	7.03615
AATTTTATGAAAATGACGGCAGATCACTCCGGCTCCCCAG	Duo	1.01018	9.67801	1.87229	9.53758
AATTTTATGAAAATGACGGCCAGAAAATATCTAGAGTACG	Duo	1.52369	6.79259	1.59261	7.08529
AATTTTATGAAAATGACGGCGCAGCTTCGTTCCTCAAACG	Duo	1.26698	9.68566	1.1691	9.00487
AATTTTATGAAAATGACGGCGTTCGACATCCCGGCTGGCG	Duo	2.18346	9.35515	1.18831	9.53758
AATTTTATGAAAATGACGGTAAGGAATCATAGCAAGAGAG	Duo	NA	NA	3.38053	9.4983
AATTTTATGAAAATGACGGTAGACATCTTCGTGCGTACCG	Duo	3.4406	9.7098	1.08928	9.50061
AATTTTATGAAAATGACGGTCGCCGCGCGGAGCGAGAAAG	Duo	1.97393	9.7548	2.82578	9.29496
AATTTTATGAAAATGACGTCCTCTCAAGCTCTATCAGTGG	Duo	NA	NA	2.14967	9.53758
AATTTTATGAAAATGACTAACCGTGTTTCCTTCGAAGGAG	Duo	1.55305	9.7457	2.56019	9.53758
AATTTTATGAAAATGACTAAGAACAGGAGATACCCAAAAG	Duo	3.287	7.60573	2.91048	6.82462
AATTTTATGAAAATGACTAAGTCTTGTCTGACCCCAAGCG	Duo	2.05821	9.73767	2.59837	9.53758
AATTTTATGAAAATGACTAGCCGACCCTTGCAGTACGGGG	Duo	1.90846	9.35708	2.33564	9.30217
AATTTTATGAAAATGACTAGGTATCGGACGAGTAACAGCG	Duo	1.46225	9.76855	NA	NA
AATTTTATGAAAATGACTCACAACACCAACCTACAATTAG	Duo	NA	NA	3.23712	9.37727
AATTTTATGAAAATGACTCAGCCTCCCCGCCACTTAACGG	Duo	NA	NA	2.30377	9.27386
AATTTTATGAAAATGACTCCACGGCAACTCCCTCATCTTG	Duo	1.77764	9.76855	1.96271	9.53758
AATTTTATGAAAATGACTCCAGCGGAACATATCTTAAAAG	Duo	NA	NA	2.27741	9.3771
AATTTTATGAAAATGACTCCAGGTGAGGGTGAACGTTGCG	Duo	2.5231	9.76855	0.967037	9.46537
AATTTTATGAAAATGACTCCATACGGTCTTAGACAGTTGG	Duo	NA	NA	1.18831	9.08769
AATTTTATGAAAATGACTCCCGGCTTGATTACACACACTG	Duo	3.81691	9.76855	2.85467	9.51351
AATTTTATGAAAATGACTCCTAGGGCTGCCCGCCCGCGCG	Duo	1.6455	5.17119	0.833865	5.05823
AATTTTATGAAAATGACTCCTGGTAAGCGTACTCCCCTCG	Duo	NA	NA	0.977656	9.43732
AATTTTATGAAAATGACTCGAGAAACATTCCACGATTTTG	Duo	1.85742	9.57007	2.57564	9.45607
AATTTTATGAAAATGACTCGGAATCGCGCGCCGAGACGTG	Duo	2.80982	7.58029	3.10508	8.80072
AATTTTATGAAAATGACTCTGACATTGTACCTAATCTCTG	Duo	1.91579	9.55108	3.50931	9.43291
AATTTTATGAAAATGACTGCCTTTGGCGCATTTAACGCGG	Duo	1.40918	9.54925	1.99417	9.53758
AATTTTATGAAAATGACTGCTGTCGCTCTATACAGCAGCG	Duo	2.67602	8.90353	NA	NA
AATTTTATGAAAATGACTGTACTTGGAACCACACCACAAG	Duo	NA	NA	1.80295	9.53758
AATTTTATGAAAATGACTTGGGCATACCAGCGCGAAAGAG	Duo	2.46315	9.43141	1.85598	9.2745
AATTTTATGAAAATGACTTGTATTGGACTCACACAGTGCG	Duo	2.10259	9.76855	NA	NA
AATTTTATGAAAATGACTTTACCCCCGTCCCCCGGTGTCG	Duo	NA	NA	0.826352	8.26673
AATTTTATGAAAATGAGAAACAGCGGCTGCCCACACGTAG	Duo	1.3189	9.47215	NA	NA
AATTTTATGAAAATGAGAAAGAACAAACTCCAGTGTTGCG	Duo	3.1718	9.41866	2.04566	8.16559
AATTTTATGAAAATGAGAAAGGGGCATAATCGACAACCAG	Duo	1.46616	9.23838	1.47083	9.29383
AATTTTATGAAAATGAGAAGTTGGGCAGCTAGTCTTGGCG	Duo	3.03919	9.319	NA	NA
AATTTTATGAAAATGAGAATAAACCAATTCCAACCATACG	Duo	1.91879	9.29147	1.74006	9.27909
AATTTTATGAAAATGAGACACATATCACCGGCAAGGCCCG	Duo	NA	NA	0.554754	9.39638
AATTTTATGAAAATGAGACAGCGAACCTCTCAAGGAGGGG	Duo	1.04447	9.76855	NA	NA
AATTTTATGAAAATGAGACATCCCAACGTAACGGATACTG	Duo	NA	NA	4.24027	9.44925
AATTTTATGAAAATGAGACCATACGTTCATCACAGAAACG	Duo	2.04103	8.8742	1.66869	8.03289
AATTTTATGAAAATGAGACGCCCTAGCACTCTCAACAGGG	Duo	NA	NA	3.6059	7.06517
AATTTTATGAAAATGAGACGGAGACTAGACACCTTGTACG	Duo	NA	NA	1.40229	8.21963
AATTTTATGAAAATGAGACGGGCGCATCCACTAAACAAAG	Duo	3.51432	8.11946	1.5407	8.27388
AATTTTATGAAAATGAGACGTTTGGCGCTCAGCAAAAGTG	Duo	NA	NA	1.66209	9.27426
AATTTTATGAAAATGAGAGAGCATCGCCACACTCCGCTCG	Duo	NA	NA	0.901475	4.14524
AATTTTATGAAAATGAGAGCGCCAAACCCGTGCATCAACG	Duo	1.34183	7.73619	2.01759	7.32277
AATTTTATGAAAATGAGAGCGCCTTCATACAACGACACAG	Duo	NA	NA	2.41595	9.53758
AATTTTATGAAAATGAGAGGCCAACTAACAGCACTGTTAG	Duo	NA	NA	1.31754	9.53758
AATTTTATGAAAATGAGATACCTCCGAGTCACTAGAAACG	Duo	NA	NA	1.85303	7.99118
AATTTTATGAAAATGAGATTAGATCCGGCCACGACTGAGG	Duo	1.59128	8.76837	1.3257	8.99861
AATTTTATGAAAATGAGATTCTACCTTCAACGAACATTGG	Duo	4.87418	8.55167	NA	NA
AATTTTATGAAAATGAGCAAAGCGTTTCAGGAAAAGGAGG	Duo	2.26187	9.62364	2.22997	9.53758
AATTTTATGAAAATGAGCAACTCTTCCCATCGGGCCTGGG	Duo	2.77159	9.5317	1.2989	9.39618
AATTTTATGAAAATGAGCACACCAGCGTTCCCTACCCTGG	Duo	2.27168	9.76855	3.04248	8.54935
AATTTTATGAAAATGAGCACATTGCACGCACATAAGCAAG	Duo	1.48872	8.7806	3.77493	9.53758
AATTTTATGAAAATGAGCACCCCGGCAGCATCGCCCGGCG	Duo	1.33801	6.25363	1.32849	5.59789
AATTTTATGAAAATGAGCCAGGTATTTACTTCGATCATCG	Duo	1.89882	9.74418	1.75788	9.53758
AATTTTATGAAAATGAGCCCGCGAATCCATTACCCCCAAG	Duo	2.69143	5.9697	1.55709	6.01541
AATTTTATGAAAATGAGCCCTAGAGCAGGTCCAGAGATTG	Duo	3.02645	9.59395	NA	NA
AATTTTATGAAAATGAGCCTACGTATCTACAGAACTCGGG	Duo	1.66869	9.76855	NA	NA
AATTTTATGAAAATGAGCCTCCTACTTCACCTACATCCAG	Duo	1.98808	9.68536	2.33622	9.48924
AATTTTATGAAAATGAGCGAAAACATTCTACCCACCAGGG	Duo	NA	NA	1.62266	9.53758
AATTTTATGAAAATGAGCGAATATCCCAATTACCAGAAAG	Duo	2.40842	9.39848	2.01329	9.41723
AATTTTATGAAAATGAGCGATTCTACTCAGCGGTGGCACG	Duo	2.31011	9.46679	1.76689	9.29488
AATTTTATGAAAATGAGCGCAACCACTCGTGCACTGTTCG	Duo	2.94262	9.15612	1.62657	8.76478
AATTTTATGAAAATGAGCGCCCACTACAAGCTCAACGGTG	Duo	3.37766	9.54803	3.53281	9.24638
AATTTTATGAAAATGAGCGGGCTAACCACCTCATCCCGCG	Duo	1.68722	9.33797	2.52003	9.52971
AATTTTATGAAAATGAGCGTACTAACATTGGGCACGAGAG	Duo	NA	NA	1.48939	9.53758
AATTTTATGAAAATGAGCGTGACTTGCAAACTACAGAGCG	Duo	1.63428	9.75314	1.46185	9.4918
AATTTTATGAAAATGAGCTCATTAATCAATCCCGAAATAG	Duo	2.23273	9.71151	1.13367	9.40057
AATTTTATGAAAATGAGCTGCCCATACACTACACCGCGTG	Duo	2.05914	9.60878	NA	NA
AATTTTATGAAAATGAGCTTTTGTGGACAATTCAACTTGG	Duo	NA	NA	2.04659	9.53758
AATTTTATGAAAATGAGGAACAAGGGTACACTGGAACACG	Duo	1.90033	8.68466	2.60426	9.53758
AATTTTATGAAAATGAGGAACCAGACGTACGCACTCCCTG	Duo	3.17026	9.56134	2.6615	9.28066
AATTTTATGAAAATGAGGACAGTACAAAGCTCTAAGCAAG	Duo	1.54436	9.68495	NA	NA
AATTTTATGAAAATGAGGACTCAATCACGGCTCCCTCGGG	Duo	2.95891	9.76855	1.35221	9.53758
AATTTTATGAAAATGAGGATACCACAAAAACACAGAATCG	Duo	1.32094	8.62891	1.20197	8.69455
AATTTTATGAAAATGAGGCCCCATCTCCAACTCTCAAGTG	Duo	NA	NA	3.65097	9.53758
AATTTTATGAAAATGAGGCGCCAAAACTACCACAGCTACG	Duo	3.78931	6.80509	1.54973	6.85855
AATTTTATGAAAATGAGGCGCCAAAACTGGTCTGTTGAAG	Duo	1.60451	9.69924	1.40075	9.50184
AATTTTATGAAAATGAGGCGGATCACATCGAATCCCCCCG	Duo	1.49093	9.02581	2.26108	9.53758
AATTTTATGAAAATGAGGCTTATCTGCCGACTCCAGCCAG	Duo	1.11501	9.11826	NA	NA
AATTTTATGAAAATGAGGGAAACTCCGCCACCGCGGCTTG	Duo	NA	NA	4.23693	9.26469
AATTTTATGAAAATGAGGTACCGTCCCCGCATCACCCAGG	Duo	NA	NA	1.82667	9.53758
AATTTTATGAAAATGAGGTCGCTCCCGCCGGAGCAGCTCG	Duo	NA	NA	1.99612	2.73976
AATTTTATGAAAATGAGGTGGCCTTCAACCCTTGGCCAGG	Duo	0.946164	7.26001	2.92979	8.12418
AATTTTATGAAAATGAGGTGTGCTATCCATCACAGCCTCG	Duo	9.65278	9.76855	1.29342	9.53758
AATTTTATGAAAATGAGGTTCCACCCTCCACGGACGGTAG	Duo	1.40491	2.36184	1.36776	2.48266
AATTTTATGAAAATGAGTACAGGCATTACACGACGACGTG	Duo	1.10591	1.68227	0.696595	1.53173
AATTTTATGAAAATGAGTACCACGAGGCGCACTTCCAACG	Duo	3.33738	9.76855	0.716557	9.32998
AATTTTATGAAAATGAGTACCTCAAACGGAAGTGATCGGG	Duo	1.7882	9.76855	5.0869	9.53758
AATTTTATGAAAATGAGTACCTGCGCTAGCGAGAAGAAGG	Duo	2.81938	3.1337	3.36004	3.25688
AATTTTATGAAAATGAGTAGACACAGCATTTCAAATTCTG	Duo	1.49591	8.63018	1.5718	9.27326
AATTTTATGAAAATGAGTAGCCACCCGTTCCCCACCCTGG	Duo	2.96274	5.41889	NA	NA
AATTTTATGAAAATGAGTAGGAGTCCATCGCGTTCTTGTG	Duo	NA	NA	1.33262	9.53758
AATTTTATGAAAATGAGTCAAGTGCTCCTAGTGTACCCTG	Duo	NA	NA	2.25369	9.53758
AATTTTATGAAAATGAGTCCCGAATACCAGTCGAGAAAGG	Duo	NA	NA	2.49408	8.97045
AATTTTATGAAAATGAGTCGCTCCATCACGAATTCCCGAG	Duo	NA	NA	2.22224	9.53758
AATTTTATGAAAATGAGTCTCCCGCGGACAGTTAGTGGCG	Duo	NA	NA	0.832131	5.72471
AATTTTATGAAAATGAGTGCACACCCTCCGCAATCTCCAG	Duo	NA	NA	1.84588	9.35161
AATTTTATGAAAATGAGTGCCGCACAACGACTAAGTTCCG	Duo	NA	NA	1.20197	8.13608
AATTTTATGAAAATGAGTGTAAGCCTGCGAGGCACTGGAG	Duo	NA	NA	0.701147	9.49539
AATTTTATGAAAATGAGTTCCAGTGATCCCTTTAACACCG	Duo	NA	NA	0.901475	9.53758
AATTTTATGAAAATGAGTTCGATAAAACAGAACAACGCGG	Duo	NA	NA	0.86468	9.53758
AATTTTATGAAAATGAGTTTGCACTGTCCCATCAAGCCAG	Duo	2.24253	9.76855	1.82607	9.53758
AATTTTATGAAAATGATAAAGTCCTCCGATACCTTACCGG	Duo	NA	NA	1.13328	9.53758
AATTTTATGAAAATGATAACAACACGTCCAGGTCTACGTG	Duo	2.42406	8.12702	NA	NA
AATTTTATGAAAATGATAACAACGTGCACCTACAGACGCG	Duo	1.81329	9.06145	1.73083	9.53758
AATTTTATGAAAATGATAACAGCGGACACCGTCCTGAAAG	Duo	1.22232	9.76855	4.19186	9.53758
AATTTTATGAAAATGATAACGAGCGCATTGTCAAACGCGG	Duo	NA	NA	2.88472	9.53758
AATTTTATGAAAATGATAACTAACTCGGTCAAATCAGCAG	Duo	NA	NA	1.87807	9.53758
AATTTTATGAAAATGATAAGGTCGTACGCTATAGATACAG	Duo	NA	NA	1.76539	9.25549
AATTTTATGAAAATGATACACAAAACACGCAGCAGATTAG	Duo	1.98724	9.08451	1.76043	9.24336
AATTTTATGAAAATGATACCAGCCCATAACTGGTCAATTG	Duo	1.0596	9.6909	1.81905	9.41025
AATTTTATGAAAATGATACCCAACGATCATACTATCACCG	Duo	1.48953	9.68433	1.18731	9.53758
AATTTTATGAAAATGATACCCAATTGCAAGCTTCCTCAAG	Duo	3.04493	9.64148	1.96989	9.53758
AATTTTATGAAAATGATACCTAAACTGACCAGGCACGCGG	Duo	NA	NA	0.832131	9.53758
AATTTTATGAAAATGATACGCGTTATCCGCCAAGCCCCCG	Duo	NA	NA	2.22717	9.53758
AATTTTATGAAAATGATACGGGCCTGGACGCCCATTGCGG	Duo	NA	NA	0.643911	7.96154
AATTTTATGAAAATGATACGGTATTCCAGCGTTCAAGAAG	Duo	1.2743	9.61346	1.43417	8.64677
AATTTTATGAAAATGATACTCCGCAAGACGTGGGTAACTG	Duo	1.37214	9.35218	NA	NA
AATTTTATGAAAATGATACTTGCCGTTACTGCAGAATCCG	Duo	NA	NA	1.59084	9.53758
AATTTTATGAAAATGATACTTGCTACCTCAGCCCAGTTTG	Duo	0.821051	0.0352887	1.18615	0.196069
AATTTTATGAAAATGATAGCCAAGCCAGTATTACGTCGGG	Duo	NA	NA	1.69689	9.49869
AATTTTATGAAAATGATAGCCGTTAACGCATTACAGCGCG	Duo	3.95669	9.50121	NA	NA
AATTTTATGAAAATGATAGCCTCTCAACGCCGAGCGAACG	Duo	0.760901	7.83858	NA	NA
AATTTTATGAAAATGATATCTAGAACTCTCGCGGGCTACG	Duo	0.927612	9.54747	0.901475	9.5016
AATTTTATGAAAATGATATCTTGCCATACGACACAATTGG	Duo	NA	NA	4.90803	9.53758
AATTTTATGAAAATGATATTGCCTAGTGCTGTACCGGAGG	Duo	NA	NA	1.38226	9.53758
AATTTTATGAAAATGATATTGCTTCTAGATTCCCAGCTGG	Duo	1.35394	9.4627	4.71949	8.90562
AATTTTATGAAAATGATCAAAGATAACACACAGGAATCGG	Duo	0.918796	9.66457	1.50899	9.53758
AATTTTATGAAAATGATCAACAACCACGCCCCCCTAGAAG	Duo	2.95443	9.45407	NA	NA
AATTTTATGAAAATGATCAAGCACAAAGCGTCCCCATCCG	Duo	1.96774	9.44912	2.68189	9.07165
AATTTTATGAAAATGATCAAGTACTCCAAGCGTCGCTGTG	Duo	1.98208	4.07805	1.45623	4.58177
AATTTTATGAAAATGATCAATCCCAAGTGGTGTCCCAGTG	Duo	1.25837	8.73931	4.89372	9.25083
AATTTTATGAAAATGATCACAGCCGTAACACCTCAGTCAG	Duo	NA	NA	0.823086	9.24144
AATTTTATGAAAATGATCACATCGGGCCTCACGCACTGCG	Duo	NA	NA	0.845133	9.53758
AATTTTATGAAAATGATCACCCCTCAGAAGGTACGTAACG	Duo	2.12774	9.60176	1.17192	9.53758
AATTTTATGAAAATGATCACCGCAAATAGTGAGCGCTTAG	Duo	1.03609	9.39088	NA	NA
AATTTTATGAAAATGATCAGCACACTAATCTTATCCATCG	Duo	2.08421	8.77329	0.985333	8.5067
AATTTTATGAAAATGATCAGGCGTGAAGATCGCAATACGG	Duo	2.10821	9.19085	1.84588	9.3523
AATTTTATGAAAATGATCATCCTATATCACACTGGCAGGG	Duo	0.769607	8.78326	1.59084	8.64724
AATTTTATGAAAATGATCATCTACTCACAAACCCTCCACG	Duo	NA	NA	0.725578	9.53758
AATTTTATGAAAATGATCCAAGCTGTGCAAGTTCACGTGG	Duo	NA	NA	3.35722	9.53758
AATTTTATGAAAATGATCCTAGCGTACGTGCACGAATCCG	Duo	0.947411	9.66377	3.29234	9.35744
AATTTTATGAAAATGATCGAATCACGGGGTACTCATCAAG	Duo	3.82851	9.66428	2.67669	9.53758
AATTTTATGAAAATGATCGACATATTCTATAATCCCAGCG	Duo	1.32667	8.75294	1.22601	8.49989
AATTTTATGAAAATGATCTACGTTTTACAACCCGGTCTTG	Duo	NA	NA	1.26207	9.53758
AATTTTATGAAAATGATCTCAATCGATCACCAGAGTAGGG	Duo	NA	NA	2.13349	9.53758
AATTTTATGAAAATGATCTGGCAGGGCGGGCCCGAGTCTG	Duo	1.41672	7.30807	NA	NA
AATTTTATGAAAATGATCTTCCATCCGCAGCCCAAAAGTG	Duo	NA	NA	2.65434	9.53758
AATTTTATGAAAATGATTACTGCAATCGCATTGGTCAGGG	Duo	NA	NA	4.6303	9.53758
AATTTTATGAAAATGATTAGGAACGAAGGCACGCCATTTG	Duo	1.51229	9.75908	1.79612	9.47319
AATTTTATGAAAATGATTATCAAACAGCGAACCCGCCAAG	Duo	1.22571	9.63531	1.76539	9.52765
AATTTTATGAAAATGATTCAGGCTACATATACCCCCCGCG	Duo	1.24573	9.34151	1.05825	9.46757
AATTTTATGAAAATGATTCCAAGTGCGAAGACCCGCACGG	Duo	1.31552	9.75822	NA	NA
AATTTTATGAAAATGATTCCTACGGGCCAAAATACATCTG	Duo	NA	NA	2.63508	9.53758
AATTTTATGAAAATGATTCCTCCTATAGGTTACATACCAG	Duo	NA	NA	2.34384	9.53758
AATTTTATGAAAATGATTCGCCGGACAAACGTACTAAAAG	Duo	2.04797	9.71914	NA	NA
AATTTTATGAAAATGATTGCACAACTCCTCCTTCTACTTG	Duo	NA	NA	2.18252	9.36379
AATTTTATGAAAATGATTGCAGAATACAGGCAACCTCAAG	Duo	1.7203	9.29169	NA	NA
AATTTTATGAAAATGATTGGAGGCCTCAGTGATCCTAACG	Duo	NA	NA	0.508524	9.52605
AATTTTATGAAAATGATTGTTGTCATTACCGTCACCGCAG	Duo	0.878848	9.56247	1.01779	9.53758
AATTTTATGAAAATGCAAAAAGGCTCCCTTAAGCGACACG	Duo	1.7203	9.71441	2.02832	9.3787
AATTTTATGAAAATGCAAAACTACTCAGCATACGTTGTGG	Duo	NA	NA	2.60041	5.94741
AATTTTATGAAAATGCAAAAGCGCGATACTTCTACACGAG	Duo	1.49945	9.76855	1.4471	9.53758
AATTTTATGAAAATGCAAACCCACGAATTACCGCCACCGG	Duo	NA	NA	1.07318	9.53758
AATTTTATGAAAATGCAAACGCGTAACTGTTCCATCCTAG	Duo	2.26767	9.4959	3.0276	9.53758
AATTTTATGAAAATGCAAACTACGCAAAGCAGCGGTACGG	Duo	NA	NA	3.34834	9.53758
AATTTTATGAAAATGCAAAGACCGGGACACCCGTTCCTCG	Duo	2.58045	4.72898	4.03012	5.04383
AATTTTATGAAAATGCAAAGCAAGTCCTGCGCAGCGGCTG	Duo	1.20768	9.76855	1.27821	9.41234
AATTTTATGAAAATGCAAAGCCTAGAAGAAGCCTTATTAG	Duo	NA	NA	2.17415	9.53758
AATTTTATGAAAATGCAAAGGAACCCGCTGACAACCAACG	Duo	3.32699	9.76855	1.46752	9.53758
AATTTTATGAAAATGCAAAGTACCCCACGTGTAGTTCAGG	Duo	NA	NA	2.56357	9.53758
AATTTTATGAAAATGCAAATACCACGTTGCCAAAATACGG	Duo	NA	NA	1.411	9.53758
AATTTTATGAAAATGCAAATCAATAGGGCAAGTACACTAG	Duo	1.68657	9.54649	1.58738	9.29554
AATTTTATGAAAATGCAACAATCTCGCCCCAGGAGTAAAG	Duo	NA	NA	1.55931	9.40716
AATTTTATGAAAATGCAACACCGTAAGCCCTATAAGAGCG	Duo	0.952308	9.04663	3.42561	9.53758
AATTTTATGAAAATGCAACACCTAGCAAACGCCCCTGCCG	Duo	NA	NA	1.14418	9.53758
AATTTTATGAAAATGCAACACCTCCCGTGTCTAACAACTG	Duo	1.26155	4.73943	1.29812	5.30114
AATTTTATGAAAATGCAACACGATTTGACCGAGACAAGGG	Duo	1.90846	9.69226	1.51215	9.53758
AATTTTATGAAAATGCAACACTTGGCACCGACTCGCCCAG	Duo	NA	NA	1.18319	9.3988
AATTTTATGAAAATGCAACATTCATTCCAGCTGTACCGAG	Duo	2.39493	8.88816	1.87967	9.48825
AATTTTATGAAAATGCAACCAATAGCCGCGGCTTCTCCAG	Duo	1.06254	9.76855	NA	NA
AATTTTATGAAAATGCAACCAGACCCTAGTGCCATACCAG	Duo	6.02104	9.76855	1.7128	9.10135
AATTTTATGAAAATGCAACCCAACTCCACTTTCCCTGCTG	Duo	2.32631	9.67286	2.32706	9.37015
AATTTTATGAAAATGCAACCGCTGGATTGCACTCTGTCCG	Duo	NA	NA	1.38688	8.70483
AATTTTATGAAAATGCAACCGGTATTCACAGTAAGCCAGG	Duo	2.37806	9.53822	NA	NA
AATTTTATGAAAATGCAACCTAGAAATAGCTACGACATCG	Duo	1.7203	9.53369	NA	NA
AATTTTATGAAAATGCAACGAATTCCTACGTTCAACTGTG	Duo	2.14037	9.76855	1.82344	9.53758
AATTTTATGAAAATGCAACGAGCCTCCCAGTTAGCACAGG	Duo	2.8557	9.74418	1.97304	9.42336
AATTTTATGAAAATGCAACGCAACCGGCAAATTTCACAAG	Duo	2.10737	9.35708	NA	NA
AATTTTATGAAAATGCAACGTGCGAGAGGTAAAGGAATCG	Duo	1.81955	9.76855	3.74459	9.48373
AATTTTATGAAAATGCAACTAACAACGCACCTCCGACGAG	Duo	1.7203	2.806	0.563422	2.81317
AATTTTATGAAAATGCAACTACATCAACACTTCATCCGTG	Duo	2.30397	9.22801	2.02832	8.47569
AATTTTATGAAAATGCAACTACGACGGCACTGCGCACGGG	Duo	0.860149	2.23747	NA	NA
AATTTTATGAAAATGCAACTAGACTCTCACCCTTTTAACG	Duo	1.12639	9.64957	1.23202	9.53758
AATTTTATGAAAATGCAACTCCCCCGATATTCCCACGCCG	Duo	1.94798	9.32759	0.710253	9.24291
AATTTTATGAAAATGCAACTCTCTCCTTTGGACAGCTCCG	Duo	1.33985	9.71441	1.43568	9.53758
AATTTTATGAAAATGCAACTGGTCCCGTACTCCCGCGCAG	Duo	NA	NA	1.38226	9.53758
AATTTTATGAAAATGCAAGAAGATAATCACACTATTATAG	Duo	NA	NA	1.15189	9.53758
AATTTTATGAAAATGCAAGACAGCCTCCACACTGTGTACG	Duo	1.12146	9.60861	1.92518	9.53758
AATTTTATGAAAATGCAAGACGAACACCAGGCGCACGAGG	Duo	1.43358	9.76855	1.82799	9.53758
AATTTTATGAAAATGCAAGCAGCTTGTATCGGAACACTTG	Duo	2.08521	9.76855	3.96649	9.47638
AATTTTATGAAAATGCAAGCCATACCCGACGCTCGGCGAG	Duo	NA	NA	0.610677	9.53758
AATTTTATGAAAATGCAAGCCGCGTCAAAACCAGCACCGG	Duo	NA	NA	1.13066	9.26968
AATTTTATGAAAATGCAAGCGCATCCTACCACAAGCGAGG	Duo	2.02749	9.75448	NA	NA
AATTTTATGAAAATGCAAGCTCTTGTAAGACAGCTAGTCG	Duo	2.29373	6.03917	2.08033	6.36965
AATTTTATGAAAATGCAAGGACGTAAGGAAGCTGCGAACG	Duo	NA	NA	1.23953	9.53758
AATTTTATGAAAATGCAAGGTCGCAATAAAGTAGAAACTG	Duo	1.41064	6.93095	2.38126	7.05103
AATTTTATGAAAATGCAAGTCCTACGACAGCACACTACTG	Duo	1.25837	8.22803	1.84215	9.44792
AATTTTATGAAAATGCAATACCAGGCATATACGGCTATTG	Duo	1.74805	8.09181	NA	NA
AATTTTATGAAAATGCAATACGCAATAGTTAGCGACATTG	Duo	2.05229	9.66835	1.34205	9.53758
AATTTTATGAAAATGCAATATCCAGCGCAATCTTCCTTAG	Duo	NA	NA	3.19614	9.53758
AATTTTATGAAAATGCAATCCCTCCAAAACCGGCCCTTCG	Duo	1.95923	9.72166	NA	NA
AATTTTATGAAAATGCAATCGCAGCAGCAAGCAACAGCCG	Duo	NA	NA	1.06056	9.53758
AATTTTATGAAAATGCAATTACGATTCGAACGTTTCGGTG	Duo	1.61708	0.795819	NA	NA
AATTTTATGAAAATGCAATTATTCCATATTCGTAAGAGCG	Duo	NA	NA	0.726996	9.01413
AATTTTATGAAAATGCAATTTGGTACACGACCGTACTCAG	Duo	0.860149	3.67901	0.795419	3.30248
AATTTTATGAAAATGCACAACTGGTCCAATTCTGGCCTCG	Duo	2.72875	9.38847	2.41145	8.77476
AATTTTATGAAAATGCACAACTTTCTTACATATACCTCGG	Duo	3.15388	8.55744	1.74661	7.96779
AATTTTATGAAAATGCACAAGAACTTTCCGCACTGGCGGG	Duo	3.4406	5.85293	NA	NA
AATTTTATGAAAATGCACACCCGACGCACTAAGCGGCACG	Duo	1.31173	9.56771	0.993151	8.52872
AATTTTATGAAAATGCACACGAATATTCCCCGATTAACTG	Duo	2.3599	9.67652	1.8383	9.31439
AATTTTATGAAAATGCACACGGCGCAATACGAGAAGCGAG	Duo	1.9433	8.75453	2.79457	7.46379
AATTTTATGAAAATGCACAGCTACCATTTTAACAACACTG	Duo	NA	NA	1.96989	8.96943
AATTTTATGAAAATGCACAGTCACATCTGCGTAACGGAAG	Duo	1.91383	9.75499	1.9532	9.05981
AATTTTATGAAAATGCACATCACCCCACACTGCGCTGAGG	Duo	NA	NA	0.693442	9.23509
AATTTTATGAAAATGCACATCCGCCCACCCACGTTAATAG	Duo	1.74397	9.68989	2.22654	9.53758
AATTTTATGAAAATGCACATTAGTGGCCCTCCCTCTTCCG	Duo	1.76679	9.6865	NA	NA
AATTTTATGAAAATGCACATTCGTGAGCTAAATTCCGCGG	Duo	0.573433	6.07157	NA	NA
AATTTTATGAAAATGCACATTGGCATTCGGAAACTGATCG	Duo	2.38548	6.75352	2.01329	6.1338
AATTTTATGAAAATGCACATTTCCACACGCTGCCTTGCCG	Duo	1.17293	9.45379	1.12184	9.43703
AATTTTATGAAAATGCACCAATCAGTGTTTCCAATATACG	Duo	0.843283	9.31868	NA	NA
AATTTTATGAAAATGCACCACAATTCGAAACTCCAAGCAG	Duo	1.94148	9.56058	1.95686	9.53758
AATTTTATGAAAATGCACCATCCCCAAGGTAAGGCATCAG	Duo	NA	NA	1.15574	9.53758
AATTTTATGAAAATGCACCATCTGGCCCAGGTCCGCACGG	Duo	NA	NA	1.69027	5.26349
AATTTTATGAAAATGCACCCCAGGCGAAAAAGCAACTTTG	Duo	1.75102	5.77295	1.31465	7.94698
AATTTTATGAAAATGCACCCCCATTACCACCATCCATCGG	Duo	1.65658	3.05844	NA	NA
AATTTTATGAAAATGCACCCCGCAGCTCATCCAGCTCTCG	Duo	NA	NA	1.70279	9.53758
AATTTTATGAAAATGCACCCCGGTAGCCTACTCCACGCGG	Duo	NA	NA	1.01416	4.94334
AATTTTATGAAAATGCACCCCTTCCGAAAGGAACTCAGTG	Duo	NA	NA	1.59261	8.50844
AATTTTATGAAAATGCACCCGAGGAGTAACGCTACTCGTG	Duo	2.217	9.46793	3.56297	9.53758
AATTTTATGAAAATGCACCCTCATACTCGGATATTAGAGG	Duo	NA	NA	1.28782	2.88633
AATTTTATGAAAATGCACCGAAGATCCCACCTTCCGGTTG	Duo	2.24203	7.53069	2.0341	7.04954
AATTTTATGAAAATGCACCGACTCTCCACGGGACCTGTTG	Duo	0.595488	3.14146	NA	NA
AATTTTATGAAAATGCACCGCCACAATTTGAACCAACTCG	Duo	3.56962	2.97345	1.14512	4.02926
AATTTTATGAAAATGCACCGGCCACACCTCTGCGCCATAG	Duo	NA	NA	1.32216	5.47768
AATTTTATGAAAATGCACCGGGGACTTTGGACCCCTGTCG	Duo	1.7203	0.491413	0.901475	0.679181
AATTTTATGAAAATGCACCGTCCTGTTCCCAGGCGGATCG	Duo	NA	NA	3.40557	4.29075
AATTTTATGAAAATGCACCGTTCTGTATCCCCCTACGCTG	Duo	NA	NA	2.62247	7.76617
AATTTTATGAAAATGCACCTCGCCACGAACATCATAAAAG	Duo	1.58797	9.71789	1.44547	9.44915
AATTTTATGAAAATGCACCTCTGCCCATTCCCGATAGTGG	Duo	NA	NA	1.28782	8.77876
AATTTTATGAAAATGCACCTTGGGCGCCGCATTGGGCGAG	Duo	1.93534	8.0011	1.01621	8.3508
AATTTTATGAAAATGCACGAACCAAATAAGGATCCAAGGG	Duo	NA	NA	1.80295	9.34882
AATTTTATGAAAATGCACGACGACACCTACGCTTTGTACG	Duo	NA	NA	0.815164	7.7989
AATTTTATGAAAATGCACGATCCTCCCTCTAAGCTACGTG	Duo	0.893232	8.94618	NA	NA
AATTTTATGAAAATGCACGCATTACTTCAAACCACGCGTG	Duo	1.96727	9.76855	2.28543	9.53758
AATTTTATGAAAATGCACGCCACATTACGCGCGGTCTTCG	Duo	2.13317	5.94735	1.18319	7.21274
AATTTTATGAAAATGCACGCCAGTCTAGCTGAGCCCACAG	Duo	1.56391	9.61057	1.55549	9.53758
AATTTTATGAAAATGCACGCGAGTCAACCACGAAACCGTG	Duo	NA	NA	2.14489	9.53758
AATTTTATGAAAATGCACGCGGAAGTTGCTGTTCCACTTG	Duo	1.8541	9.76855	4.44728	9.53758
AATTTTATGAAAATGCACGCGGGCCCGCAATACCACCTAG	Duo	4.26491	4.66426	2.39238	4.06023
AATTTTATGAAAATGCACGGACACGAACCGTGCATACCTG	Duo	2.05973	8.07717	2.15925	9.14555
AATTTTATGAAAATGCACGGGGCGCAACCTACGCGTACAG	Duo	1.44472	9.21798	1.8891	9.06637
AATTTTATGAAAATGCACGGGTTCCCTCATAGTACCCGCG	Duo	NA	NA	1.53585	9.53758
AATTTTATGAAAATGCACGTACGTCCTACACACCATCGCG	Duo	1.66915	9.61095	1.97856	9.53758
AATTTTATGAAAATGCACGTACTAGATCGGCTTAAATCGG	Duo	1.37624	5.85293	NA	NA
AATTTTATGAAAATGCACGTTAACACCGGCACCATCAGCG	Duo	1.19465	6.81903	NA	NA
AATTTTATGAAAATGCACGTTCAGCAAGCGCTACACACTG	Duo	NA	NA	1.11907	9.53758
AATTTTATGAAAATGCACTACATCCCTGTCACCTTTAGCG	Duo	NA	NA	2.22717	9.53758
AATTTTATGAAAATGCACTATCCGAAGCTTGCTCCGGTTG	Duo	NA	NA	2.05536	9.41199
AATTTTATGAAAATGCACTCACGCGAGCTGACAATAGGAG	Duo	0.781954	9.50572	1.31465	9.3771
AATTTTATGAAAATGCACTCAGGAAATCAAGCACCCCACG	Duo	2.60308	9.64496	2.03905	9.53758
AATTTTATGAAAATGCACTGCAATAGGAAGAGGCCCCACG	Duo	2.15037	8.58531	NA	NA
AATTTTATGAAAATGCACTTACTTCGCCGTGGTGTGCGCG	Duo	1.27192	9.59289	1.43349	9.14541
AATTTTATGAAAATGCACTTCAGTCGCATACCCCTTCGCG	Duo	2.34359	8.30498	2.73955	7.59997
AATTTTATGAAAATGCACTTGTTACCCTACCCAACAACTG	Duo	2.88403	4.92274	0.62573	5.61271
AATTTTATGAAAATGCAGAAACAGGGTGTTAAATATCGGG	Duo	2.24253	9.76855	2.01288	9.53758
AATTTTATGAAAATGCAGAAGCGACTTGCACACCGAGTCG	Duo	1.39774	9.72602	1.47688	9.49956
AATTTTATGAAAATGCAGAAGTTTCTCCCACGTCACACAG	Duo	1.07519	9.75209	3.03655	9.3075
AATTTTATGAAAATGCAGACATCGCCGCACGAGTATCCCG	Duo	2.18621	9.12706	2.04566	9.53758
AATTTTATGAAAATGCAGACCAAGTATCCCCGGGTTCTCG	Duo	1.78174	6.20651	2.07148	5.77578
AATTTTATGAAAATGCAGACGCCGCTTCCAAAGGAGTTGG	Duo	NA	NA	1.56572	9.53758
AATTTTATGAAAATGCAGACTGCGGACCCGTGTTCTCGCG	Duo	NA	NA	1.21503	9.33171
AATTTTATGAAAATGCAGAGCCAGCCTGAGCACCCGTCTG	Duo	1.06387	9.0082	2.30778	9.44853
AATTTTATGAAAATGCAGAGCCTGCTTGCTCGGGTAGGTG	Duo	2.50399	9.36198	1.42491	9.22441
AATTTTATGAAAATGCAGCACATCCAACGCGAAGCAATTG	Duo	3.01052	9.18882	2.32198	9.44878
AATTTTATGAAAATGCAGCACCCGAAGCAACCAGCCGCCG	Duo	NA	NA	0.819523	7.14498
AATTTTATGAAAATGCAGCAGAAACAGGCTATTCTAGAGG	Duo	1.91144	9.13106	NA	NA
AATTTTATGAAAATGCAGCATACTCCCATCGACATTAGCG	Duo	0.860149	9.76855	NA	NA
AATTTTATGAAAATGCAGCATCTCCTCATAGCGGCCGAAG	Duo	1.90953	9.34329	1.78455	9.18943
AATTTTATGAAAATGCAGCCAATCCCAGGCAACCGTGCAG	Duo	1.25981	9.6622	1.24725	8.4143
AATTTTATGAAAATGCAGCCAGACACGCCAGGTAACCGAG	Duo	NA	NA	2.68525	0.119927
AATTTTATGAAAATGCAGCCCAAATTAAAACCGCATAGCG	Duo	1.79509	9.76855	1.78527	9.53758
AATTTTATGAAAATGCAGCCCACTCGCGCGGATCTCCTGG	Duo	NA	NA	1.18831	9.53758
AATTTTATGAAAATGCAGCCCATCCACGCACAAGGTTACG	Duo	2.8322	9.70115	1.76318	9.50001
AATTTTATGAAAATGCAGCCGACTGAAGATAAACCCACGG	Duo	NA	NA	1.36439	9.53758
AATTTTATGAAAATGCAGCCTACCCTACGACTGACAGCAG	Duo	2.36541	9.57672	NA	NA
AATTTTATGAAAATGCAGCGCACCCCCTACGATAAGTTCG	Duo	2.15037	5.74268	4.00656	6.97395
AATTTTATGAAAATGCAGCGCACCGAACCAGGGCTGCCGG	Duo	NA	NA	0.450738	2.72915
AATTTTATGAAAATGCAGCGCGCACTACAGCGTGTAGGGG	Duo	1.12481	8.23016	5.20852	5.54534
AATTTTATGAAAATGCAGCGCTTGTTCGTGCGGAAAAGAG	Duo	2.28554	9.27753	3.71408	9.30593
AATTTTATGAAAATGCAGCGGCAACGATCCGAAGTGGCAG	Duo	4.0427	8.63266	3.73468	9.50286
AATTTTATGAAAATGCAGCGGCTACGGCCGTTTACCGAAG	Duo	2.03308	0.0923326	6.85121	0.231885
AATTTTATGAAAATGCAGCTACGACTGACGTCACCAACAG	Duo	2.67602	5.85293	NA	NA
AATTTTATGAAAATGCAGCTCCCACCCCACACCTCAACTG	Duo	0.53073	0.0405955	0.324126	0.194494
AATTTTATGAAAATGCAGCTGCCGATTGATTTCTACTGTG	Duo	NA	NA	1.74992	7.99938
AATTTTATGAAAATGCAGGACGCCCCATCACAATACCTGG	Duo	2.27325	9.76855	NA	NA
AATTTTATGAAAATGCAGGCGTTATCTAATTTCGCCACCG	Duo	2.20647	9.76855	NA	NA
AATTTTATGAAAATGCAGGCTAGACGGCGGGCACTGCCGG	Duo	NA	NA	0.57952	8.77405
AATTTTATGAAAATGCAGGTAGTGCGACAAAACCAGCTTG	Duo	1.0421	9.4333	1.4327	9.00222
AATTTTATGAAAATGCAGTACCCTCACCCCTGCAGAAGGG	Duo	NA	NA	0.974568	8.44573
AATTTTATGAAAATGCAGTCGCCTTTCAGGGACCACCAGG	Duo	1.91879	8.33704	2.46257	8.81342
AATTTTATGAAAATGCAGTCGCGCCCCCGACCGGGAGCAG	Duo	1.90138	2.58899	1.80295	2.72356
AATTTTATGAAAATGCAGTGCCCCCACCACAGCGAACAAG	Duo	3.10054	9.63279	1.73225	8.58364
AATTTTATGAAAATGCAGTGCCGCCGGGCAATTCAACACG	Duo	3.30827	6.5947	2.75745	5.74213
AATTTTATGAAAATGCAGTTAGGGCTTCCGAATAGAGCTG	Duo	NA	NA	1.50246	9.53758
AATTTTATGAAAATGCATAAACACCCTCACAGCTATCGAG	Duo	1.69879	6.67596	1.23953	7.24986
AATTTTATGAAAATGCATACAGGATTCTCTCCCATACACG	Duo	1.10591	9.76855	2.02282	9.49719
AATTTTATGAAAATGCATACCAGCGCGGTAGGTGCACTGG	Duo	NA	NA	2.09852	9.411
AATTTTATGAAAATGCATACGCACTATATACAACCTACTG	Duo	1.68844	7.80686	1.86734	8.60389
AATTTTATGAAAATGCATACGCCCACCTTCGCCCGCCCTG	Duo	4.30075	8.51717	2.61117	5.94741
AATTTTATGAAAATGCATAGCTTACTCAGCACGCAAGTCG	Duo	2.23639	9.07191	NA	NA
AATTTTATGAAAATGCATAGGACTGCGCGGCGTTTGGAAG	Duo	NA	NA	1.04381	6.23626
AATTTTATGAAAATGCATAGGCAGTGGCACTGCGGTAACG	Duo	0.465914	6.07867	1.90311	5.21109
AATTTTATGAAAATGCATATAACAAACCGCAGGCCCGCAG	Duo	1.83498	9.65548	NA	NA
AATTTTATGAAAATGCATATACAATATTCAAAAGCCTTCG	Duo	2.78284	7.27961	0.694887	6.6463
AATTTTATGAAAATGCATCAAGATATTACGGGCACAAGCG	Duo	1.15185	9.76855	2.72402	9.53758
AATTTTATGAAAATGCATCACTTTCCCTCCGCCCGCCACG	Duo	1.83609	7.54682	1.83458	8.65131
AATTTTATGAAAATGCATCAGAAAGTCGCGCCGAAAAGGG	Duo	NA	NA	0.939037	8.78239
AATTTTATGAAAATGCATCAGGTCCAACTCTGCCTCGCTG	Duo	NA	NA	2.17174	9.23401
AATTTTATGAAAATGCATCCACGCAACGTTTTAGCGGCGG	Duo	1.4973	9.17574	1.01074	9.01794
AATTTTATGAAAATGCATCCCCTGTGCTTCCACCGCAACG	Duo	NA	NA	1.38519	9.0923
AATTTTATGAAAATGCATCCCTACCAGCCGCCTCCCCCAG	Duo	1.62353	9.52049	1.92518	9.42131
AATTTTATGAAAATGCATCCCTTAACCGGCACTCCCCTCG	Duo	1.53921	9.01998	1.82213	9.42723
AATTTTATGAAAATGCATCCGCCTACCTTGATTCCTGCGG	Duo	1.23413	8.93782	3.27809	7.86657
AATTTTATGAAAATGCATCCTGCCCGACCACACGATTTTG	Duo	NA	NA	1.91563	8.62577
AATTTTATGAAAATGCATCGCACCCGCCGCATAAGTCTGG	Duo	NA	NA	5.03324	9.26139
AATTTTATGAAAATGCATCGCACGGACTCAGTGGGCCGAG	Duo	NA	NA	1.9532	9.53758
AATTTTATGAAAATGCATCGCGCAACACATTCCCATTGTG	Duo	1.49832	8.7908	0.901475	9.34106
AATTTTATGAAAATGCATCGGCCGAAGACTAGTATTCCGG	Duo	NA	NA	0.682936	9.53758
AATTTTATGAAAATGCATCGTGCTCACGGCCTCCCCGTAG	Duo	NA	NA	2.20361	8.91062
AATTTTATGAAAATGCATCTGCACTCCGGTTACTCTGACG	Duo	1.69029	9.47059	1.55577	8.92882
AATTTTATGAAAATGCATCTTCTGCCACCCGTTCCTACGG	Duo	1.93254	9.60508	2.06425	9.46472
AATTTTATGAAAATGCATTCAACTCGGAAACTCACATCCG	Duo	2.52832	9.61369	1.75144	9.53145
AATTTTATGAAAATGCATTCAATCAAGGGTCGATCCACGG	Duo	1.75216	9.73648	1.98946	9.53758
AATTTTATGAAAATGCATTCACCACGCTTCCGCCAACCTG	Duo	NA	NA	2.43732	8.63791
AATTTTATGAAAATGCATTCCCACTCGTCAGAGTGCGCCG	Duo	NA	NA	0.959635	8.46662
AATTTTATGAAAATGCATTGTTTATCCATTTATCCAGGAG	Duo	1.79319	9.56618	1.35221	9.36359
AATTTTATGAAAATGCATTTACCTACACCTAGCCTAACCG	Duo	2.47293	9.76855	NA	NA
AATTTTATGAAAATGCATTTACTCCGTCCTACTCCTGAAG	Duo	4.45254	9.76855	NA	NA
AATTTTATGAAAATGCATTTCGATAACGTGCCGGATTGCG	Duo	NA	NA	1.32849	8.06309
AATTTTATGAAAATGCATTTGATACCCCTTCTAGGACGAG	Duo	NA	NA	3.30541	9.39638
AATTTTATGAAAATGCATTTTTCCTACCGAAGCCCAGTGG	Duo	1.51999	9.39217	1.55172	9.33955
AATTTTATGAAAATGCCAAAAAATTCATTTCAAAAGTGCG	Duo	1.87669	4.34191	1.23953	4.94545
AATTTTATGAAAATGCCAAAACAATCCGGGCTCAAGCCTG	Duo	NA	NA	2.82075	9.53758
AATTTTATGAAAATGCCAAAAGAAGCATCCCCCACAACAG	Duo	2.46315	9.76855	2.08763	9.53758
AATTTTATGAAAATGCCAAAATCCGTTAGAGCGTACTCGG	Duo	1.32436	9.48949	1.13262	8.62355
AATTTTATGAAAATGCCAAATATCAAGTCAGTGATCGCAG	Duo	NA	NA	0.901475	9.53758
AATTTTATGAAAATGCCAAATCCACCGGACGCAATCCTCG	Duo	2.35107	8.34737	3.90639	8.42421
AATTTTATGAAAATGCCAACACTACGACAACAACCTACAG	Duo	NA	NA	2.70443	9.08923
AATTTTATGAAAATGCCAACACTTACCTCGAGCATCCGCG	Duo	1.45851	9.70923	1.59391	9.2561
AATTTTATGAAAATGCCAACAGCGAACCGGGCGCACACGG	Duo	NA	NA	1.00753	5.94741
AATTTTATGAAAATGCCAACTAACAGAAGCGCAACCCAAG	Duo	1.32509	9.03218	1.55138	9.5233
AATTTTATGAAAATGCCAACTAACCACAAGCTTGCAAGCG	Duo	NA	NA	2.27515	9.1098
AATTTTATGAAAATGCCAACTCCTAGCTGGGCACCGAACG	Duo	1.38238	9.50376	1.59492	9.25838
AATTTTATGAAAATGCCAAGACTTACTCTCACGATCATCG	Duo	NA	NA	1.30213	9.20858
AATTTTATGAAAATGCCAAGCATTGGCCCGTGGACATTGG	Duo	NA	NA	1.411	8.3417
AATTTTATGAAAATGCCAAGCGAACACAAGCGTAGTAAGG	Duo	NA	NA	2.19735	8.44573
AATTTTATGAAAATGCCAAGCTACCCTCACATACCGAGTG	Duo	2.65213	7.7503	1.21503	5.46503
AATTTTATGAAAATGCCAAGGCAATACCGAGCCTACACGG	Duo	4.90791	8.79856	3.74824	6.25489
AATTTTATGAAAATGCCAAGTGCACACGGCACACGCGTTG	Duo	0.640111	8.77458	2.23815	9.29424
AATTTTATGAAAATGCCACAACAAGACGTGCGAGGCGTAG	Duo	1.32208	9.76855	0.450738	9.53758
AATTTTATGAAAATGCCACACAGAAGCACACTCCACCCCG	Duo	0.889307	9.46679	2.34384	9.53758
AATTTTATGAAAATGCCACACCCGGTCTTGAACAACTCAG	Duo	1.7203	8.74575	NA	NA
AATTTTATGAAAATGCCACAGCACTCCGCTAGAACCCTGG	Duo	NA	NA	2.16354	8.93099
AATTTTATGAAAATGCCACATACGCCTGAATCGCCTCGAG	Duo	1.36024	9.7167	2.16354	9.20689
AATTTTATGAAAATGCCACCCAAAATCAGGGGCACCCTTG	Duo	2.62823	5.23014	1.22928	6.00616
AATTTTATGAAAATGCCACCCCACTGGAGCTCGCAACCCG	Duo	2.30676	6.04442	1.9532	5.05361
AATTTTATGAAAATGCCACCCTCGCCATACTGGGAATCGG	Duo	NA	NA	2.02832	8.06179
AATTTTATGAAAATGCCACCGCGCCCGGGCGAACACTGGG	Duo	0.754517	4.05416	0.886697	5.2529
AATTTTATGAAAATGCCACGAACACCTCACAAGAGCACCG	Duo	NA	NA	0.965866	8.14426
AATTTTATGAAAATGCCACGAGTTCATCAACCCCTGTTCG	Duo	1.7203	9.1767	1.49513	8.52552
AATTTTATGAAAATGCCACGCACACATAACTTCCATAGAG	Duo	1.76331	5.72556	1.46101	5.92091
AATTTTATGAAAATGCCACGCCGCTGCCGCCTATCCAGCG	Duo	2.15952	9.14192	2.73551	8.61988
AATTTTATGAAAATGCCACGCCTGTCACTCCCACTCCAGG	Duo	NA	NA	1.92729	9.29023
AATTTTATGAAAATGCCACGGACCCACTCCTTACAACGCG	Duo	3.32591	9.24794	1.94529	9.35127
AATTTTATGAAAATGCCACTACAGTACCCAGCCGCAATCG	Duo	2.77159	8.60449	NA	NA
AATTTTATGAAAATGCCACTACTGGCCCACGACATAGACG	Duo	1.61278	9.31088	NA	NA
AATTTTATGAAAATGCCACTATACCCCATTCCACAACCAG	Duo	NA	NA	1.30859	8.24463
AATTTTATGAAAATGCCACTCAACTGCATACATAACTCCG	Duo	NA	NA	0.832131	9.50934
AATTTTATGAAAATGCCACTCCTCTATCAACTGTACCCAG	Duo	NA	NA	4.41723	9.08923
AATTTTATGAAAATGCCACTCGCCCTTCAACACACGTTGG	Duo	1.65774	9.7401	2.42161	9.41935
AATTTTATGAAAATGCCACTGCCCACAATCATTGTCCGAG	Duo	1.57246	9.62898	2.29731	9.46061
AATTTTATGAAAATGCCACTTGGGGCAGTTCCGATTCCCG	Duo	1.7203	5.91983	1.17335	5.17134
AATTTTATGAAAATGCCAGAGCGGGCGATACAATACTTGG	Duo	NA	NA	2.30377	9.53758
AATTTTATGAAAATGCCAGAGTGCGGTACAAGTGAACGGG	Duo	1.75614	9.76855	1.77239	9.53758
AATTTTATGAAAATGCCAGCCACATACCCGCAATATCGTG	Duo	NA	NA	1.94835	8.97122
AATTTTATGAAAATGCCAGCCCATAGCATACGAGCAATAG	Duo	NA	NA	3.70606	6.92731
AATTTTATGAAAATGCCAGCCCTCCTTCAGGCTGCGCACG	Duo	1.11731	6.86034	2.00954	7.10028
AATTTTATGAAAATGCCAGCCTGGCGCATCCCCCGTGTTG	Duo	4.40826	5.85293	1.42051	7.50604
AATTTTATGAAAATGCCAGCGTTTCTGACGGAATCCTTAG	Duo	NA	NA	1.96203	9.53758
AATTTTATGAAAATGCCAGGACGACCTTCAAAACCAAGAG	Duo	NA	NA	2.10344	9.08923
AATTTTATGAAAATGCCAGGAGTCCAGCTGAACCCCAACG	Duo	NA	NA	1.69992	9.53758
AATTTTATGAAAATGCCAGGCCGTACGCCACCACGCTCGG	Duo	1.96493	9.76855	1.7958	9.53758
AATTTTATGAAAATGCCAGTCAGGACCATAGCTTTGTGCG	Duo	NA	NA	1.76002	9.03529
AATTTTATGAAAATGCCAGTGCATCGCTGCTCATCACGGG	Duo	2.68797	9.50194	1.94381	9.53758
AATTTTATGAAAATGCCAGTGCGCATACAGAGGCCCCGAG	Duo	2.11729	7.9747	NA	NA
AATTTTATGAAAATGCCAGTTCCACGCGCCTACCGCCAGG	Duo	NA	NA	1.65755	9.53758
AATTTTATGAAAATGCCATACACCATACGAGTTTACTGCG	Duo	1.30892	9.64721	2.22717	6.67926
AATTTTATGAAAATGCCATCACAGCCTCGTGTGCAGCCAG	Duo	NA	NA	1.43749	9.53758
AATTTTATGAAAATGCCATCCCTGAACGAACCAAACCTAG	Duo	1.53598	9.76855	NA	NA
AATTTTATGAAAATGCCATCGCCCACGCAGCCCGCATCAG	Duo	NA	NA	2.16354	9.15781
AATTTTATGAAAATGCCATCTTACAGCAAAGTAATCTGTG	Duo	2.55781	9.71144	1.77825	9.47814
AATTTTATGAAAATGCCATTGAGGTGCAGGAACCGCTTAG	Duo	3.22556	7.84986	NA	NA
AATTTTATGAAAATGCCATTTAACATTGGAAACGAACAAG	Duo	2.48488	4.12818	2.25369	4.29142
AATTTTATGAAAATGCCATTTAAGCACTACTTCAATCTGG	Duo	2.53744	9.47115	1.91927	8.8373
AATTTTATGAAAATGCCCAAAACCTTGCGGCCACCAAACG	Duo	NA	NA	1.51612	8.02218
AATTTTATGAAAATGCCCAAACCATCTAACGTTTATTTTG	Duo	4.5271	9.52945	NA	NA
AATTTTATGAAAATGCCCAAACGGACACTCAAACCAACCG	Duo	NA	NA	1.55427	9.38073
AATTTTATGAAAATGCCCAAATACGTCCATCCGCTCCTGG	Duo	1.96962	8.62826	5.04263	8.30432
AATTTTATGAAAATGCCCAACGGGGCGTCGTATTTCTTTG	Duo	1.65413	1.7481	1.84802	1.90126
AATTTTATGAAAATGCCCAACGTAGAGCGTCTTCACACAG	Duo	1.94199	9.68638	1.98675	9.32938
AATTTTATGAAAATGCCCAAGCCAACCCCACTCAGCTACG	Duo	NA	NA	3.02259	9.53758
AATTTTATGAAAATGCCCACATCCCGCTCGCTAAGCACGG	Duo	1.96001	9.76855	2.04566	9.53758
AATTTTATGAAAATGCCCACCTCGCCATCTGAGCGCCAGG	Duo	NA	NA	1.48939	7.1634
AATTTTATGAAAATGCCCAGCACATTAGGCGAACCTTGTG	Duo	1.53921	9.76855	NA	NA
AATTTTATGAAAATGCCCAGCCACTCCCAGCACCCCCCCG	Duo	NA	NA	1.40856	8.46395
AATTTTATGAAAATGCCCAGTCGGAGCAGACACGAGCTAG	Duo	NA	NA	1.20836	8.86731
AATTTTATGAAAATGCCCAGTTGGGAACTTAGATCAATAG	Duo	NA	NA	1.09745	8.24084
AATTTTATGAAAATGCCCATACAGCCGCGAAGGCATCCGG	Duo	1.14687	3.80983	NA	NA
AATTTTATGAAAATGCCCATACGAACGTCCGTACTAAAGG	Duo	NA	NA	1.29342	8.96273
AATTTTATGAAAATGCCCATATCTTGGGAGGACAGGCAGG	Duo	1.85522	5.3447	1.59939	6.86019
AATTTTATGAAAATGCCCATTCTCACACGGCCAACAACTG	Duo	NA	NA	1.75287	8.89989
AATTTTATGAAAATGCCCCACAGCTCCAAAGGGCCGGCTG	Duo	1.16236	9.06682	0.947705	8.57567
AATTTTATGAAAATGCCCCACCCCCGTAGGAGAATCTTCG	Duo	1.7203	4.7011	1.28104	4.27103
AATTTTATGAAAATGCCCCAGCCCTGCGCTACGACTCCAG	Duo	NA	NA	1.60698	9.53758
AATTTTATGAAAATGCCCCCACACGGAACGCCTGGCGGTG	Duo	1.15933	9.76855	2.20361	8.62879
AATTTTATGAAAATGCCCCCACCTCAGGCGAGGCGCATCG	Duo	1.0865	7.98303	1.8931	7.055
AATTTTATGAAAATGCCCCCATCATACCAGCTTCCTACAG	Duo	NA	NA	2.51125	9.53758
AATTTTATGAAAATGCCCCCCTACCAGCCTAGGGGACACG	Duo	NA	NA	1.52557	4.21389
AATTTTATGAAAATGCCCCCGGGACGGCAGGCCCGTACAG	Duo	1.73539	1.49615	2.55903	1.78695
AATTTTATGAAAATGCCCCCTGAGCAACAGTTCGTTGAGG	Duo	3.11804	9.64966	NA	NA
AATTTTATGAAAATGCCCCGACGTCGGGACCGCCATCCTG	Duo	1.02143	2.52011	1.54539	2.67757
AATTTTATGAAAATGCCCCGACGTTCCAGGCTTGTTACTG	Duo	3.7751	7.54424	1.4063	6.30422
AATTTTATGAAAATGCCCCGAGCTAGAACGATATACGCAG	Duo	2.10075	8.70518	1.1188	8.02994
AATTTTATGAAAATGCCCCGATCACGTATCGCGTCACCTG	Duo	NA	NA	1.41982	9.02863
AATTTTATGAAAATGCCCCGCATAGGCGTAACAACTCCAG	Duo	1.3107	9.60174	2.64808	9.43817
AATTTTATGAAAATGCCCCGCCTAGTTGCCCCCATCGCGG	Duo	NA	NA	1.72623	9.53758
AATTTTATGAAAATGCCCCGCCTTAGTACAAGGCTACCCG	Duo	3.82289	8.50587	2.4415	9.18926
AATTTTATGAAAATGCCCCTTCAGTCCCCGAATTCCACAG	Duo	3.82289	9.54351	NA	NA
AATTTTATGAAAATGCCCGACCGTGGCGTTCTCTATCCAG	Duo	0.785354	4.94887	1.62266	5.94741
AATTTTATGAAAATGCCCGGAACATCCGCACGGTTCGGCG	Duo	2.47723	9.16496	3.7862	8.81198
AATTTTATGAAAATGCCCGGGAGTTACACTTACCTACGCG	Duo	1.89233	7.24119	1.69893	7.0177
AATTTTATGAAAATGCCCGGGCGCTGCGTGCCTCTCTGCG	Duo	1.47454	1.96838	0.866803	2.03943
AATTTTATGAAAATGCCCGTAGACTACACTACTCTGAAGG	Duo	2.53395	9.68929	2.45652	9.4559
AATTTTATGAAAATGCCCGTCCACAAAGTTAAACATCGCG	Duo	4.07439	9.51696	2.41092	9.27347
AATTTTATGAAAATGCCCGTCCAGCAACGACGTGAGCAAG	Duo	2.27523	9.76855	2.47906	9.44713
AATTTTATGAAAATGCCCGTGCGTGCCAATCAGCTAGAGG	Duo	NA	NA	1.68002	9.53758
AATTTTATGAAAATGCCCTACCAGATCAAACCGCTACAGG	Duo	1.6455	9.57651	2.08978	9.48292
AATTTTATGAAAATGCCCTACTTGCGCCTACTCATTAGGG	Duo	2.77894	9.03023	2.70443	9.1408
AATTTTATGAAAATGCCCTCAGCTACCCACCTAAGCGTAG	Duo	NA	NA	1.833	9.53758
AATTTTATGAAAATGCCCTCGAACGCTAAGCTTCACCTAG	Duo	1.58797	9.70159	NA	NA
AATTTTATGAAAATGCCCTCGCACGCGCCCAACTCCGAAG	Duo	NA	NA	4.50738	9.53758
AATTTTATGAAAATGCCCTCTGCCCACCGAGCCCGTCCCG	Duo	NA	NA	0.676106	2.57527
AATTTTATGAAAATGCCCTTAGACCTAGACGCAACTCCCG	Duo	NA	NA	1.73083	9.53758
AATTTTATGAAAATGCCCTTCCTCCGGTTCAAAAAGGGAG	Duo	3.58395	8.64928	1.72783	8.80717
AATTTTATGAAAATGCCCTTTCTTGCCACCCTTCCGCCCG	Duo	1.75276	9.7177	1.13758	9.48883
AATTTTATGAAAATGCCCTTTGCTTTGCTTAAGTGCTACG	Duo	2.3224	9.76855	2.34694	9.47998
AATTTTATGAAAATGCCGAAAACATACGTCTATCAGAACG	Duo	2.0548	5.63836	1.80295	6.86628
AATTTTATGAAAATGCCGAAATTACCGCAGATAAGAAGAG	Duo	2.34152	8.96472	1.64841	9.01674
AATTTTATGAAAATGCCGACGGCAAAAACCGGACTGTCAG	Duo	3.33032	9.35919	0.72118	8.89774
AATTTTATGAAAATGCCGACTACAGCCGCGCCAGAACCAG	Duo	2.07448	6.06226	1.26523	7.15271
AATTTTATGAAAATGCCGATTACCAGTCAACGTCATTACG	Duo	1.19673	9.75546	1.68275	9.53758
AATTTTATGAAAATGCCGATTGTGCACCCGCTCAAAGGCG	Duo	4.20517	9.74418	1.34703	9.42675
AATTTTATGAAAATGCCGCAACTAGACAAGGGAACCATCG	Duo	2.22857	9.34988	NA	NA
AATTTTATGAAAATGCCGCACACGTCACTACTCGTTCTGG	Duo	1.39985	9.60321	2.24183	8.70155
AATTTTATGAAAATGCCGCAGGAAATTCCAAGGGCGCCAG	Duo	2.58045	9.6662	1.88746	9.53758
AATTTTATGAAAATGCCGCCAACACGCTGCCGGACCGGTG	Duo	NA	NA	2.21902	8.60753
AATTTTATGAAAATGCCGCCACCCAAATCTAAGCGCAACG	Duo	1.80807	9.20591	NA	NA
AATTTTATGAAAATGCCGCCCCCGACGCCGTTCTCTGGCG	Duo	2.2416	8.78489	1.80295	8.84886
AATTTTATGAAAATGCCGCCCTTCACCATAGGCTCACAAG	Duo	NA	NA	1.78041	9.53758
AATTTTATGAAAATGCCGCCGCTACTGCCACTGGGAGCAG	Duo	1.56101	3.38959	1.36891	3.43913
AATTTTATGAAAATGCCGCCTACAGTAACCGCACGCACAG	Duo	1.69736	9.76855	1.77984	9.53758
AATTTTATGAAAATGCCGCGAAAAGGGTTTGCCGCGCACG	Duo	2.43086	8.76527	2.27038	9.45418
AATTTTATGAAAATGCCGCTAACGACGATAGCACCCATCG	Duo	NA	NA	1.86734	9.53758
AATTTTATGAAAATGCCGCTCACACGACAACACACCACTG	Duo	1.46225	9.18083	NA	NA
AATTTTATGAAAATGCCGCTCCCAGCCAAAGTCACCACCG	Duo	2.30772	6.9326	1.10503	6.91331
AATTTTATGAAAATGCCGGACCGGTTAGCCCCCGTGCACG	Duo	1.41153	8.7333	1.27026	9.00062
AATTTTATGAAAATGCCGGCACGCACGCCCTCCCTAAAGG	Duo	1.93534	9.76855	2.1571	9.53758
AATTTTATGAAAATGCCGGCCCACACCCACTCGGAAATCG	Duo	NA	NA	1.85929	9.53758
AATTTTATGAAAATGCCGGCCCCTCTGGAATTGAATCTCG	Duo	2.598	9.70001	1.73252	9.53758
AATTTTATGAAAATGCCGGCCGCCCGCCATCCACGCAACG	Duo	1.50903	9.22735	2.37662	9.322
AATTTTATGAAAATGCCGGGCACCGCCTCACGAGGCCACG	Duo	1.15128	4.85083	0.995379	4.78525
AATTTTATGAAAATGCCGGGCACGGCCCACTCCCCTGCTG	Duo	1.91144	3.24153	0.64843	3.07303
AATTTTATGAAAATGCCGGTTCATCAAACCCCCATATCAG	Duo	2.46098	9.76855	1.43889	9.47296
AATTTTATGAAAATGCCGTATAGCGTGACCCCGACCCAGG	Duo	NA	NA	1.21136	9.48899
AATTTTATGAAAATGCCGTATTTGCCAATAACCCCCGCGG	Duo	NA	NA	2.01506	9.53758
AATTTTATGAAAATGCCGTCCCGTCACTCCTTCACAAACG	Duo	1.87141	9.56343	2.01098	9.43792
AATTTTATGAAAATGCCGTGGCCTTCAACTGGGGAACAGG	Duo	NA	NA	1.32216	9.45977
AATTTTATGAAAATGCCGTTGGTAAAGAAACGGCCCGTTG	Duo	NA	NA	1.60978	8.10783
AATTTTATGAAAATGCCTAACTGCATACGCATTCATCCAG	Duo	1.6837	9.66663	1.97557	9.18023
AATTTTATGAAAATGCCTAAGCAATATAATACTTCTGACG	Duo	1.35583	9.68518	1.09936	8.82016
AATTTTATGAAAATGCCTAAGGATTGTAAGGACGTACCAG	Duo	NA	NA	1.90901	8.43741
AATTTTATGAAAATGCCTACACCAGGGCACAGCCCTTGCG	Duo	1.62879	3.72476	2.66523	4.03826
AATTTTATGAAAATGCCTACACGAATACACCCACCCTCCG	Duo	2.77594	7.29885	2.02832	6.18052
AATTTTATGAAAATGCCTACCCAACTCACTCGTTCCGCCG	Duo	NA	NA	1.54539	9.28139
AATTTTATGAAAATGCCTACGAAACCGCTCCAAAACGCGG	Duo	2.09225	9.58408	2.08341	9.53758
AATTTTATGAAAATGCCTACGATAAAACATTCCCATACAG	Duo	1.6154	9.76855	1.39729	9.22069
AATTTTATGAAAATGCCTACGTACGAGCAGCCGCACGGCG	Duo	NA	NA	1.15904	9.40275
AATTTTATGAAAATGCCTACTACATACCACTGTCACATCG	Duo	1.21854	9.68848	1.49513	8.05292
AATTTTATGAAAATGCCTACTGCGACCGCACAAGCTCCCG	Duo	1.97706	9.58941	1.06439	9.53758
AATTTTATGAAAATGCCTAGCTCGCGTCGGCGATCGTACG	Duo	0.995962	7.37169	2.3577	6.94019
AATTTTATGAAAATGCCTAGGCCAAATTTGAATAGATACG	Duo	NA	NA	0.584741	8.65484
AATTTTATGAAAATGCCTAGGTACACCATCGCAGGCAAAG	Duo	3.2358	9.25645	2.50654	8.89016
AATTTTATGAAAATGCCTATAGCGTACTATACTACCCTCG	Duo	NA	NA	1.90901	7.67857
AATTTTATGAAAATGCCTCACGAACTACGTGCCGCCACCG	Duo	NA	NA	2.12748	9.50061
AATTTTATGAAAATGCCTCACTCCACCTATAACCTCCTAG	Duo	1.8186	9.54584	NA	NA
AATTTTATGAAAATGCCTCCCCACGACACAGCCACTGCCG	Duo	1.7203	9.65515	1.82799	9.38604
AATTTTATGAAAATGCCTCCCGCCCAGGTCCATCATTCCG	Duo	NA	NA	2.87614	9.53758
AATTTTATGAAAATGCCTCCCTACTACACATCGCCCCTTG	Duo	NA	NA	1.86734	5.94741
AATTTTATGAAAATGCCTCCCTTGTCACTGCACATTTCTG	Duo	NA	NA	7.13668	9.53758
AATTTTATGAAAATGCCTCGCATACGAAGCCCACGGCCTG	Duo	0.946164	4.80574	NA	NA
AATTTTATGAAAATGCCTCGCTTGCACAGATACGTCTTAG	Duo	2.00231	6.9366	2.141	6.20489
AATTTTATGAAAATGCCTCGGCCCTCGCAAGGATCTAACG	Duo	1.05564	9.47802	NA	NA
AATTTTATGAAAATGCCTCGTACCGAAAGCAAACAACTAG	Duo	NA	NA	1.80295	9.53758
AATTTTATGAAAATGCCTCTCCAGTACCGATATACGATTG	Duo	NA	NA	2.91246	4.23919
AATTTTATGAAAATGCCTGAACGGAACGAGCAACTTCCAG	Duo	2.64661	9.76855	2.15352	9.53758
AATTTTATGAAAATGCCTGACGCACACCAGACGTTCCCTG	Duo	1.71241	9.50976	2.32758	9.479
AATTTTATGAAAATGCCTGAGCACAAGCAGCTGCCACTCG	Duo	2.39447	9.76855	2.96199	9.53758
AATTTTATGAAAATGCCTGAGCTCGCTCCCGTTTTAGGCG	Duo	NA	NA	2.37989	9.53758
AATTTTATGAAAATGCCTGCAAATACGCTAAAAGGCCAAG	Duo	2.32104	9.76855	1.52362	9.51676
AATTTTATGAAAATGCCTGCATACATAAGCCATCTAAGCG	Duo	NA	NA	1.25205	8.04785
AATTTTATGAAAATGCCTGCCCCCGCCACGCACCCTGGCG	Duo	NA	NA	1.28782	8.5592
AATTTTATGAAAATGCCTGCCTGCCATTTTCCCATCCTCG	Duo	1.59234	4.5907	1.3167	5.5714
AATTTTATGAAAATGCCTGCGAACTATTACCACACAAAAG	Duo	2.80982	9.54556	2.70443	9.32309
AATTTTATGAAAATGCCTGCGGCGACAAACAGTGACTCTG	Duo	1.20421	9.76855	1.61317	9.53758
AATTTTATGAAAATGCCTGTAGTACCAGGACCGCGGACGG	Duo	1.38947	2.58472	0.693442	3.77672
AATTTTATGAAAATGCCTGTCGCGGCCTACACGCAACTCG	Duo	1.15933	5.89443	NA	NA
AATTTTATGAAAATGCCTTACCAACATCCTAGATATCTGG	Duo	3.51228	7.50124	4.56747	8.5401
AATTTTATGAAAATGCCTTACTGTTGCCGCCGCGACAGTG	Duo	3.2614	8.68941	NA	NA
AATTTTATGAAAATGCCTTCCCATTACAGTACCCGCATTG	Duo	2.43536	9.48531	1.11675	8.99677
AATTTTATGAAAATGCCTTCGACTCTCTACGCAAAAAACG	Duo	NA	NA	2.22997	9.53758
AATTTTATGAAAATGCCTTCGGAATTGCTTAACATTAACG	Duo	NA	NA	1.62266	2.25304
AATTTTATGAAAATGCCTTGCCAGACTCAACCCTTGTCAG	Duo	2.58045	9.7603	1.69027	9.53758
AATTTTATGAAAATGCCTTGCTCAGATCCCTCCGAAGCCG	Duo	NA	NA	1.43175	9.53758
AATTTTATGAAAATGCCTTTCATCGATAAGCGCCCCCGCG	Duo	NA	NA	2.30377	2.11216
AATTTTATGAAAATGCCTTTGAGGTACGCTCTACTGCTTG	Duo	NA	NA	1.60575	0.0457399
AATTTTATGAAAATGCGAAACAACGGGGCCCTCCCCGCGG	Duo	1.73208	9.0894	1.75632	9.53758
AATTTTATGAAAATGCGAAACCGCGCCCTGGCCGCCCTTG	Duo	2.45012	9.08785	3.28692	8.82016
AATTTTATGAAAATGCGAAAGAAGCGGACAACCCCGCTGG	Duo	2.44812	9.22457	1.54869	5.94741
AATTTTATGAAAATGCGAAGTTTCGTGTGCGCGCACGTTG	Duo	2.07138	7.82557	3.70606	8.46336
AATTTTATGAAAATGCGAATACATAACCACAGTACCCAAG	Duo	NA	NA	4.77782	5.94741
AATTTTATGAAAATGCGAATCCAAGCACGCACAAGGCAAG	Duo	1.83813	9.59531	3.37073	9.53758
AATTTTATGAAAATGCGAATTGTGATCACCCAGCAAAGCG	Duo	NA	NA	2.55418	9.53758
AATTTTATGAAAATGCGACAAATCAGCCAACTAAGCGCAG	Duo	1.68844	9.76855	2.10344	9.16107
AATTTTATGAAAATGCGACAAATTCTCTCCCCACACCTTG	Duo	2.54649	9.62278	2.81322	9.02222
AATTTTATGAAAATGCGACAACGGCGTTTCCGGCGTTACG	Duo	1.19274	5.35861	1.51525	5.70551
AATTTTATGAAAATGCGACAATCAGTTAGCACGTGTTCAG	Duo	1.7752	9.76855	NA	NA
AATTTTATGAAAATGCGACACGGTCAGAAGCATTCCACCG	Duo	1.59742	9.17935	NA	NA
AATTTTATGAAAATGCGACACTGTCTCCGCTTCCGCATAG	Duo	NA	NA	1.00392	8.31704
AATTTTATGAAAATGCGACACTTACGGTTGAGAGCAAAAG	Duo	NA	NA	4.2227	9.53758
AATTTTATGAAAATGCGACAGACTAACGCTTATATTCGTG	Duo	1.60612	8.3275	3.36106	7.98807
AATTTTATGAAAATGCGACATCGGACAGCAGACCAGAACG	Duo	1.88755	9.72575	1.01416	9.09869
AATTTTATGAAAATGCGACATCTTCTGTCAAAGTCGAAAG	Duo	NA	NA	1.19124	9.53758
AATTTTATGAAAATGCGACCACATCAGCAATCAGCAGCCG	Duo	2.37565	8.93522	2.92979	9.15781
AATTTTATGAAAATGCGACCCACGGGTCAGCTCAGAACAG	Duo	1.44505	4.18266	1.42338	4.04678
AATTTTATGAAAATGCGACCCCAACAATCAACATCATTGG	Duo	2.46003	9.66887	1.23005	9.53758
AATTTTATGAAAATGCGACCGGCGCACAGGTCGGCGACGG	Duo	1.05865	3.66533	0.600983	4.28049
AATTTTATGAAAATGCGACCTCGATATCTACAGCCGGAAG	Duo	1.65413	5.85293	NA	NA
AATTTTATGAAAATGCGACGAACAACGCGTGTTTATCCGG	Duo	1.89233	3.64579	1.42338	3.80727
AATTTTATGAAAATGCGACGCATTCCTTTCCGAGGATCAG	Duo	1.19192	9.13658	1.45399	9.13905
AATTTTATGAAAATGCGACGCCCCTTCTCCGACGGGAACG	Duo	NA	NA	1.70806	8.17823
AATTTTATGAAAATGCGACGCTTACTGCGACACCCAAACG	Duo	2.11128	7.96198	2.34384	4.36493
AATTTTATGAAAATGCGACTAAAAACTGAACGCCCGTTTG	Duo	NA	NA	3.39787	9.03364
AATTTTATGAAAATGCGACTAGTGACGCAAAAAGCAAACG	Duo	1.84318	9.74279	2.47906	9.53758
AATTTTATGAAAATGCGACTGACTACTACGGACGCGGCGG	Duo	NA	NA	0.548724	9.53758
AATTTTATGAAAATGCGACTGTGCAAGAACGCAATCGCGG	Duo	1.35428	9.25997	1.61856	8.82016
AATTTTATGAAAATGCGAGAACGAGACCAACCCAGTTGCG	Duo	1.03832	9.65246	2.37127	9.48924
AATTTTATGAAAATGCGAGACAGGTTTAACAGCATAAAAG	Duo	NA	NA	2.98614	9.29495
AATTTTATGAAAATGCGAGCACGGGTCTGGGTAGGGCCGG	Duo	0.669005	8.84625	NA	NA
AATTTTATGAAAATGCGAGCCACTTCTGTGGATCTGTGGG	Duo	1.83976	7.54424	2.21505	9.18754
AATTTTATGAAAATGCGAGCGGAGTACTGTGCAGCGGGAG	Duo	1.96606	8.45052	1.40229	8.76832
AATTTTATGAAAATGCGAGCTCTCCAAGTGGAGGAGTTCG	Duo	NA	NA	0.525861	4.90144
AATTTTATGAAAATGCGAGGAGCACACCGTTGGCGAGTAG	Duo	0.955721	5.42048	0.858548	5.94741
AATTTTATGAAAATGCGAGGGACTCGAGTGAAGGAGCCAG	Duo	1.51575	9.69901	1.89702	9.35589
AATTTTATGAAAATGCGAGGGGTGGACATTTCATATCTAG	Duo	NA	NA	2.93959	9.45034
AATTTTATGAAAATGCGAGGTGGAAAGCGACAGACTGGCG	Duo	NA	NA	2.33323	9.53758
AATTTTATGAAAATGCGATACATCCCACGCTACCATCCAG	Duo	2.64525	8.69909	1.49241	8.30733
AATTTTATGAAAATGCGATACCTCATTACCGGGAACCACG	Duo	1.60224	9.62422	1.8931	8.76262
AATTTTATGAAAATGCGATTAAGCGTTATCGCACTGCCAG	Duo	2.02613	9.0947	2.51125	8.84649
AATTTTATGAAAATGCGATTCGGACAAGCGAACCTCGGGG	Duo	2.05597	8.58845	1.30392	9.53758
AATTTTATGAAAATGCGCAAAGGTACACATAAGCACCAAG	Duo	1.22878	8.94163	3.29385	8.4844
AATTTTATGAAAATGCGCAACACCAATCGTCAGGCATACG	Duo	3.30057	9.73655	2.50032	9.53758
AATTTTATGAAAATGCGCAACCTGAGGCGCGACGAGACGG	Duo	0.740684	8.06869	1.80295	9.08923
AATTTTATGAAAATGCGCACACTCTCTGTTGCTATAGCCG	Duo	NA	NA	1.60978	9.53758
AATTTTATGAAAATGCGCACAGACGCTGGCAGAGTCATAG	Duo	3.03582	9.50561	1.83901	9.53758
AATTTTATGAAAATGCGCACCAACGTTAAATCAGCAATTG	Duo	2.5527	9.76855	2.81048	9.19859
AATTTTATGAAAATGCGCACCATACCCACGACTCTGGAGG	Duo	NA	NA	2.75187	9.03896
AATTTTATGAAAATGCGCACCCCCCAGTTCACCTTTCAGG	Duo	NA	NA	4.77782	9.53758
AATTTTATGAAAATGCGCAGAACTTTCCTCGGTTCCGCGG	Duo	1.69342	9.31042	2.08534	9.25149
AATTTTATGAAAATGCGCAGCCCCGAGCAACAACTTCAGG	Duo	0.80639	9.50148	3.81393	8.70161
AATTTTATGAAAATGCGCATTACCAACCCGAGCTCTCGAG	Duo	NA	NA	2.40393	9.53758
AATTTTATGAAAATGCGCCAAGCCGCGACGAAGGCCCGAG	Duo	1.01654	5.41247	0.819523	5.06523
AATTTTATGAAAATGCGCCACAGGTCGAGGAATCATCACG	Duo	NA	NA	4.10672	6.93705
AATTTTATGAAAATGCGCCACTTTACAATCGGCAGCAGGG	Duo	2.02995	8.93692	1.94914	8.27764
AATTTTATGAAAATGCGCCAGCGCAAGAACAGTATATACG	Duo	2.31579	7.23775	NA	NA
AATTTTATGAAAATGCGCCAGTGTGGAGGTTTCCAATCAG	Duo	NA	NA	1.55709	9.53758
AATTTTATGAAAATGCGCCCCAAACAGCTTGAGGATAACG	Duo	2.88266	9.74744	1.78041	9.08
AATTTTATGAAAATGCGCCCCAAACTCGCGATCGCGCCCG	Duo	1.20421	9.27685	2.79932	8.16542
AATTTTATGAAAATGCGCCCGTTGACGGTTGGGCCCCACG	Duo	NA	NA	1.14733	8.51069
AATTTTATGAAAATGCGCCGAATCTCCCTTCGCCGACGGG	Duo	1.90138	5.85293	2.25369	5.7556
AATTTTATGAAAATGCGCCGCGCACTGCTCATTATCCGCG	Duo	1.98496	8.98417	8.3136	9.19056
AATTTTATGAAAATGCGCCGCGCGACGGCCTCTACCAGCG	Duo	0.809552	0.920651	NA	NA
AATTTTATGAAAATGCGCCGCTTACAAAAGAGTGCTCCCG	Duo	2.2794	9.48436	2.07339	9.42312
AATTTTATGAAAATGCGCCGTTACCGTGCAAAGATACAAG	Duo	2.43709	9.76855	1.93954	9.3668
AATTTTATGAAAATGCGCCGTTTGCGAGGGTGCCCTCAGG	Duo	2.79548	8.45666	NA	NA
AATTTTATGAAAATGCGCCTACCATACCACCGCGCCACTG	Duo	NA	NA	1.94381	9.17993
AATTTTATGAAAATGCGCCTCCGCAGGGCCTACGGTCCCG	Duo	1.91144	3.26987	1.21503	3.67142
AATTTTATGAAAATGCGCCTGTCAGAGAAGGTGCTGAGCG	Duo	1.92673	9.15237	1.38827	9.0767
AATTTTATGAAAATGCGCCTTACACTCACCGCTACAGACG	Duo	NA	NA	1.25327	9.38938
AATTTTATGAAAATGCGCGAAATCAATAAGGCGCATCTAG	Duo	2.56913	9.76855	3.18691	9.53758
AATTTTATGAAAATGCGCGATAAAGCAAGAGGATTACTAG	Duo	NA	NA	1.98787	9.53758
AATTTTATGAAAATGCGCGCAACGGGAGAATTCTGCGCCG	Duo	2.2794	9.76855	2.1893	9.53758
AATTTTATGAAAATGCGCGCCATTTCTACACCACAGCGAG	Duo	2.04576	9.49378	2.28836	9.48005
AATTTTATGAAAATGCGCGCCTCGCGAACACGCTTGTTAG	Duo	1.29022	7.61577	NA	NA
AATTTTATGAAAATGCGCGCTGCCCATATTCAACAGGGTG	Duo	NA	NA	3.23029	9.53758
AATTTTATGAAAATGCGCGCTGTCGCGTGCGAACCCATCG	Duo	NA	NA	0.36059	0.899729
AATTTTATGAAAATGCGCGGAGTTAAAAGCACCACCGTAG	Duo	1.00974	5.71474	3.55582	6.73066
AATTTTATGAAAATGCGCGTGCCACCGCAGTGTTTCTGCG	Duo	2.50017	8.26018	1.9365	8.69536
AATTTTATGAAAATGCGCGTGGCATTAATCCGCCATCCCG	Duo	1.16735	7.2131	1.89784	5.94741
AATTTTATGAAAATGCGCTATAACGCATCCTTCCACAGAG	Duo	NA	NA	3.70606	8.42715
AATTTTATGAAAATGCGCTCTCACCGACAGCACATTCTTG	Duo	1.12406	8.23119	3.21396	8.06524
AATTTTATGAAAATGCGCTGCGAATTCAGCGCCGTCCCGG	Duo	1.18132	4.97061	1.24794	5.02276
AATTTTATGAAAATGCGCTTATTGAAAGTTCTCTCTCACG	Duo	2.90812	9.76855	NA	NA
AATTTTATGAAAATGCGGAACTACGGCTTACGACGAGGTG	Duo	1.29022	3.1832	1.61317	2.73976
AATTTTATGAAAATGCGGAAGTGCGCCGCTCTCAACAAGG	Duo	1.04261	6.21417	5.27363	5.482
AATTTTATGAAAATGCGGACACCCGCGTTCTGGCACATCG	Duo	1.61278	4.54907	1.33418	4.63007
AATTTTATGAAAATGCGGAGCGTGACCCGCGCTCTAGTTG	Duo	1.50526	4.09469	2.45857	4.11255
AATTTTATGAAAATGCGGAGGTATCGGAGCTTGCCAGCAG	Duo	NA	NA	8.38372	9.53758
AATTTTATGAAAATGCGGATCCCCTATCCCGAAATACGCG	Duo	NA	NA	1.68002	8.43513
AATTTTATGAAAATGCGGCAAGGCCTGTCCAATCTGAAAG	Duo	NA	NA	2.47906	9.53758
AATTTTATGAAAATGCGGCAATCCAACTCCAATAGCGAAG	Duo	1.97602	9.47059	1.98051	9.53758
AATTTTATGAAAATGCGGCACCCGAACCTAATACCCAGAG	Duo	1.05129	4.90243	0.901475	5.14458
AATTTTATGAAAATGCGGCACTGCCGGCATCGCTATCTGG	Duo	0.446616	0.882511	1.80295	1.12676
AATTTTATGAAAATGCGGCAGACATACATATCCCGCAGAG	Duo	2.41503	8.64454	2.18099	9.09115
AATTTTATGAAAATGCGGGATATCAGGGAGCCTAGTAGCG	Duo	NA	NA	1.4502	9.23676
AATTTTATGAAAATGCGGGCAAAGACCCCAAAACACAACG	Duo	NA	NA	1.68002	6.91475
AATTTTATGAAAATGCGGGCCCACACCGGCGCGAACTGCG	Duo	0.573433	5.65946	NA	NA
AATTTTATGAAAATGCGGGTGCACCGCTGGGCTAGAATTG	Duo	1.80354	1.87887	2.29232	1.93751
AATTTTATGAAAATGCGGGTGCGCGTAATCGCTTCTAGCG	Duo	0.80639	9.17217	NA	NA
AATTTTATGAAAATGCGGTACAACGCTAGGGTGCGACGCG	Duo	0.788927	4.39946	1.16662	5.1308
AATTTTATGAAAATGCGGTATACGAGCCAATCGAGACGCG	Duo	1.00351	9.59145	NA	NA
AATTTTATGAAAATGCGGTCAAGTGTCTTATACACACCAG	Duo	NA	NA	4.05664	9.53758
AATTTTATGAAAATGCGGTGGCCCCACGCACCGAAGAAGG	Duo	1.98095	3.84782	2.28667	4.02706
AATTTTATGAAAATGCGGTGGCCTCAACTAGGTATTCCAG	Duo	2.35606	9.17509	1.75898	8.61624
AATTTTATGAAAATGCGGTGTCGACGCGACCCAACACAAG	Duo	1.09743	6.90432	1.97466	9.24639
AATTTTATGAAAATGCGGTGTCGCGCACGCAAACCTCAGG	Duo	1.32331	9.76855	0.775688	6.28389
AATTTTATGAAAATGCGTAAAGCACTAGAACCTTTGACAG	Duo	NA	NA	1.27526	9.53758
AATTTTATGAAAATGCGTAAATCCATTATCTCGCGCCACG	Duo	2.05821	9.01528	0.695876	9.53758
AATTTTATGAAAATGCGTAACGCCCCAGACAACGTTTACG	Duo	NA	NA	1.74416	9.53758
AATTTTATGAAAATGCGTACCCACCACCCGCTACCCTTAG	Duo	3.09654	0.961032	1.74776	1.38
AATTTTATGAAAATGCGTACTAGTGCACGGGATACCGAAG	Duo	NA	NA	3.33546	9.53758
AATTTTATGAAAATGCGTACTCAAAGACCAGACAGTACCG	Duo	NA	NA	1.27267	9.53758
AATTTTATGAAAATGCGTAGAACACATCGACGAAGCAGCG	Duo	NA	NA	1.27709	3.98218
AATTTTATGAAAATGCGTAGGCAGGCGGAAGCCCACTTGG	Duo	1.39653	9.45966	3.00492	9.28256
AATTTTATGAAAATGCGTATAGTCCATTTTACGCGACTAG	Duo	1.35539	9.10451	2.38891	9.1232
AATTTTATGAAAATGCGTATCCCCCTGACTCCACGCGCAG	Duo	NA	NA	0.664245	8.94772
AATTTTATGAAAATGCGTCAAGAGCCCGCCCGCCCACCAG	Duo	NA	NA	1.33767	9.53758
AATTTTATGAAAATGCGTCATCCTTCCCAATTCCAGCAAG	Duo	3.94887	9.27152	NA	NA
AATTTTATGAAAATGCGTCCACCCCAGGAGTCATCCTTCG	Duo	4.37894	5.85293	NA	NA
AATTTTATGAAAATGCGTCGGGAACCATCATCCCCCCTTG	Duo	2.84355	9.64966	3.56429	9.3668
AATTTTATGAAAATGCGTCTCTCAAGCAAGACCACACAGG	Duo	1.83976	9.75884	1.57991	9.44792
AATTTTATGAAAATGCGTGACAACACGGGCAAGCTGTTGG	Duo	2.45757	9.76855	NA	NA
AATTTTATGAAAATGCGTGACAAGTGTCCGACCATTTTCG	Duo	2.15596	9.68104	4.01566	8.67661
AATTTTATGAAAATGCGTGAGGCACTACCGAAGGAACGAG	Duo	NA	NA	3.36867	9.2728
AATTTTATGAAAATGCGTGCAAACTTGAGATACGCAACGG	Duo	0.99248	9.16512	NA	NA
AATTTTATGAAAATGCGTGTCTTGTCCTTGCTCAACGCGG	Duo	NA	NA	3.48156	9.35349
AATTTTATGAAAATGCGTTACAAACCCAAGAAGCAACCCG	Duo	2.89225	9.62675	2.03812	9.52098
AATTTTATGAAAATGCGTTATCCCGCAGAGAAACGCGTTG	Duo	4.78458	9.36163	1.74035	9.39857
AATTTTATGAAAATGCGTTCAACGGTTGTCGGTGCACGAG	Duo	NA	NA	3.09077	8.97283
AATTTTATGAAAATGCGTTGCTTGAAGTGCGCGATTCCTG	Duo	NA	NA	1.51448	9.53758
AATTTTATGAAAATGCTAAAACAGCTTTACCTAACCACTG	Duo	2.94262	4.7839	1.84393	7.58879
AATTTTATGAAAATGCTAAAAGCAGCGTGCAGCCGCATTG	Duo	NA	NA	1.16532	9.53758
AATTTTATGAAAATGCTAAACCACTACAATAACCCCTTAG	Duo	2.11965	9.23146	4.72373	9.39587
AATTTTATGAAAATGCTAAAGATCGCTCAGAGCGTTAGTG	Duo	1.4237	9.75858	2.37803	9.47907
AATTTTATGAAAATGCTAACAAAACATACGCAGTGCAGCG	Duo	3.32961	9.76855	1.80295	9.38287
AATTTTATGAAAATGCTAACTGTAAACACCGTGTTAAAGG	Duo	NA	NA	1.2913	9.53758
AATTTTATGAAAATGCTAAGACAAAACCTACGCATCCCGG	Duo	0.951654	9.36283	1.13411	9.52836
AATTTTATGAAAATGCTAAGACTTCTCAGCAAAGACACGG	Duo	1.44951	9.66377	2.19222	9.44598
AATTTTATGAAAATGCTAAGATTCACTCACCAGCCCACTG	Duo	3.57293	9.69634	2.00328	7.97357
AATTTTATGAAAATGCTAAGCACAAGAAGCAGACCTACGG	Duo	NA	NA	1.98325	9.53758
AATTTTATGAAAATGCTAATCCTTTTACCACGCTTTCTGG	Duo	NA	NA	1.35221	9.53758
AATTTTATGAAAATGCTACAAGGAAACCTACGCGCCGTAG	Duo	1.17443	9.76855	NA	NA
AATTTTATGAAAATGCTACCACCTTCTGACTTATTGCCAG	Duo	NA	NA	0.701147	9.53758
AATTTTATGAAAATGCTACCACTCCCGATAGCGTTCCTCG	Duo	1.69163	2.61715	0.901475	3.09808
AATTTTATGAAAATGCTACCCCAGAGGGTGGTTGCCGCAG	Duo	2.49653	3.86332	1.78626	3.84692
AATTTTATGAAAATGCTACCGTCTTGCAGCCAATCCTTCG	Duo	4.30075	8.65494	0.589426	8.18219
AATTTTATGAAAATGCTACCTCAAGGCGCCAAACACGCAG	Duo	1.49394	9.61095	1.82799	9.53758
AATTTTATGAAAATGCTACTCGTTCACCGTCCTGAGGTGG	Duo	NA	NA	2.14489	9.53758
AATTTTATGAAAATGCTACTGCCGCGACGCGATACACTTG	Duo	NA	NA	2.22997	8.37689
AATTTTATGAAAATGCTAGCCACACTTAGCCCACCTTCCG	Duo	1.61278	9.63653	1.88134	9.39996
AATTTTATGAAAATGCTAGGGAGCCCGGACGGGGAGAAGG	Duo	NA	NA	2.70443	7.53776
AATTTTATGAAAATGCTATCAAGGGGCTACAGACTTCGCG	Duo	NA	NA	1.7009	9.14391
AATTTTATGAAAATGCTATCCACCAGTACCTCGCTAATTG	Duo	2.10737	5.05956	3.50574	4.80976
AATTTTATGAAAATGCTATCGGGTACAGGCCGACCGACAG	Duo	0.80639	2.38804	1.06538	2.53459
AATTTTATGAAAATGCTATTCACCCTCAGCATTCGATTAG	Duo	1.94665	9.55487	1.91563	9.53758
AATTTTATGAAAATGCTATTCTACACTGGAGGAAGCACAG	Duo	1.58449	9.76855	NA	NA
AATTTTATGAAAATGCTATTGACAGCCTGTACACCCGCGG	Duo	NA	NA	3.88761	9.53758
AATTTTATGAAAATGCTCAAACCCAGTCGCAGCGCAGGCG	Duo	1.05129	6.16802	1.07318	7.40874
AATTTTATGAAAATGCTCAAAGCAGGTGGACCCACTCTAG	Duo	2.99665	9.76855	2.31003	9.53758
AATTTTATGAAAATGCTCAATTCTCTGACAATACATCAAG	Duo	NA	NA	1.19227	9.3009
AATTTTATGAAAATGCTCACAACGGCGCGGGTAGCCCGTG	Duo	1.67304	9.68603	1.61173	9.53758
AATTTTATGAAAATGCTCACCCAGCCCAAGGGGTCCCTCG	Duo	0.614392	0.339421	1.57758	0.431067
AATTTTATGAAAATGCTCACCGTCCACCCTAATCTCCCCG	Duo	3.2421	9.76855	2.26417	9.53758
AATTTTATGAAAATGCTCAGCCTCCCCTCAGGGCTACCGG	Duo	1.09581	8.30474	1.20798	7.44908
AATTTTATGAAAATGCTCAGGAAAGGTACTCGTAGTCTCG	Duo	2.58045	9.76855	0.98652	9.53758
AATTTTATGAAAATGCTCAGGCATCTTCTCTCCGCACTGG	Duo	1.02143	7.94429	NA	NA
AATTTTATGAAAATGCTCAGGGCGCGCTGCGACCTACTGG	Duo	2.11642	7.77468	1.41497	5.94741
AATTTTATGAAAATGCTCAGTCCTTTATCAGGGACATCCG	Duo	3.15388	9.76855	3.3632	9.53758
AATTTTATGAAAATGCTCAGTTATCCGCGACGCACCAGGG	Duo	NA	NA	0.965866	9.52425
AATTTTATGAAAATGCTCATATCCCTAGATCCGCCCTCTG	Duo	1.32762	9.50517	2.61857	9.53758
AATTTTATGAAAATGCTCATCAGCCTTAGCACAAAATTGG	Duo	NA	NA	2.88472	9.53758
AATTTTATGAAAATGCTCCCAGTCCCAGGATCCCCATCAG	Duo	2.17188	9.73021	2.82265	9.53758
AATTTTATGAAAATGCTCCCGACCTCCACGCCGTTATCTG	Duo	0.991041	4.97472	3.00492	5.58715
AATTTTATGAAAATGCTCCCTAATCTCGTGACTCACGCCG	Duo	NA	NA	1.54123	9.53758
AATTTTATGAAAATGCTCCGACACCGGGGGCCTACAAGAG	Duo	0.737271	1.8706	0.713668	2.2457
AATTTTATGAAAATGCTCCGAGAACAGTGGATTTGTGGTG	Duo	1.73374	5.48997	1.91366	5.43653
AATTTTATGAAAATGCTCCGTAACAACCCACTGCACGCCG	Duo	NA	NA	0.550902	8.98574
AATTTTATGAAAATGCTCCTACACCACCGCGCACGTATAG	Duo	1.45336	9.49486	1.14733	9.07825
AATTTTATGAAAATGCTCCTACGCACACCCAGATCCTTCG	Duo	2.06436	6.8386	1.42917	5.7038
AATTTTATGAAAATGCTCCTGCATATTACAACCCTCCGGG	Duo	NA	NA	1.00599	9.3114
AATTTTATGAAAATGCTCCTTAACCCAACGCCGTACGCAG	Duo	1.57071	9.76855	NA	NA
AATTTTATGAAAATGCTCGAGCCCACAGATAAAGTAAACG	Duo	NA	NA	1.66426	9.53758
AATTTTATGAAAATGCTCGCGACTCGTATTTCGTGGAACG	Duo	0.883396	8.32878	0.874158	9.31568
AATTTTATGAAAATGCTCGCGCCTCTCCTAACGGCCGAAG	Duo	1.9251	9.23146	2.70443	8.73376
AATTTTATGAAAATGCTCGTGCTACAATTCCAGGTACTGG	Duo	2.11512	9.73316	1.66869	9.53758
AATTTTATGAAAATGCTCTACACTAGACAGAACAAAACAG	Duo	1.80852	8.60894	1.24138	9.53758
AATTTTATGAAAATGCTCTACGTCTGCGGGGTGTATAACG	Duo	NA	NA	1.94164	9.53758
AATTTTATGAAAATGCTCTCCTCCTCACGCAGAGCCCCTG	Duo	NA	NA	2.80925	9.53758
AATTTTATGAAAATGCTCTCGCAGCGGGCCTCCCGGTTTG	Duo	3.01052	7.12259	1.46711	7.51854
AATTTTATGAAAATGCTCTCGCCAAAATTCCCATCACTAG	Duo	2.63779	8.81475	2.70443	9.53758
AATTTTATGAAAATGCTCTGTAAAAGTAGTAACCACCAGG	Duo	3.61263	9.4128	1.5866	9.2266
AATTTTATGAAAATGCTCTTCAGCCCCATTAGCTTCCCAG	Duo	1.94798	9.09252	1.41511	9.52
AATTTTATGAAAATGCTGAAAAACGGCCACATCCCCCGGG	Duo	NA	NA	3.00492	9.17891
AATTTTATGAAAATGCTGAAGTCGCAAGAACTCCGACTGG	Duo	NA	NA	1.80295	8.51197
AATTTTATGAAAATGCTGACGAACACACACGAGCAGCCCG	Duo	1.17705	9.76855	NA	NA
AATTTTATGAAAATGCTGACTGACGCATTATTTCTATTTG	Duo	NA	NA	1.59492	9.53758
AATTTTATGAAAATGCTGAGCTCCTGTTGTACGAACGTGG	Duo	1.5958	9.65264	1.99132	9.53758
AATTTTATGAAAATGCTGATCAGACAAAAAGCTTCAGGCG	Duo	1.46942	9.52547	1.4649	9.53758
AATTTTATGAAAATGCTGCCAGAAGCTCGACGAGTACCTG	Duo	1.52481	7.37357	1.52392	6.20882
AATTTTATGAAAATGCTGCCAGCTGTGTTACACGTACACG	Duo	4.58746	8.89221	NA	NA
AATTTTATGAAAATGCTGCCGTTCCTTTCCTGTGAGCGTG	Duo	NA	NA	1.13519	8.92297
AATTTTATGAAAATGCTGCGACACCACGCGTCCTCGAAAG	Duo	0.972692	5.85855	1.56664	5.85013
AATTTTATGAAAATGCTGCGCAACAAAGAATACACACGAG	Duo	1.17293	9.13881	2.58423	9.10257
AATTTTATGAAAATGCTGCGCGCCGATATCTGGGATAACG	Duo	1.05294	7.90246	1.95838	8.91913
AATTTTATGAAAATGCTGCGGTCGCAACGGCACGCAGCAG	Duo	2.38195	6.64812	4.35713	7.06329
AATTTTATGAAAATGCTGCTACGACCGCATCGACCACCAG	Duo	0.245757	1.50549	0.284676	1.41757
AATTTTATGAAAATGCTGCTACTCCGCCCACGACATCTCG	Duo	1.63706	9.58636	1.09217	9.53758
AATTTTATGAAAATGCTGCTGCCTAAAATCCCCCCAAGAG	Duo	NA	NA	2.27172	9.48594
AATTTTATGAAAATGCTGGAAACAGCCATCAGTCCCTACG	Duo	1.84318	9.76855	NA	NA
AATTTTATGAAAATGCTGGTATACCCTTCAGACGTTGTCG	Duo	1.75102	8.94893	1.2677	8.15765
AATTTTATGAAAATGCTGTACCCGCCTCCCTACATCGTTG	Duo	NA	NA	5.5591	9.07476
AATTTTATGAAAATGCTGTATACGGTAGGCCAACCACTCG	Duo	1.52915	9.45299	1.4471	9.36026
AATTTTATGAAAATGCTGTCCCCACTGTTACTACGATCGG	Duo	1.99481	9.26279	0.819523	9.11772
AATTTTATGAAAATGCTGTCGACACTCATCGGGCATCAGG	Duo	1.55646	9.76855	NA	NA
AATTTTATGAAAATGCTGTGTAATACCATTCCCCGCGCTG	Duo	NA	NA	0.69183	9.40179
AATTTTATGAAAATGCTGTTACAAAACGGGGGACACTACG	Duo	NA	NA	2.91246	9.53758
AATTTTATGAAAATGCTGTTGAGTATTGAGCTCGTCGAAG	Duo	NA	NA	1.38226	9.53758
AATTTTATGAAAATGCTGTTGCGCCCAAGTAGGCCAGTGG	Duo	2.03308	9.35553	1.69027	8.39739
AATTTTATGAAAATGCTTAGACGGGTGTACACGTATTGTG	Duo	1.84318	9.70819	NA	NA
AATTTTATGAAAATGCTTAGCCCACTCCCTCGTGCCAACG	Duo	NA	NA	1.22601	9.53758
AATTTTATGAAAATGCTTATAGTCCCTTTAGCAATCTCCG	Duo	NA	NA	2.17022	9.48324
AATTTTATGAAAATGCTTCAAAACATCACCCTCATAAACG	Duo	2.24387	0.0632228	1.05492	0.101817
AATTTTATGAAAATGCTTCAAACCCGCCGCGACGAGGGCG	Duo	3.20601	9.50572	1.12684	9.36909
AATTTTATGAAAATGCTTCAAAGGAACGATTGTTCGAGTG	Duo	4.94586	9.76855	NA	NA
AATTTTATGAAAATGCTTCAGCCCGCAGCATCACTCACAG	Duo	NA	NA	2.70443	9.53758
AATTTTATGAAAATGCTTCAGCGCGCGTTGCGGGCTCCAG	Duo	0.737271	9.1265	2.42271	7.18626
AATTTTATGAAAATGCTTCCCAAGCCACCGCAGACACAGG	Duo	1.23861	9.75691	2.38626	9.53758
AATTTTATGAAAATGCTTCTGCGCATCAAGCCGCTCCCCG	Duo	NA	NA	1.12684	8.54199
AATTTTATGAAAATGCTTCTTGTTAGAGAACACGACGCAG	Duo	1.00924	9.76855	1.72783	9.53758
AATTTTATGAAAATGCTTGACTCAAGCCACTTACCCAACG	Duo	NA	NA	0.972644	9.53758
AATTTTATGAAAATGCTTGCAAATACCTCCCTTCACCTTG	Duo	2.51673	9.32053	2.82265	9.53758
AATTTTATGAAAATGCTTGCGACGCAGTCTTCCGACAGCG	Duo	NA	NA	2.37327	9.53758
AATTTTATGAAAATGCTTGGGAATAAAAGACGCAATTTCG	Duo	NA	NA	4.00656	7.54398
AATTTTATGAAAATGCTTTTACAACGGTACCCCCAACCTG	Duo	1.82149	8.76818	1.58441	8.74426
AATTTTATGAAAATGGAAAGCACCCCTACATTATCGCGGG	Duo	1.29022	9.68264	1.56109	9.37699
AATTTTATGAAAATGGAAATCGTGTCCCGCGATCCCTTAG	Duo	3.17881	9.65491	3.11419	9.41773
AATTTTATGAAAATGGAACAAACTAAGTGGACCTCAGCCG	Duo	NA	NA	2.60426	9.53758
AATTTTATGAAAATGGAACCAACACACACCCACATTTACG	Duo	1.97834	9.65538	2.62247	9.53758
AATTTTATGAAAATGGAACGCTATTCGTTCGCATTGCCGG	Duo	NA	NA	3.68785	9.53758
AATTTTATGAAAATGGAACGGAACCGACAACAGGCCGGAG	Duo	NA	NA	1.63905	9.18843
AATTTTATGAAAATGGAACGGTACGTAGAACCCTCTCCTG	Duo	3.24945	9.51009	3.38053	9.31671
AATTTTATGAAAATGGAACTCGAGAACTTGCGAAGGCTCG	Duo	NA	NA	0.933671	9.53758
AATTTTATGAAAATGGAACTTCGCCGTATAACGCACCACG	Duo	1.73594	9.58789	1.39175	9.23524
AATTTTATGAAAATGGAAGATACCTCACATTCAAGGAGCG	Duo	NA	NA	0.901475	9.53758
AATTTTATGAAAATGGAAGCACTGTGCCGCGGCCCACCAG	Duo	1.7203	8.73053	NA	NA
AATTTTATGAAAATGGAAGCCAGGCCAGCTCGAGCCCTAG	Duo	NA	NA	1.58441	9.21128
AATTTTATGAAAATGGAAGCGTCGCAACCTACATCGCCGG	Duo	0.732289	9.70757	1.80295	9.50888
AATTTTATGAAAATGGAAGGACCATCCAGACAAGCGTCCG	Duo	NA	NA	2.60426	9.53758
AATTTTATGAAAATGGAAGGCAGACGTCTGACAATCGCAG	Duo	1.51248	9.72683	2.32399	9.53758
AATTTTATGAAAATGGAAGGGCCGCTAAAGAGGGTAATAG	Duo	2.62823	9.02803	2.04659	9.53758
AATTTTATGAAAATGGAATCCAGGTCCCAACTATACTCTG	Duo	NA	NA	2.49954	9.53758
AATTTTATGAAAATGGAATCGGTCAGTGCCGGATTGACAG	Duo	1.13178	9.70728	1.13164	9.53758
AATTTTATGAAAATGGACAATCGACATACAAAGGGCCGAG	Duo	0.972342	0.24089	1.23953	0.519711
AATTTTATGAAAATGGACAATCTTCGCCAGGATATTAGAG	Duo	3.57641	9.75462	NA	NA
AATTTTATGAAAATGGACACCGTAACAGAATTTCAGATCG	Duo	NA	NA	0.944403	9.33933
AATTTTATGAAAATGGACAGCCGATACTCGAGGGTTCAGG	Duo	2.19816	9.47855	1.78561	8.95904
AATTTTATGAAAATGGACATCACAGGCATACACCACGAGG	Duo	2.2416	9.76855	3.31087	9.53758
AATTTTATGAAAATGGACATCCACCACGAGGAAGAGACAG	Duo	1.11501	9.76855	2.02832	9.53758
AATTTTATGAAAATGGACCAAGCCCCACCGCACGCTGGTG	Duo	2.19338	9.0545	NA	NA
AATTTTATGAAAATGGACCACACTCCGGATACATCCCGAG	Duo	2.17427	9.03041	NA	NA
AATTTTATGAAAATGGACCAGATATCACACCTAGCGTGCG	Duo	0.756338	9.51327	3.09077	9.34085
AATTTTATGAAAATGGACCCACTCTCCGCCAGTTCCTCAG	Duo	4.14435	9.51348	2.28836	9.53758
AATTTTATGAAAATGGACCCCAACTACTCCGCTATACCCG	Duo	NA	NA	0.884466	9.53758
AATTTTATGAAAATGGACCCGCACTCTATCAATTGGCGGG	Duo	NA	NA	2.08033	9.53758
AATTTTATGAAAATGGACCGGAACTTCGATCGCTCGATAG	Duo	NA	NA	1.56256	9.53758
AATTTTATGAAAATGGACCGGCACTGGACCAATAAAATAG	Duo	1.62473	9.2158	1.64197	9.53758
AATTTTATGAAAATGGACCTGATATCATCCGCTGGCTGGG	Duo	1.48783	9.76106	NA	NA
AATTTTATGAAAATGGACGACTCCAAAACGGTATCCACAG	Duo	1.47769	0.0392255	NA	NA
AATTTTATGAAAATGGACGAGACAGGTCAAGTGTGCCGCG	Duo	1.31815	9.69347	1.21055	9.53758
AATTTTATGAAAATGGACGAGATTGCAATTACTCAAGGTG	Duo	NA	NA	2.37055	9.53758
AATTTTATGAAAATGGACGATTCAAGGCCCTTGCAAAAAG	Duo	1.76246	9.76855	1.70767	9.53758
AATTTTATGAAAATGGACGCAACTATACCAGCTCCACCCG	Duo	1.24447	9.35959	1.64115	9.53758
AATTTTATGAAAATGGACGCATATTCCAACTCACTGCCTG	Duo	NA	NA	1.25423	9.52903
AATTTTATGAAAATGGACGCTATACACCCCCACAGAGGGG	Duo	NA	NA	1.80295	9.53758
AATTTTATGAAAATGGACGGAACATCAGAGCAGTTCGTAG	Duo	NA	NA	3.42561	9.53758
AATTTTATGAAAATGGACTACCACACCTACCCCAAAGTGG	Duo	1.89054	9.47792	2.68131	9.49748
AATTTTATGAAAATGGACTCCAAATCCACACCACCATCCG	Duo	1.63428	9.72402	1.97067	9.35083
AATTTTATGAAAATGGACTCGGACCAGGACATACACACCG	Duo	1.53871	9.76855	1.1018	9.35624
AATTTTATGAAAATGGACTCTTCCTTGAACAGAGTAACAG	Duo	1.26633	9.47808	2.13507	9.53758
AATTTTATGAAAATGGAGAACACCTTCAATTATAAAATAG	Duo	3.32591	9.70214	1.5588	9.37836
AATTTTATGAAAATGGAGACGCGAACCGTCTCGCTAGGCG	Duo	1.69537	9.50662	1.1848	9.33609
AATTTTATGAAAATGGAGAGAAGTCTTCTGAAGCTCGCGG	Duo	1.84773	9.10033	NA	NA
AATTTTATGAAAATGGAGATCGGGCCTCTTGAACGGCCAG	Duo	1.7882	9.76855	1.32216	9.53758
AATTTTATGAAAATGGAGCACATAGCTCCGCGCGCTAACG	Duo	0.953138	4.0382	1.36439	4.1002
AATTTTATGAAAATGGAGCAGTTGTATTTCCATCGCTCAG	Duo	1.9251	9.76855	NA	NA
AATTTTATGAAAATGGAGCATCGATTCCGCCGGTGCGTAG	Duo	NA	NA	0.983428	8.70098
AATTTTATGAAAATGGAGCGACTGGACCTTAAGGTACGCG	Duo	1.22462	8.35019	2.04566	9.53758
AATTTTATGAAAATGGAGCTAAGCCACCCGTACCGCTGCG	Duo	2.29373	7.21259	NA	NA
AATTTTATGAAAATGGAGCTATTTCTGCATCACATAGTCG	Duo	1.32932	9.4128	NA	NA
AATTTTATGAAAATGGAGCTGGCCTATCAGCATAGCATAG	Duo	NA	NA	1.20836	9.15923
AATTTTATGAAAATGGAGGACCATCCCGTTCCGAACTACG	Duo	NA	NA	2.00328	9.53758
AATTTTATGAAAATGGAGGCACCGGTCACGTCATATCTTG	Duo	NA	NA	1.39319	9.38912
AATTTTATGAAAATGGAGGCTCTACGGCGCTTCCCACACG	Duo	NA	NA	1.60978	7.88899
AATTTTATGAAAATGGAGGGCAAAGAGCCAACACAACCTG	Duo	0.860149	9.72392	1.19152	9.53758
AATTTTATGAAAATGGAGTCCCGAGCTAAAGACTCTGGGG	Duo	1.54827	5.54095	1.63905	6.63813
AATTTTATGAAAATGGAGTGTGAGGTGAGTACAACTTTGG	Duo	1.57121	9.08664	1.90844	9.53758
AATTTTATGAAAATGGAGTTACGCCTACACACCTCGCCAG	Duo	1.97328	9.67954	1.34528	9.47256
AATTTTATGAAAATGGATAATTCCTTGGGCAAGGCCTCCG	Duo	1.33371	9.75557	1.40975	9.53758
AATTTTATGAAAATGGATACCGCGACTCGTGGAGCTGCTG	Duo	NA	NA	2.25369	9.53758
AATTTTATGAAAATGGATAGCCAAGCCTTCGCCCGTCTGG	Duo	NA	NA	0.962939	9.17546
AATTTTATGAAAATGGATCAACACCACTTCCCGCAGAAGG	Duo	2.04715	9.66067	1.0197	9.53758
AATTTTATGAAAATGGATCACGCCCGCAGACGTCTATCGG	Duo	2.7629	9.5004	2.13683	9.43627
AATTTTATGAAAATGGATCACGTATTACCTTCATCGCGTG	Duo	1.80354	9.76855	NA	NA
AATTTTATGAAAATGGATCATTACAGTGACGAAGCTAACG	Duo	NA	NA	1.04687	9.53758
AATTTTATGAAAATGGATCGTACTCGCAAGTACCAACGCG	Duo	NA	NA	1.91113	9.41391
AATTTTATGAAAATGGATCGTCCTAACTTCTTGCCCGCAG	Duo	2.31011	9.76855	2.45574	9.53758
AATTTTATGAAAATGGATCTCTGGAGTACGCACGCGGACG	Duo	1.20421	9.76855	NA	NA
AATTTTATGAAAATGGATTCCCTAGCAATCCCCGGGTGGG	Duo	NA	NA	1.4649	9.38948
AATTTTATGAAAATGGCAAAGCGCCTTACCCCCACAAGCG	Duo	4.21473	8.98479	NA	NA
AATTTTATGAAAATGGCAAAGGACCTGATAGCTAAACGAG	Duo	NA	NA	1.98325	8.5516
AATTTTATGAAAATGGCAACAGACCACAGCACACCGCCTG	Duo	0.995962	9.76855	0.804018	9.01842
AATTTTATGAAAATGGCAACATCGCCCGCACTACACACAG	Duo	1.57819	9.76172	2.09766	9.53758
AATTTTATGAAAATGGCAATTAAAGCCACGCAACATAAAG	Duo	1.24244	9.76855	2.04334	9.26533
AATTTTATGAAAATGGCACAAACTAACAAGAACTCATTGG	Duo	1.53752	9.6816	2.75187	9.351
AATTTTATGAAAATGGCACAAACTTATTCGCCGTCCGGAG	Duo	NA	NA	0.866803	9.53758
AATTTTATGAAAATGGCACAACGAAGCCGAGGTTCGCTGG	Duo	NA	NA	3.6059	7.76508
AATTTTATGAAAATGGCACAATCCTACTGGTGCAGGCGAG	Duo	1.83498	7.73727	2.70443	7.14143
AATTTTATGAAAATGGCACCAAACCACAGACAGCGCGCAG	Duo	0.82943	6.99407	0.901475	7.76643
AATTTTATGAAAATGGCACCACCCATCACATCACTCTACG	Duo	1.0865	9.07239	1.39085	7.4084
AATTTTATGAAAATGGCACCGAAGGCCGCTCATTTCCTTG	Duo	1.69342	7.05606	1.81877	8.08751
AATTTTATGAAAATGGCACCGCTTCTCGCCACGTCCCCCG	Duo	2.80483	8.91804	NA	NA
AATTTTATGAAAATGGCACCGTTTCATTCGGGCGTATTAG	Duo	1.70238	9.70762	1.88881	9.50631
AATTTTATGAAAATGGCACCTCGCCGGACATATAGCCTTG	Duo	NA	NA	0.835514	6.98797
AATTTTATGAAAATGGCACGCACACACATACACCCTACTG	Duo	1.34183	7.67044	1.5113	7.74834
AATTTTATGAAAATGGCACGCCCCCCACCGGCCAGCTTGG	Duo	NA	NA	2.28836	8.87331
AATTTTATGAAAATGGCACTAGTAGGGCGCAAGTTGGTGG	Duo	1.38636	9.76855	2.41092	9.53758
AATTTTATGAAAATGGCACTTCAGATCCCCATCCTGACTG	Duo	0.967668	9.70344	1.58831	9.53758
AATTTTATGAAAATGGCAGACAGAACCGCCGCACATCGTG	Duo	NA	NA	0.778547	9.32825
AATTTTATGAAAATGGCAGCCTCTGTTCCGCTTGGTAGTG	Duo	1.58225	9.76283	1.59585	9.53758
AATTTTATGAAAATGGCAGCGCATAGTCAGCCTTATCCCG	Duo	1.49261	9.43217	3.6059	9.53758
AATTTTATGAAAATGGCAGCTACGACAGATTGCGCGCGAG	Duo	NA	NA	2.60426	9.53758
AATTTTATGAAAATGGCAGCTTCCTTTGTCACACTCAACG	Duo	NA	NA	1.04016	9.53758
AATTTTATGAAAATGGCAGGGCTTAATCGAGCATCGCGCG	Duo	2.27325	9.76855	NA	NA
AATTTTATGAAAATGGCAGTGATAGACATAAAGCCACAGG	Duo	0.623608	9.18979	NA	NA
AATTTTATGAAAATGGCATACGTGCCGCCCGAACGCCAAG	Duo	1.30743	4.01648	1.41982	3.83072
AATTTTATGAAAATGGCATCACTCAGAGCAATACGGCTGG	Duo	1.58449	8.58762	1.06538	5.62942
AATTTTATGAAAATGGCATCGCTCCCGTTCCACTTTCCCG	Duo	NA	NA	0.600983	4.79971
AATTTTATGAAAATGGCCAACCAGCAGCACCCTAGCCTAG	Duo	1.51922	9.58638	1.45623	9.28305
AATTTTATGAAAATGGCCAACCCGGCCCTTCCTTGCCACG	Duo	1.45336	2.19294	1.06056	2.60558
AATTTTATGAAAATGGCCACATACACCCCCACATCGTGCG	Duo	2.86716	9.01661	NA	NA
AATTTTATGAAAATGGCCACCCCACCCACAAGATCGCGAG	Duo	NA	NA	2.38247	5.94741
AATTTTATGAAAATGGCCACCTTAACCAGCCCCCCTTTCG	Duo	2.09428	4.28771	1.37438	3.44946
AATTTTATGAAAATGGCCACGAAAGCGTTAAACCTCTCTG	Duo	NA	NA	1.72936	9.53758
AATTTTATGAAAATGGCCACGATCCCGTGTCCCACGAAAG	Duo	1.921	9.44979	NA	NA
AATTTTATGAAAATGGCCACGTACCAGATACGCACACACG	Duo	0.832843	8.49729	NA	NA
AATTTTATGAAAATGGCCAGACCCCTGTCAACCTCATTCG	Duo	NA	NA	1.6324	9.53758
AATTTTATGAAAATGGCCATCGAGCTCGACTTTATCAGAG	Duo	3.87067	9.75981	3.13847	9.36047
AATTTTATGAAAATGGCCCAACTGATCCCACTGCCCTCTG	Duo	NA	NA	1.39514	9.53758
AATTTTATGAAAATGGCCCACCCAGTCAGCACGGCAGAGG	Duo	1.33801	9.74752	1.37873	9.39142
AATTTTATGAAAATGGCCCACCGCACTCTCTTGAAGCGCG	Duo	NA	NA	1.57758	7.89191
AATTTTATGAAAATGGCCCACGTGCGTCGCAGGTTTAAGG	Duo	1.5218	0.668731	1.68389	0.376399
AATTTTATGAAAATGGCCCAGCCACAAGGCCGATTCCTGG	Duo	NA	NA	2.70443	4.61824
AATTTTATGAAAATGGCCCCCTTAAACAGCGCCGGTCCCG	Duo	NA	NA	1.44236	9.17562
AATTTTATGAAAATGGCCCCTCACGTACGCACCCACGCAG	Duo	2.21181	9.32697	NA	NA
AATTTTATGAAAATGGCCCGACGTGCACTCAACTCGTTAG	Duo	2.97142	3.90569	NA	NA
AATTTTATGAAAATGGCCCGAGTACACACGAACTATTACG	Duo	5.16089	7.75711	2.52413	6.95731
AATTTTATGAAAATGGCCCGCTTTCGTGACGTAATTCGTG	Duo	2.24123	7.73377	2.89421	9.08813
AATTTTATGAAAATGGCCCGGCACGCTAGTCCGACAAGTG	Duo	2.10875	8.21025	1.35221	7.67956
AATTTTATGAAAATGGCCCTACATCAACACGCGATCCACG	Duo	1.27657	7.7322	1.12684	7.11279
AATTTTATGAAAATGGCCCTCATCCGGCTTCGCAGAAGAG	Duo	3.50204	8.81819	2.32881	8.96417
AATTTTATGAAAATGGCCCTCCGCACCGTACACCCTCTTG	Duo	NA	NA	1.56432	8.3772
AATTTTATGAAAATGGCCCTCTGCACGCTACCCACACCCG	Duo	NA	NA	2.17857	9.53758
AATTTTATGAAAATGGCCGAAGCCAACAGACCGCATATCG	Duo	1.26155	9.76855	0.957817	9.53758
AATTTTATGAAAATGGCCGAGCCAACCGTCACGAAGCCCG	Duo	3.18255	6.57775	1.7555	5.55083
AATTTTATGAAAATGGCCGCAAGCCACCAAGCGGCCAACG	Duo	1.03724	3.99467	1.01074	4.00417
AATTTTATGAAAATGGCCGGGCCACTTCGTCTAGAGCGCG	Duo	1.27255	9.75344	2.41047	9.53758
AATTTTATGAAAATGGCCGTACCCCGTCAATACATCGTAG	Duo	NA	NA	1.56025	9.53758
AATTTTATGAAAATGGCCGTGAAGTACCCACGGACGTCAG	Duo	NA	NA	4.57949	9.03566
AATTTTATGAAAATGGCCGTGGGCCCAAAGCCCCTTACAG	Duo	1.19098	1.75789	0.858548	1.65852
AATTTTATGAAAATGGCCTATTCCAAAATAACCTCTGTAG	Duo	NA	NA	2.70443	9.53758
AATTTTATGAAAATGGCCTCCCAACCTCGAAGTCTCCGCG	Duo	2.70333	9.58422	1.91852	9.28685
AATTTTATGAAAATGGCCTTCCAAACGCACGACCGAGAGG	Duo	1.84679	9.61048	1.50738	9.27034
AATTTTATGAAAATGGCCTTGCGGGCGAAACCAGTTACTG	Duo	1.13663	7.71294	2.01506	7.66893
AATTTTATGAAAATGGCGAACCCCGTCAAACCTTCTCGCG	Duo	1.17803	9.76855	NA	NA
AATTTTATGAAAATGGCGAAGCAAACAGTAAGCGGTAGAG	Duo	NA	NA	2.35027	9.53758
AATTTTATGAAAATGGCGAAGGTACACACCGGAGGGCTAG	Duo	NA	NA	0.600983	9.53758
AATTTTATGAAAATGGCGAGACGATCACGAGGCGGGTGTG	Duo	1.50339	8.3968	2.7599	9.4669
AATTTTATGAAAATGGCGAGCGGCAGAGATCTTCAACGGG	Duo	NA	NA	1.69893	9.26801
AATTTTATGAAAATGGCGCAACCCGAGCATCCGAGCTGGG	Duo	0.974836	6.42069	2.85467	7.53146
AATTTTATGAAAATGGCGCCAAATACAGTACATCCCTCGG	Duo	NA	NA	0.883078	9.53758
AATTTTATGAAAATGGCGCGGTGCACACATTCAACGTACG	Duo	6.27909	8.59173	2.00128	9.44293
AATTTTATGAAAATGGCGCGTACGCCAAGCTCAAGATACG	Duo	2.15037	8.88036	NA	NA
AATTTTATGAAAATGGCGCGTTCCGGATATCGACAATACG	Duo	1.91144	6.67784	NA	NA
AATTTTATGAAAATGGCGCTCCCTGGAAATCCACATAGTG	Duo	NA	NA	2.1138	9.53758
AATTTTATGAAAATGGCGGCAACGCCCAGCCTCCTCCTCG	Duo	1.15701	1.92816	1.32849	1.76985
AATTTTATGAAAATGGCGGCTCTCAGGGTCCCGAGCAGCG	Duo	NA	NA	1.63905	5.26907
AATTTTATGAAAATGGCGGCTGCCACCACGACAGTACCCG	Duo	1.05865	8.6131	1.48743	7.10747
AATTTTATGAAAATGGCGGTCCATTGTAAACGTACTAACG	Duo	1.99947	9.58238	2.49285	9.53758
AATTTTATGAAAATGGCGGTCTACCCGCCTTGGCGCTCTG	Duo	0.774134	3.34909	3.01431	3.86699
AATTTTATGAAAATGGCGTCACCACCACCCTACGATCAGG	Duo	1.17872	5.85293	1.56025	8.9835
AATTTTATGAAAATGGCGTGTCACAAAGGCGCACCTATCG	Duo	1.56624	9.68137	1.80295	9.52016
AATTTTATGAAAATGGCGTTCGAACGTTTCAGCCGTACTG	Duo	1.28588	9.3943	2.68131	9.18088
AATTTTATGAAAATGGCGTTTCGTAGCCCTAAGACAGTAG	Duo	NA	NA	1.88642	9.29868
AATTTTATGAAAATGGCTAAACAGGTTGAACCACAGGAGG	Duo	1.73241	9.63182	0.964579	9.16135
AATTTTATGAAAATGGCTCACACGTCTAACGCCCGCTCCG	Duo	NA	NA	3.93371	9.53758
AATTTTATGAAAATGGCTCACCGGCGCGTGGAGGCTGCTG	Duo	0.358395	7.05904	2.70443	9.1162
AATTTTATGAAAATGGCTCACGAGAACCAAAGAAGGCACG	Duo	NA	NA	3.20525	9.53758
AATTTTATGAAAATGGCTCCAGCTCCCAGGGCCGAAAGAG	Duo	1.54827	8.20098	1.53585	8.23611
AATTTTATGAAAATGGCTCCGCTGAAAACACATACATACG	Duo	NA	NA	3.10508	9.53758
AATTTTATGAAAATGGCTCCGCTGACGGAGAACCGTGGGG	Duo	NA	NA	0.554754	4.14524
AATTTTATGAAAATGGCTGAACCAAACCTCAACACGTGCG	Duo	NA	NA	3.01994	9.53758
AATTTTATGAAAATGGCTGATACCCCACTGCTGACGCTGG	Duo	NA	NA	1.64387	9.53758
AATTTTATGAAAATGGCTGCACACTCGTTTTCCCCGTTTG	Duo	3.01967	9.49639	2.04334	9.03197
AATTTTATGAAAATGGCTGCACGCAAGCACACGCCCCGTG	Duo	1.61002	9.69972	2.27741	8.91856
AATTTTATGAAAATGGCTGCCCAAACGGCTCTCCTTCTAG	Duo	NA	NA	2.30672	9.16033
AATTTTATGAAAATGGCTGGGCTGGTCGCCGGCACTCCAG	Duo	1.43358	3.40583	1.40856	3.62042
AATTTTATGAAAATGGCTTACTATCAACGCCGCAATCGGG	Duo	0.665922	9.27753	NA	NA
AATTTTATGAAAATGGCTTTCAATTGCGGTGAGGGGTGCG	Duo	NA	NA	1.48478	9.53758
AATTTTATGAAAATGGGAAACCGAAACCGCACGAATCAGG	Duo	NA	NA	1.76539	9.53758
AATTTTATGAAAATGGGAACATCTACCTCCGGCTGGAACG	Duo	0.713533	9.70483	0.788791	9.09115
AATTTTATGAAAATGGGAACCCCTGCGCCTCGTTTCAAAG	Duo	NA	NA	3.23029	9.53758
AATTTTATGAAAATGGGAACGGATTCGCGCACTCACCACG	Duo	1.87575	9.76855	2.10344	9.53758
AATTTTATGAAAATGGGAAGCACAGATCACACGGTAACTG	Duo	1.45564	9.4981	0.666308	9.53758
AATTTTATGAAAATGGGACAAGCACCATCACCACTTACAG	Duo	1.80909	9.64061	3.57032	9.53758
AATTTTATGAAAATGGGACACAGGCGACTCAGCCCTACCG	Duo	2.34797	9.66017	2.00578	8.57689
AATTTTATGAAAATGGGACCCGAGAGGCACCTCGTCCTGG	Duo	2.58045	4.71964	3.02638	5.28418
AATTTTATGAAAATGGGACCGCCTCACCGCAACCCCTCCG	Duo	1.49261	5.53118	2.84311	6.55419
AATTTTATGAAAATGGGACGCAGGATCTGGGACCTCCTGG	Duo	NA	NA	1.70279	4.89975
AATTTTATGAAAATGGGACGTTGGCGCTACTTACGATACG	Duo	1.02798	3.54142	4.80787	5.31304
AATTTTATGAAAATGGGAGACACTGTAAGGCCGCCACGCG	Duo	1.67251	9.57552	0.939836	9.35201
AATTTTATGAAAATGGGAGGCATATCGATCGTACAGCCTG	Duo	NA	NA	0.939037	9.53758
AATTTTATGAAAATGGGAGGCGGGCACCGAACCCTCAGTG	Duo	NA	NA	1.45953	5.54436
AATTTTATGAAAATGGGAGGGCACGCAGTGCGAAAACCGG	Duo	1.19746	9.15054	0.547324	9.53758
AATTTTATGAAAATGGGAGTCCGTGCCACTCCACCTGCGG	Duo	NA	NA	1.08177	4.62778
AATTTTATGAAAATGGGAGTTGTCGTCCTCCCCATACAAG	Duo	1.34703	7.22974	6.11	7.94548
AATTTTATGAAAATGGGATCAATTAAGCAAAGCTACTCCG	Duo	2.31517	9.71999	1.54741	9.49015
AATTTTATGAAAATGGGATCTAACATAGCTCGTGCATTAG	Duo	NA	NA	2.57564	9.53758
AATTTTATGAAAATGGGATTCCCTACTATCATATCGCCTG	Duo	NA	NA	0.784617	9.53758
AATTTTATGAAAATGGGCACATTCCCCACGGGACAGCCCG	Duo	1.9433	7.82629	4.13176	8.89655
AATTTTATGAAAATGGGCAGGCGGCCTCTATACACCCTAG	Duo	1.14687	5.1704	NA	NA
AATTTTATGAAAATGGGCATTGCTGTCTCTCAGCGTACAG	Duo	2.11128	9.66017	6.37042	9.31307
AATTTTATGAAAATGGGCCAATTGCCTTTAATTACATCAG	Duo	NA	NA	2.25369	9.53758
AATTTTATGAAAATGGGCCACCCCCCTCGTACTAACATAG	Duo	NA	NA	1.54819	9.53758
AATTTTATGAAAATGGGCCACGAATCTCATAAGACGCCTG	Duo	1.1354	9.76855	1.70636	9.53758
AATTTTATGAAAATGGGCCCCACTCCTCCCGGTAGGGTGG	Duo	0.950691	5.75251	NA	NA
AATTTTATGAAAATGGGCCCTTACGTCGCTCACTGTAACG	Duo	NA	NA	0.917018	9.53758
AATTTTATGAAAATGGGCCGTACGACGATCGCAAGACGGG	Duo	2.10259	9.76855	1.19619	9.10854
AATTTTATGAAAATGGGCCTAAACCACTGTGCGCAACTTG	Duo	NA	NA	1.25043	9.53758
AATTTTATGAAAATGGGCCTAACCCCGCTGGGGGACAGAG	Duo	1.01453	1.3249	1.15904	2.66378
AATTTTATGAAAATGGGCCTGCCCCAGAAGGTTTCCGAGG	Duo	NA	NA	0.409761	2.32143
AATTTTATGAAAATGGGCGAACGCCCAAACCCTCCCACCG	Duo	0.441698	0.83536	0.563422	0.887505
AATTTTATGAAAATGGGCGAGGGGGAACGGTCCTCGCCCG	Duo	0.860149	0.604254	1.03026	0.872306
AATTTTATGAAAATGGGCGGCAGCGGATTCTACGAGCCAG	Duo	NA	NA	1.98325	9.05745
AATTTTATGAAAATGGGCTCCCGCTGCGAGACGAGTCCCG	Duo	NA	NA	0.708302	9.53758
AATTTTATGAAAATGGGGAATCCACAAAAACCAAGTCAAG	Duo	1.7752	9.75812	2.02832	9.53758
AATTTTATGAAAATGGGGACCTTCCCAAAAGCTAGCACCG	Duo	0.588523	6.88782	NA	NA
AATTTTATGAAAATGGGGAGCGGATTCGGGATAACCTCTG	Duo	NA	NA	2.99741	9.53758
AATTTTATGAAAATGGGGCAATATCCTGTCGGTGTGACAG	Duo	1.50526	9.35388	1.09193	9.53758
AATTTTATGAAAATGGGGCAGACCCGTCTCCATTTCTGCG	Duo	1.46108	6.36437	1.63716	6.62073
AATTTTATGAAAATGGGGCAGACTCACCCCCTCAACCGCG	Duo	2.69513	4.37721	0.853182	3.93638
AATTTTATGAAAATGGGGCATCTAGAACTTCTCTCAAGGG	Duo	NA	NA	2.06809	9.53758
AATTTTATGAAAATGGGGCCAAGGTGGCACAATAAACAAG	Duo	2.77159	6.45048	2.23272	7.22339
AATTTTATGAAAATGGGGCGAGTCAGTGGCGGTTTAACAG	Duo	1.07519	9.76855	2.41896	9.53758
AATTTTATGAAAATGGGGCGCTCGGCAGACAGCTACGCCG	Duo	NA	NA	1.07484	9.45756
AATTTTATGAAAATGGGGCGCTTGCAATCATCCCTTTTAG	Duo	2.46576	0.364888	3.4857	0.338502
AATTTTATGAAAATGGGGCTACATTGCAGAACGATCCTAG	Duo	NA	NA	1.24404	9.44685
AATTTTATGAAAATGGGGGACCCCTGCGCGAAACCACGAG	Duo	1.66295	9.6224	2.06467	9.50058
AATTTTATGAAAATGGGGGCCACCAGGTTCAAACATCCTG	Duo	NA	NA	2.70443	7.88318
AATTTTATGAAAATGGGGGCCTTCACACATATCTATTGGG	Duo	2.58045	8.89745	3.76498	7.52268
AATTTTATGAAAATGGGGTTGTACCAGTTATCGCATAAGG	Duo	2.47619	9.10886	1.84802	8.84112
AATTTTATGAAAATGGGTACGAACAACACGATTCAACGCG	Duo	NA	NA	1.10503	9.53758
AATTTTATGAAAATGGGTCACCAGCCCGGTTCAGTGGCGG	Duo	0.60529	5.12734	1.63392	4.27428
AATTTTATGAAAATGGGTCATCCACGTGTTAGACCGACAG	Duo	0.933876	9.71789	NA	NA
AATTTTATGAAAATGGGTCGAGGAGCTGCACATAGCTCCG	Duo	1.03218	9.52016	1.15502	9.53758
AATTTTATGAAAATGGGTCGGCATCGGGAGCTCTTCCGAG	Duo	2.62572	8.95886	1.76376	8.43032
AATTTTATGAAAATGGGTCTACGCCAGCTGCCCCTACCCG	Duo	3.83759	9.76855	2.20706	9.53758
AATTTTATGAAAATGGGTCTCACCCTATATCCACCACCAG	Duo	1.86517	0.0532398	2.24213	0.0687254
AATTTTATGAAAATGGGTCTTACCACATCACGGCTCAGTG	Duo	1.69607	9.72182	NA	NA
AATTTTATGAAAATGGGTGACCATCAACGCCCACGAGTCG	Duo	1.96606	5.18631	NA	NA
AATTTTATGAAAATGGGTGGCACGTACCCACCCTTTGTCG	Duo	1.38372	1.87612	1.80295	2.2677
AATTTTATGAAAATGGGTTATACTAACCACAACGCCCCGG	Duo	NA	NA	0.701147	9.53758
AATTTTATGAAAATGGGTTTCGCTCGTATAGAGCTCGAAG	Duo	NA	NA	1.0705	8.1732
AATTTTATGAAAATGGTAACCACAGCCCTATCTCTTCTCG	Duo	3.54061	9.76855	2.60041	9.53758
AATTTTATGAAAATGGTAACTACGCGAACAGGACGCGCGG	Duo	NA	NA	1.05172	9.53758
AATTTTATGAAAATGGTAAGACGCAAAATAAGATCTAGCG	Duo	0.527188	8.21619	NA	NA
AATTTTATGAAAATGGTAAGAGACCAGTGGGAAAGTCGAG	Duo	1.14687	8.68065	1.05172	7.79285
AATTTTATGAAAATGGTACACAACGACAAGACTATCGAGG	Duo	NA	NA	3.21955	9.53758
AATTTTATGAAAATGGTACGACTTCGCAGTGAACTTATTG	Duo	2.15037	7.54424	1.17584	6.26226
AATTTTATGAAAATGGTACGGCCACTAAACCGCACATTTG	Duo	0.903886	9.14614	2.96827	9.10076
AATTTTATGAAAATGGTACGGCCATATCTTTCACGCACGG	Duo	0.395669	8.85529	2.33564	9.10618
AATTTTATGAAAATGGTACTCCCCCACTTAAATTACGCGG	Duo	2.27133	9.63494	1.83112	9.49773
AATTTTATGAAAATGGTAGACTACCATATACCCACGCTAG	Duo	2.68164	9.2053	NA	NA
AATTTTATGAAAATGGTAGCGCATAATTTAACGCCCGCCG	Duo	1.07519	5.96246	1.2336	6.05671
AATTTTATGAAAATGGTAGGACCGAATAGCACAGATCACG	Duo	1.54321	9.76855	1.44467	9.42282
AATTTTATGAAAATGGTAGTGGTGTCCAGCAGAACCAGAG	Duo	1.39935	9.66737	1.45116	8.80551
AATTTTATGAAAATGGTATCATTCCATAAACCGCTCCAGG	Duo	NA	NA	1.13871	9.53758
AATTTTATGAAAATGGTATCCATCAGCCTGGCGCGAAAAG	Duo	NA	NA	1.33767	9.25169
AATTTTATGAAAATGGTATCGATTGGAAGAGATTTCGAGG	Duo	0.675831	2.0956	NA	NA
AATTTTATGAAAATGGTCAAACCGCCAGCGTGTACGAAGG	Duo	NA	NA	1.96989	9.53758
AATTTTATGAAAATGGTCAAGTGGCCCAGCCATTGTACCG	Duo	0.907935	7.09035	1.23463	7.24235
AATTTTATGAAAATGGTCACTAAGTGTTCCCGCCCGGCTG	Duo	NA	NA	1.90901	9.53758
AATTTTATGAAAATGGTCATACCTCGCCCGACATACAGAG	Duo	1.38734	9.76855	1.5718	9.53758
AATTTTATGAAAATGGTCATAGAAGCGGCATTCCCATCGG	Duo	2.33146	9.5724	1.41037	9.53758
AATTTTATGAAAATGGTCATCACGGAACCCATCGACAAAG	Duo	NA	NA	1.0334	9.53758
AATTTTATGAAAATGGTCCAGCTATTTGCGCAGCATACAG	Duo	1.70783	9.76855	2.01759	9.53758
AATTTTATGAAAATGGTCCGATACTCACCTTTTCATACGG	Duo	1.59177	8.78135	5.12038	9.01761
AATTTTATGAAAATGGTCCGTTGGGGGTCAAATACTCAAG	Duo	NA	NA	1.45623	9.53758
AATTTTATGAAAATGGTCCTAGATATAGAGAAGGAGCTAG	Duo	2.40401	9.6762	1.4327	9.36996
AATTTTATGAAAATGGTCTGCGCAAGCCAATTAACTCCCG	Duo	NA	NA	1.03026	9.53758
AATTTTATGAAAATGGTGAAATCATATCGCAACAAGCCGG	Duo	1.7547	9.74604	0.981017	9.53758
AATTTTATGAAAATGGTGAGCGTACAACGACCCTTGCGAG	Duo	1.27891	9.64289	1.22343	9.39624
AATTTTATGAAAATGGTGAGTACCAAAAGGCCGCATCCAG	Duo	2.81503	9.0032	NA	NA
AATTTTATGAAAATGGTGCCAATCATTTATCCGTCACGGG	Duo	1.42659	9.76855	1.50859	9.51102
AATTTTATGAAAATGGTGCCCCGACCTTTGAATCTAACAG	Duo	2.24749	9.54454	1.25423	9.45905
AATTTTATGAAAATGGTGCCGCGTCGCCGGTCTTACCCCG	Duo	2.29373	5.53106	1.15904	4.39808
AATTTTATGAAAATGGTGCGAAACGTAAAGCGACAATCTG	Duo	2.74874	6.03797	2.74362	6.09019
AATTTTATGAAAATGGTGCTGAGCCAATTAAGCCCTGAAG	Duo	1.55164	9.76855	2.57186	9.53758
AATTTTATGAAAATGGTGGCCGGAATTGGTCGCCAGATAG	Duo	1.29022	5.60729	1.01243	6.81038
AATTTTATGAAAATGGTGGCTGCGTGGATCATTTCTATAG	Duo	3.98796	9.76855	1.60698	9.53758
AATTTTATGAAAATGGTGGGAGAGACTAGGTCCCGAGGCG	Duo	1.56185	9.64218	1.50658	9.53758
AATTTTATGAAAATGGTGGGCCCGGAAGCGCGCAGATTGG	Duo	NA	NA	4.29526	9.53758
AATTTTATGAAAATGGTGGTCCACCGTGATATTCGAAGAG	Duo	1.35959	9.76855	NA	NA
AATTTTATGAAAATGGTGTGGGCATATATTCATACTTGCG	Duo	5.07488	7.6842	2.38626	7.53096
AATTTTATGAAAATGGTTAACTGCTGCACAGGCCGACACG	Duo	NA	NA	4.00656	9.53758
AATTTTATGAAAATGGTTACCAGAGCAGGGCTCGATTCAG	Duo	1.12481	7.45622	1.69368	7.02201
AATTTTATGAAAATGGTTCATAGCCGTCACATTCCCTCGG	Duo	1.23646	9.73934	1.91563	9.53758
AATTTTATGAAAATGGTTCCCCACCGAAGTACCAATCACG	Duo	2.43709	8.08182	NA	NA
AATTTTATGAAAATGGTTCGAAAATTTTGTTACCTGTTTG	Duo	NA	NA	1.48939	7.77732
AATTTTATGAAAATGGTTCTTCTGTGTCCGCATCTGACGG	Duo	NA	NA	0.740498	9.53758
AATTTTATGAAAATGGTTGATCAGGGGGCTCAATACCGAG	Duo	2.12431	9.76855	1.51092	9.53758
AATTTTATGAAAATGGTTGCCAGAACATCACGACACCTGG	Duo	2.10674	9.65402	2.2792	9.3668
AATTTTATGAAAATGGTTGCCAGAGTGGGATACTGTACAG	Duo	1.54321	9.3869	1.35221	9.53758
AATTTTATGAAAATGGTTGCGCCGTCACGGAATACTGTAG	Duo	NA	NA	1.52859	9.53758
AATTTTATGAAAATGGTTGGCTACAGACTTACTTTGAGTG	Duo	2.31762	9.76855	NA	NA
AATTTTATGAAAATGGTTGTACAAACCGCGAACGCAGGGG	Duo	1.90846	9.72235	1.99892	9.53758
AATTTTATGAAAATGGTTTACAACCCCAGCATACAAATAG	Duo	NA	NA	2.02832	9.53758
AATTTTATGAAAATGGTTTCACACCGAGATCCTACCGACG	Duo	NA	NA	0.708302	9.43703
AATTTTATGAAAATGGTTTTAGATCGGGGACAGCTTATCG	Duo	1.23509	9.55892	0.65877	9.13761
AATTTTATGAAAATGGTTTTCCAGTTCGTGCCCGCTCGGG	Duo	1.60749	9.58103	1.25499	9.53758
AATTTTATGAAAATGTACAACCTTTCACCAGTTTCACCAG	Duo	NA	NA	1.80295	9.46034
AATTTTATGAAAATGTACAAGCAGATCTCTAAACTTGAGG	Duo	NA	NA	1.44236	8.94342
AATTTTATGAAAATGTACAATCTCCTTGGCTACCACACAG	Duo	1.81587	9.72311	0.901475	9.1148
AATTTTATGAAAATGTACAGAAGATACCAGGCTCTGCAGG	Duo	2.10259	5.85637	1.47083	5.79271
AATTTTATGAAAATGTACATACCCGAACATATTCCCGCAG	Duo	NA	NA	1.37368	9.44332
AATTTTATGAAAATGTACATACTCAGAGCCGGTTGCCACG	Duo	2.40249	8.91314	NA	NA
AATTTTATGAAAATGTACATCAGGACGGCCAAACACGCTG	Duo	1.6191	9.506	1.15904	9.46991
AATTTTATGAAAATGTACATCTCCCAGCTCCTTTCCAACG	Duo	1.54436	9.76855	2.11651	9.53758
AATTTTATGAAAATGTACCCACACAATTTTCCCGGCACAG	Duo	NA	NA	1.68275	8.96693
AATTTTATGAAAATGTACCCACGTCCCCCGAACAAGAAAG	Duo	3.34909	9.38797	2.0061	9.45986
AATTTTATGAAAATGTACCCACTGCACCTGTGGCAAACTG	Duo	0.75263	5.66156	NA	NA
AATTTTATGAAAATGTACCCCGATCGATATCCCCTTCCTG	Duo	NA	NA	2.52413	7.60047
AATTTTATGAAAATGTACCCGACGCGCAAGGCGCCCCTGG	Duo	NA	NA	1.17465	9.53758
AATTTTATGAAAATGTACCGACCCATTAGCCACCCGCCCG	Duo	NA	NA	1.21233	9.35178
AATTTTATGAAAATGTACCGCAACTATCTCTCTAAACCCG	Duo	7.21202	9.67561	1.96686	9.53758
AATTTTATGAAAATGTACCGCCCGCGCATACGCACGACAG	Duo	NA	NA	1.00879	9.37223
AATTTTATGAAAATGTACCGGCCATCCATCCTAGGTACGG	Duo	NA	NA	1.6694	9.53758
AATTTTATGAAAATGTACGCATCCCCAGCCCCATCAAACG	Duo	NA	NA	2.36101	9.07126
AATTTTATGAAAATGTACGCCGAACGAAACGTGGGCCCAG	Duo	1.02018	9.34588	NA	NA
AATTTTATGAAAATGTACGCTCCCTTCCGACACCACAAAG	Duo	NA	NA	2.88472	0.899729
AATTTTATGAAAATGTACGCTCTAAGTGCTTCGATCCCCG	Duo	NA	NA	1.25787	9.53758
AATTTTATGAAAATGTACGTACGACAGAGGCCACCCACTG	Duo	0.348156	5.85293	1.55709	6.82158
AATTTTATGAAAATGTACTCACCCCATCACGGGGCCCTAG	Duo	NA	NA	0.948921	8.36916
AATTTTATGAAAATGTACTCTGGCCGCAGTCTCTCGCGCG	Duo	1.15933	9.00591	1.72783	9.37363
AATTTTATGAAAATGTACTCTGTTGCCTTCCAGCAAATAG	Duo	NA	NA	1.65871	9.53758
AATTTTATGAAAATGTACTTGCCGCAACAATTAGGGCCTG	Duo	NA	NA	1.73856	8.98119
AATTTTATGAAAATGTATACGAGCATCCGGCTCATAACCG	Duo	NA	NA	0.976598	8.29397
AATTTTATGAAAATGTATACTCACCGGGGCTTAGCCATCG	Duo	0.917492	3.65245	0.794157	3.53135
AATTTTATGAAAATGTATAGGCTAACCAGCCGCACCTCTG	Duo	2.68797	7.5593	NA	NA
AATTTTATGAAAATGTATAGTCAGTGGTACTGCTGCATCG	Duo	1.64862	0.890632	NA	NA
AATTTTATGAAAATGTATCACCCTGGCAATAGAACCGAGG	Duo	3.48587	9.76855	NA	NA
AATTTTATGAAAATGTATCCTAGTCACAACTGCAGAGCCG	Duo	NA	NA	1.94529	9.06801
AATTTTATGAAAATGTATCGCCCACCGTATTGTGTTATAG	Duo	2.8815	9.13944	1.85759	9.16135
AATTTTATGAAAATGTATCTTGTCATAGCACAGGAACACG	Duo	NA	NA	0.976598	8.95913
AATTTTATGAAAATGTATTACAACGGCAACGACGAGCGCG	Duo	0.443948	9.76855	0.583308	9.53758
AATTTTATGAAAATGTATTATAACACCGAAACTCAACCCG	Duo	NA	NA	0.614642	9.53758
AATTTTATGAAAATGTATTCGCAACCACTCGAACGATACG	Duo	3.8013	9.55582	1.12684	9.4043
AATTTTATGAAAATGTATTTAGCAGAAGCAAGGCTTCAGG	Duo	1.36842	9.32937	1.542	9.22012
AATTTTATGAAAATGTCAAAACGGTCAACTTTAGTAACGG	Duo	1.29022	9.76855	NA	NA
AATTTTATGAAAATGTCAAAACTGGCCGCAACCGCAACAG	Duo	NA	NA	1.4502	9.53758
AATTTTATGAAAATGTCAACACGCAATAAGCTAAAGCCAG	Duo	NA	NA	1.70969	9.53758
AATTTTATGAAAATGTCAACCGTTAGGGACACTCTCTCTG	Duo	1.07306	9.76855	1.66426	9.53758
AATTTTATGAAAATGTCAACGACGTCGCCCCCGCGCACAG	Duo	NA	NA	2.00328	9.53758
AATTTTATGAAAATGTCAAGCCTAACATCTCCTCCGCCAG	Duo	1.17443	9.72592	1.8931	9.53758
AATTTTATGAAAATGTCAATAGATCAGAGAGCGGCAGCTG	Duo	1.54827	8.46462	0.563422	8.87331
AATTTTATGAAAATGTCACAAGCTACATTGCGAACCCAAG	Duo	0.926314	9.76855	NA	NA
AATTTTATGAAAATGTCACAATCCCCCTTGGATACTAGAG	Duo	NA	NA	2.51125	9.20587
AATTTTATGAAAATGTCACACCCCGTCTGTCACGAACCTG	Duo	1.63523	9.7127	1.27654	9.48925
AATTTTATGAAAATGTCACACCTTCCCCCCTTCATACAGG	Duo	1.77579	7.55344	2.04334	5.25116
AATTTTATGAAAATGTCACAGACTCTTAAAGTCCTCAGGG	Duo	2.98185	9.76855	2.64433	9.53758
AATTTTATGAAAATGTCACGATTCCTCAACCTCGCGCGGG	Duo	NA	NA	1.70636	5.94741
AATTTTATGAAAATGTCACGCAAGCGCAAATCGCAATTGG	Duo	1.82782	9.21422	1.8764	8.63855
AATTTTATGAAAATGTCACGCTCCTCTATAGTCGATAGAG	Duo	1.07519	9.02722	2.77377	8.31142
AATTTTATGAAAATGTCACTGCACGCCAAACAAACAGTAG	Duo	NA	NA	1.72783	9.45105
AATTTTATGAAAATGTCACTGCCAGCTATAGTCCCAGTCG	Duo	1.47131	8.95713	0.921963	8.29232
AATTTTATGAAAATGTCAGAATACCGCCGAAAAACCCTTG	Duo	NA	NA	1.00753	8.7937
AATTTTATGAAAATGTCAGGATTCCCGCCGCGCCCCCTCG	Duo	NA	NA	2.08033	8.18313
AATTTTATGAAAATGTCAGGCCGCCCGCAAGTTACCCACG	Duo	NA	NA	2.55418	9.53758
AATTTTATGAAAATGTCCAACCAGCCTCTCACTCAATCTG	Duo	2.99332	9.76855	NA	NA
AATTTTATGAAAATGTCCAAGGGCCTCCCCGCACCGCGCG	Duo	2.38195	9.22468	NA	NA
AATTTTATGAAAATGTCCACAAGGCGCCAGTGGAGACGTG	Duo	1.26974	7.02596	0.491714	7.47607
AATTTTATGAAAATGTCCACGAGCGCCGCCTACGCACCCG	Duo	2.24253	9.62675	2.9891	9.45418
AATTTTATGAAAATGTCCACTCCCCCGTACCCAACAATTG	Duo	2.29373	9.39555	2.86833	9.34715
AATTTTATGAAAATGTCCAGCATAAGACAAGTGGTGACAG	Duo	NA	NA	0.996367	9.28544
AATTTTATGAAAATGTCCAGCGCAACTGAGTCACGCTCGG	Duo	2.08347	9.76855	2.29023	9.39521
AATTTTATGAAAATGTCCATTGCTTCGTACAGTTGCAACG	Duo	1.78646	9.63008	2.92979	8.86881
AATTTTATGAAAATGTCCCACGCACCCGCCCCCTTCCAAG	Duo	NA	NA	2.64808	9.47437
AATTTTATGAAAATGTCCCCCCATAGGCCACTTTGTATCG	Duo	2.54222	9.6471	1.2508	9.38356
AATTTTATGAAAATGTCCCCGATCTCGCTGACAAAATCCG	Duo	NA	NA	1.33933	9.53758
AATTTTATGAAAATGTCCCGATCCTCTGCCTGCCACCACG	Duo	NA	NA	1.46907	9.53758
AATTTTATGAAAATGTCCCGCTACACCAGAAATCCACTTG	Duo	2.0548	7.98191	3.04636	5.94741
AATTTTATGAAAATGTCCCGTTCAACGCTACTACGTTCCG	Duo	1.572	8.97497	1.71096	9.23492
AATTTTATGAAAATGTCCCTCCTGCCCTATCAACCGCCCG	Duo	1.90846	9.56471	1.59939	9.53758
AATTTTATGAAAATGTCCGGAATACAAAAAACATTACTGG	Duo	2.00701	9.44303	NA	NA
AATTTTATGAAAATGTCCGTGTACGCAGCGCCCTCACGCG	Duo	1.90202	9.76855	2.08466	9.35824
AATTTTATGAAAATGTCGATAACGAAACCCTCGCCACCCG	Duo	1.67503	9.76253	3.98394	9.53758
AATTTTATGAAAATGTCGCATATACTGGCTGTCAGCAGCG	Duo	NA	NA	0.772693	9.43355
AATTTTATGAAAATGTCGCCAATACTTCGAGCCCCCTGTG	Duo	NA	NA	1.02668	9.28913
AATTTTATGAAAATGTCGCGAAGTTACAAAGTTGCTTACG	Duo	NA	NA	2.60426	8.02358
AATTTTATGAAAATGTCGCGCTTTCGTCACTGGATCAGCG	Duo	0.972342	5.46762	2.29466	5.94741
AATTTTATGAAAATGTCGCGGTTAAACCCTATTAGGCACG	Duo	2.58045	9.76855	1.19727	9.53758
AATTTTATGAAAATGTCGGAACTACCTCAACCGCTAGCGG	Duo	1.32289	9.76855	2.01549	9.53758
AATTTTATGAAAATGTCGGATACAATCATTGACGCTCGAG	Duo	1.74487	9.76855	1.55054	9.53758
AATTTTATGAAAATGTCGGCATCAGCCCGCAACTTCCACG	Duo	1.95627	8.10608	2.07436	8.07526
AATTTTATGAAAATGTCGGCTTTATCATACCGCAAGGCGG	Duo	NA	NA	2.70443	9.53758
AATTTTATGAAAATGTCGTCAACACCCAGCCCCACCACCG	Duo	1.34023	9.76855	1.93173	9.53758
AATTTTATGAAAATGTCGTCAACGCATCCCAACGCGGGAG	Duo	NA	NA	0.901475	8.99042
AATTTTATGAAAATGTCGTCCCACATCTGCGGACACGGTG	Duo	NA	NA	1.74661	9.53758
AATTTTATGAAAATGTCGTGTAAGGCCGGTCGTCCGCAAG	Duo	NA	NA	1.3257	9.53758
AATTTTATGAAAATGTCGTTAACCCTAACCCCCGCAGAGG	Duo	NA	NA	4.46818	9.53758
AATTTTATGAAAATGTCGTTGTCCGCCTATCTCCGCACTG	Duo	1.91144	9.03407	3.71196	9.53758
AATTTTATGAAAATGTCTAAGGAGATAACACCGTTAGGGG	Duo	2.12989	9.76855	2.77377	9.53758
AATTTTATGAAAATGTCTAGCCCCGTGGCACCCCAACTCG	Duo	NA	NA	2.04881	9.53758
AATTTTATGAAAATGTCTATCACACCTTCTACCCCTAACG	Duo	2.11729	9.76156	3.46356	9.53758
AATTTTATGAAAATGTCTCCATTACCGCAGCGCAGGCCAG	Duo	1.85263	9.76855	NA	NA
AATTTTATGAAAATGTCTCCTTGCACCGCACCCGGACAGG	Duo	NA	NA	1.47514	9.38471
AATTTTATGAAAATGTCTCGCACTAAACCCACAGAACTTG	Duo	NA	NA	1.53081	9.53758
AATTTTATGAAAATGTCTCTTCCCCGCTACGAAGAGCTCG	Duo	NA	NA	1.12135	8.57937
AATTTTATGAAAATGTCTTGGCTAGATCTTCTTCCTATCG	Duo	1.69705	9.76855	0.86468	9.53758
AATTTTATGAAAATGTCTTTCTCCGAGACTACAGTATCAG	Duo	1.54827	5.47863	1.31465	8.22708
AATTTTATGAAAATGTGCAAACACCGCCCCTGGACACACG	Duo	1.99555	8.02535	2.62488	6.53259
[truncated: 33,544 more rows]

## Sheet: Table_S9
Table S9. Detailed information on uATG variants in this study.
Variable squence	Background	Variant type	mRNA level (in rep 1)	GFP intensity (in rep 1)	mRNA level (in rep 2)	GFP intensity (in rep 2)
AAAAAACGAGATGCAGCAGCCGTCTCATAAATG	hoΔ	Duo	0.258722	0.200213	0.26571	0.212178
AAAAAAGGCGGAGAACGAATGCTGCTCGTGATG	hoΔ	Duo	2.05456	16.9948	2.44936	18.1851
AAAAAATGCACCAGACACTTATCTCTAAGTATG	hoΔ	Duo	0.518827	0.767879	NA	NA
AAAAAATGGGGGCGAGATCAGCGGACGAGGATG	hoΔ	Duo	0.618269	0.301798	0.3602	0.414685
AAAAACAAAAATGTGTGGCTCGCACATTGGATG	hoΔ	Duo	0.330411	0.205281	NA	NA
AAAAACAAATCGGGACAGATGGGCGTTGGTATG	hoΔ	Duo	3.62277	32.8524	2.41796	33.1904
AAAAACAAGACCCACATACTCCTCTTCATGATG	hoΔ	Duo	2.3285	31.4911	NA	NA
AAAAACACACAGGCCCACGATTACTCACCCATG	hoΔ	Solo	0.903625	24.2214	1.33872	29.1383
AAAAACCCTAAGAATGGAATTTACATACCCATG	hoΔ	Duo	NA	NA	0.235516	0.543303
AAAAACGGCCCATGTCACACACGAGCGAAAATG	hoΔ	Duo	0.558567	7.21342	0.274054	7.1956
AAAAACTTGAGGTGTCAAGAAGGCTAGTCGATG	hoΔ	Solo	NA	NA	2.31233	4.65064
AAAAATCACCATCTTCAAGCATGACTTCTAATG	hoΔ	Duo	1.14142	0.687095	0.942062	0.762841
AAAAATTGACCTTCACGGACATGTACGAAGATG	hoΔ	Duo	0.99254	12.0121	0.652197	13.6898
AAAACAAATGACACCATCTTTAACTACTAAATG	hoΔ	Duo	0.311296	0.874518	NA	NA
AAAACAACCACAATTAACAAACAACCTATTATG	hoΔ	Solo	NA	NA	2.72151	33.4642
AAAACAACCCCATGCCCTTCTGTTTCATCCATG	hoΔ	Duo	NA	NA	0.599494	3.62842
AAAACACAATAAGCGCATCACATGTGTCAAATG	hoΔ	Duo	1.06179	32.6514	1.31889	33.4451
AAAACACCCCGCATCTACACCAGTGTAATGATG	hoΔ	Duo	NA	NA	0.983021	32.7181
AAAACACTTGCAACCCATGCCGGCGGCACGATG	hoΔ	Duo	0.518827	0.833858	NA	NA
AAAACAGAGAACCATGGGACTCACTGTGGTATG	hoΔ	Duo	0.173694	0.270145	0.203952	0.220683
AAAACAGAGATTGATACGGAATGGATACTTATG	hoΔ	Duo	0.456568	2.87556	0.580938	3.05418
AAAACAGATAAGTATAGAGACTACATGCGCATG	hoΔ	Duo	NA	NA	2.73198	23.866
AAAACAGCATGCTCGGCCGTCACAGGGAGGATG	hoΔ	Duo	NA	NA	0.599494	0.646911
AAAACATCGTCATGCTGGCACGGCCCAGACATG	hoΔ	Duo	0.65224	0.217161	0.934925	0.251638
AAAACCACACTCCCGTATGGGCACACAAAAATG	hoΔ	Duo	1.02728	12.509	0.63445	14.0108
AAAACCACGTGTATGATACACGAGAGGCATATG	hoΔ	Duo	1.27918	12.1283	1.54338	11.7504
AAAACCGACTGTTCTAATCTAGCGCAAATAATG	hoΔ	Solo	1.34895	32.8917	1.7217	33.4642
AAAACCGCAAAGCTAAAGTCCCAAGTTTCTATG	hoΔ	Solo	NA	NA	1.5701	24.2863
AAAACCGTCACGAAATAACCCCGCCCGCGCATG	hoΔ	Solo	NA	NA	1.35421	1.7713
AAAACCTAACGTCCGGGCGCATGCGTACTCATG	hoΔ	Duo	1.02728	4.66771	1.072	4.90307
AAAACCTACGAAGTAGATGCACCGGACTATATG	hoΔ	Duo	0.720897	2.06642	0.765425	2.34591
AAAACCTTATCTGTCGGAGACGCTTAAATGATG	hoΔ	Duo	2.40514	32.6214	1.96487	33.3945
AAAACGAACCCATGCCCCACGTCTCCACCCATG	hoΔ	Duo	0.548475	2.67306	0.619778	1.83613
AAAACGACTAGACACGCGCACCCGTCTATGATG	hoΔ	Duo	2.07531	13.9121	1.42781	14.2118
AAAACGATGAAGAACACGGGCTCCCCAGTAATG	hoΔ	Duo	2.82761	33.1167	1.92107	33.2387
AAAACGATGCGGTGCAAGTTTAAACTTGGCATG	hoΔ	Duo	1.58685	23.382	2.68125	19.0152
AAAACGCTTAAATGAACGATATCACCCGTTATG	hoΔ	Duo	0.604281	4.11526	1.14393	5.01577
AAAACGTGGCATAACGTGATGCGATCCGGCATG	hoΔ	Duo	5.23711	20.7798	NA	NA
AAAACGTTATACAACGAACCAACGCACATGATG	hoΔ	Duo	1.61981	33.1167	1.79511	33.4642
AAAACTACCGTCAAGTGACACAGCCATCCTATG	hoΔ	Solo	2.32943	4.43513	2.19814	5.0784
AAAACTAGCCAATGCATACACACCTACAATATG	hoΔ	Duo	0.87163	18.1293	0.622434	16.8191
AAAACTCCTACTGGACTACTCGGCCTTAACATG	hoΔ	Solo	1.59799	4.02403	2.04796	4.42097
AAAACTCTGAATTAAGGCGGTATATGCGGGATG	hoΔ	Duo	2.26089	29.6403	1.56586	30.2527
AAAACTTTCTAATGGCAACACTCCCGCAGCATG	hoΔ	Duo	NA	NA	0.196263	4.54891
AAAAGAAATGAGGGTAACGAAACAACCAGCATG	hoΔ	Duo	NA	NA	0.146182	0.31926
AAAAGAGCCACTCATCTGCCTGAAATGGCCATG	hoΔ	Duo	2.26246	3.82811	1.76637	3.82276
AAAAGATCACAGACTCGAGGAACATGTACCATG	hoΔ	Duo	0.921917	7.25791	1.55163	7.65191
AAAAGCAACAGCGTACTTTGTGAATGAGACATG	hoΔ	Duo	2.44137	33.1167	3.69387	33.3295
AAAAGCAATACCTTCACGATTCCAGGGGCAATG	hoΔ	Solo	NA	NA	1.75267	33.0093
AAAAGCAGCCTGCCAATGTTACTGGAGCAGATG	hoΔ	Duo	3.36991	12.5065	3.03098	14.3837
AAAAGCATCAGCCTACGAATGAGCGCCGGGATG	hoΔ	Duo	4.10911	25.2935	3.61124	18.717
AAAAGCCCCGGTGGCTTTCACCATGAGGAAATG	hoΔ	Duo	0.951184	0.967855	NA	NA
AAAAGCCTCGATTATGCCAGCTCCCAGTCTATG	hoΔ	Duo	0.423956	0.294361	NA	NA
AAAAGGCATACGACGATAAGACGGACGGTGATG	hoΔ	Solo	2.88526	31.6067	2.4682	32.3833
AAAAGGGAACCAGATGCCAGCGGATACGGCATG	hoΔ	Duo	0.794032	0.966788	0.414507	0.823227
AAAATAACCCAGCACAACATGCGTAAATTAATG	hoΔ	Duo	NA	NA	2.60879	30.8721
AAAATACCCAGTGTTAGACTGTGTATGACCATG	hoΔ	Duo	2.28284	7.15138	3.32862	6.91606
AAAATAGCGCCGATAGTCCACATACTTATGATG	hoΔ	Duo	1.14142	31.6427	1.39882	32.2425
AAAATATGGCGAACCTACGTGTACGAGAAGATG	hoΔ	Duo	NA	NA	0.200439	0.314928
AAAATCAAGCTTTATGGAATCTCCTCTACGATG	hoΔ	Duo	0.499371	9.68124	1.08699	10.7204
AAAATCAGCGAAACACATAAACATATGCAAATG	hoΔ	Duo	1.82142	33.1167	1.58438	33.2983
AAAATCCAACAGTATATGACCAGTAGACCCATG	hoΔ	Duo	1.96797	11.9198	3.38286	12.0804
AAAATCCATCCGGCTATGGTACAAGGGTTGATG	hoΔ	Duo	3.18396	24.6705	1.21683	22.2908
AAAATGACTTCAGCACAGGTGCCCACTGTCATG	hoΔ	Duo	1.10834	32.9915	1.48038	33.0199
AAAATGAGGAGCCACCAGCAAACCTTTCAGATG	hoΔ	Duo	NA	NA	2.91183	33.1425
AAAATGCCAAGCATCATCCTCACCAGACTTATG	hoΔ	Duo	1.86999	8.66076	1.75682	9.4941
AAAATTCAGGTTTGCTGCAAAGCTACCCTAATG	hoΔ	Solo	1.72942	11.8731	1.81683	13.3638
AAAATTGAAATAGATGGCAGCGATCCAACAATG	hoΔ	Duo	0.939993	10.1175	0.740192	9.237
AAACAAAATAGAACAACACCTTAACCCATGATG	hoΔ	Duo	1.97435	32.9868	3.42283	33.3635
AAACAAACACTGCCCCGTGGCATCTGAATGATG	hoΔ	Duo	1.48731	9.59178	1.31451	8.2764
AAACAAACGCTTGTTAAGCAATAAAACCCAATG	hoΔ	Solo	NA	NA	5.31592	33.3832
AAACAAAGATGATTGACTACCAACACGGTGATG	hoΔ	Duo	0.219504	0.335409	NA	NA
AAACAAAGGATGAGCCAGGATTTCTCCACTATG	hoΔ	Duo	1.60416	33.0513	2.74054	33.4642
AAACAACAGGCACGCGTAAGCGCTACGATGATG	hoΔ	Duo	1.72821	31.3335	1.90009	33.1496
AAACAACGCGATATTACAGCATGTTGACAAATG	hoΔ	Duo	0.300374	2.24519	0.167655	2.18572
AAACAAGGCAGACCCATGCAAGGCAAGACCATG	hoΔ	Duo	1.6353	15.9173	2.47004	18.4455
AAACAATCACGGTGCCAGTGAGGCCGAAAAATG	hoΔ	Solo	1.67408	6.31442	1.00779	6.66335
AAACACAACCCGATACACTGCATGATAACCATG	hoΔ	Duo	1.87999	29.323	1.92695	28.9401
AAACACAAGACCATTATGTCGCCACTTTGGATG	hoΔ	Duo	2.61422	13.2707	2.39507	17.0853
AAACACAAGTTATCTAAAGCCCCAGCCATGATG	hoΔ	Duo	3.42426	12.9576	2.93489	12.2732
AAACACACAAACGCCCTAGATATCACGATGATG	hoΔ	Duo	1.06533	33.1167	0.79451	33.4642
AAACACGAAAAACGCGCGGACGGACCGACGATG	hoΔ	Solo	4.46192	10.3799	3.15163	10.7375
AAACACGCCGCCCCCGCCTAATGGAGCGACATG	hoΔ	Duo	1.32405	1.8249	0.76903	2.05913
AAACACGCGAACTTTCTGCAATCCGTAGGAATG	hoΔ	Solo	3.60261	30.1354	2.82619	27.3227
AAACACGGTCACGATATGCAGATAGAGACGATG	hoΔ	Duo	1.61701	33.1167	1.85107	33.4642
AAACACTATGTCCCGCTTGCTTTCAAATAGATG	hoΔ	Duo	0.212357	0.354124	0.184316	0.223602
AAACACTGAGCTGCCCTTCGCACGCATCGCATG	hoΔ	Solo	2.13513	3.33597	1.24487	2.91616
AAACACTGTCGACATGATCTACGTGTCAGAATG	hoΔ	Duo	0.285355	0.590249	NA	NA
AAACAGAAACTCACTAATCCATGGTTGCAGATG	hoΔ	Duo	1.67856	23.0804	1.44798	23.5664
AAACAGTACGCACTAAACGTCCACGTCATGATG	hoΔ	Duo	1.92773	31.7441	1.93913	33.0193
AAACATAACAGGTTAATGTCGAATTACATTATG	hoΔ	Duo	NA	NA	3.22993	33.4642
AAACATATCCGCACGGTATTAGGGCTCTAAATG	hoΔ	Solo	NA	NA	1.17758	27.9789
AAACATGCGCTCTTATCTAAAGTACACCAGATG	hoΔ	Duo	0.233472	0.193595	0.144933	0.354153
AAACATTACTGATACCCATTACTAAGAATGATG	hoΔ	Duo	NA	NA	2.26095	33.4642
AAACATTAGATAACCGATGCACCTAGTGCCATG	hoΔ	Duo	0.760947	4.1615	0.847856	4.10828
AAACCAACATGAGTAAGTTGTGCAGAGTGCATG	hoΔ	Duo	0.133166	0.193595	0.139565	0.264733
AAACCAACGCAGCTGCACCAGCAAGGTATGATG	hoΔ	Duo	NA	NA	0.877092	33.0946
AAACCAATGCTTGAGTGGAGCTTGCATTCCATG	hoΔ	Duo	1.90237	26.9356	2.6274	27.1625
AAACCACCTAGTTATGCGCAAATCACAGACATG	hoΔ	Duo	0.0835186	2.61991	0.314021	3.14792
AAACCACCTTCCCGCTACGCCCAGCACATGATG	hoΔ	Duo	1.23397	15.344	0.827873	18.7953
AAACCACGCAACCGGTCCCCCGCCAACATGATG	hoΔ	Duo	1.88442	7.98119	1.6388	7.6123
AAACCACTTTCTTCCATGGCCTTGGCTCAGATG	hoΔ	Duo	1.23524	11.6856	2.31892	12.8907
AAACCATAAGTGAACGGGCCAGAACGCTCGATG	hoΔ	Solo	1.94041	0.908239	NA	NA
AAACCATCCCCATGCGCTCTACATTTCGAAATG	hoΔ	Duo	0.340944	1.82273	0.384142	1.93832
AAACCATGCGGCGCGCACCCAAGCACGCCGATG	hoΔ	Duo	0.777671	0.193595	NA	NA
AAACCCATGGTAATACCGATTGGCGTCTACATG	hoΔ	Duo	1.96244	13.3621	1.71284	11.7911
AAACCCCAGTCAGTTATCCCGATGGAACGGATG	hoΔ	Duo	2.14856	26.3756	1.7944	23.3797
AAACCCCATGGCACGTCCTTACTATCAGACATG	hoΔ	Duo	0.179046	1.69973	0.144933	1.59117
AAACCCCGCCGTATATGCTCTCACCAGGTTATG	hoΔ	Duo	0.720897	3.6625	0.813599	3.48146
AAACCCCTTACCAAAAGTGTGCGCAATATGATG	hoΔ	Duo	1.95672	33.0801	1.90553	33.3353
AAACCGAAGATGAGGAGCCACCGAGATAGAATG	hoΔ	Duo	NA	NA	3.35374	32.8485
AAACCGAATGTACAATCCCCCCCATATAGAATG	hoΔ	Duo	0.760947	8.23748	0.458953	8.85447
AAACCGAGTGACAGGGGTCGCTACATATGGATG	hoΔ	Duo	0.901722	3.48021	0.869596	3.97947
AAACCGCATCCCGTAAGAGGAGTAAACAGCATG	hoΔ	Solo	NA	NA	1.17452	33.4642
AAACCGTACATGCCGCAATCCATCAGAAGGATG	hoΔ	Duo	1.48881	22.2226	2.14207	21.3613
AAACCGTGAAAGTGCTGGGAGCTATGTCAGATG	hoΔ	Duo	0.412667	1.89814	0.858939	1.84574
AAACCTAGCAAGGAGAATGAATAACATACCATG	hoΔ	Duo	NA	NA	0.664985	3.04386
AAACCTAGCCGATGGACACAACTGTCACCAATG	hoΔ	Duo	0.502225	4.31418	1.19899	3.99782
AAACCTCAGGCATGACCCTCGCGCCACGCCATG	hoΔ	Duo	0.441349	0.789941	0.66594	0.711022
AAACCTCCAAACCTCTTAGTACTATTTCTTATG	hoΔ	Solo	0.380473	8.94758	0.434798	10.0024
AAACCTCTGGAACAAGGCGCGCAGGTCATGATG	hoΔ	Duo	NA	NA	1.92695	33.1259
AAACCTTTGGCCCGCCAATAGATGCAGCACATG	hoΔ	Duo	1.94041	11.9949	1.25608	12.7578
AAACGACGCGTCAAGCCAAATGCCCTCACGATG	hoΔ	Duo	1.52189	3.33911	0.342568	3.99505
AAACGAGAACCGCATGCGCAAGTCTTTTCCATG	hoΔ	Duo	NA	NA	0.831231	8.56324
AAACGATATCCGGATTGAGCATGGCGTTCAATG	hoΔ	Duo	0.37019	0.85634	NA	NA
AAACGATGTGCGGAACGATACGTTTGTACCATG	hoΔ	Duo	0.279532	0.199904	0.175267	0.214236
AAACGCACTTTGGAACTAGTACTAGTGATGATG	hoΔ	Duo	2.46189	33.1167	2.34554	33.4642
AAACGCATCGGACATAAGAGATCGCCTCATATG	hoΔ	Solo	2.13396	3.84652	3.45423	3.97699
AAACGCCAATCGATAATGCCCTATACCTCTATG	hoΔ	Duo	1.88334	32.7611	1.1156	32.477
AAACGCCCAGACAGGCACTCCTGCAGGATGATG	hoΔ	Duo	1.91966	12.8454	1.44674	13.422
AAACGCCCTGCGCACAATCAAATGATCATCATG	hoΔ	Duo	1.75603	32.7914	3.55414	33.3917
AAACGCGACGATGTTGCGGGCCAGCACTATATG	hoΔ	Duo	0.363179	0.20381	0.240322	0.207628
AAACGCGCGCATATCCTGGCCCATCGTATGATG	hoΔ	Duo	2.95099	0.228194	2.26951	0.212841
AAACGCGTAATACACACTGCACAGATGCGCATG	hoΔ	Duo	1.81226	30.6527	1.21683	30.5416
AAACGCTAACAATGCCAACCGCTGAGCCGAATG	hoΔ	Duo	0.380473	0.211405	NA	NA
AAACGCTTCGCACACTCTATGTCGCTACTCATG	hoΔ	Duo	1.91188	32.2557	2.46152	30.7394
AAACGCTTTGACAGCACCTCTTCAATGTACATG	hoΔ	Duo	1.66823	28.8859	2.48362	24.4591
AAACGGCACTACATGGCAAAGCAAGTTCCAATG	hoΔ	Duo	1.6306	32.5179	1.59741	33.1155
AAACGGGAAAAGCACTCCGGCGATACTTTCATG	hoΔ	Solo	2.91696	7.91643	NA	NA
AAACGTCTTTCAACTTCATACAAACATGGTATG	hoΔ	Duo	NA	NA	0.235516	0.251875
AAACGTTAAACACTGCCTCCAACCATCATGATG	hoΔ	Duo	2.13513	31.1735	2.34088	31.1017
AAACGTTAACCACACTTGGAAATACCACTTATG	hoΔ	Solo	NA	NA	1.83702	33.4642
AAACGTTCGCACACACCCACGATACGGCGGATG	hoΔ	Solo	NA	NA	2.44936	4.86421
AAACTAAAGTTACCCATGCACAGGTGGATTATG	hoΔ	Duo	2.52496	31.7268	1.82645	31.9809
AAACTAACCCAATGATCACCATTGATATCTATG	hoΔ	Duo	0.253649	0.789941	0.418694	0.71652
AAACTACACACATGAAGACAAAACTCCAACATG	hoΔ	Duo	0.342426	4.18634	0.642315	4.40346
AAACTACTCCTATGCTCAACAAACCACGCAATG	hoΔ	Duo	0.913136	13.2166	0.299747	13.4584
AAACTATGCACTCTGTCCCCCAAACCATTCATG	hoΔ	Duo	NA	NA	0.0807482	0.738007
AAACTATGCCGGCCAAGTTTCACCACAATCATG	hoΔ	Duo	0.183443	0.194885	0.289865	0.304314
AAACTCAGGTTCCTTAAATGCACCCTAAGAATG	hoΔ	Duo	1.66025	29.8245	3.45423	29.8628
AAACTCCTTATTAGAATGGGTAAATTACTTATG	hoΔ	Duo	2.1687	32.4363	2.99243	33.2093
AAACTCGATTACCAGTGACCTGAAACGTATATG	hoΔ	Solo	2.00445	8.09265	1.5701	8.1046
AAACTCTAGCATCATATGCTCTTGACACTCATG	hoΔ	Duo	1.87365	26.2702	1.74954	27.8575
AAACTGATTTTGGCCGAGATGATAGCGAAAATG	hoΔ	Duo	NA	NA	2.82619	28.1854
AAACTGGCAACGCTAAGCCCAATGTTTCACATG	hoΔ	Duo	1.70277	31.2298	1.43704	32.1944
AAACTTAAATAGTTCGCACTAATGACCACTATG	hoΔ	Duo	NA	NA	3.16264	33.4186
AAACTTAGGACCCTTAAAGACTAGGGGATGATG	hoΔ	Duo	2.50025	23.1457	4.44115	23.0195
AAACTTATGGCACGCATTATTCTGACTACTATG	hoΔ	Duo	1.06778	17.6291	2.66918	30.0251
AAACTTATTCAGATGGCTCATTATCGTCAGATG	hoΔ	Duo	NA	NA	1.83179	33.4441
AAACTTATTTTGCAGGAGGCACGCAGGTCAATG	hoΔ	Solo	3.22283	25.3732	1.30141	24.6553
AAACTTCATGGTTAATTTGAAGCTTAAAACATG	hoΔ	Duo	0.913136	9.22613	NA	NA
AAACTTCCACACGCAGATATAATAGACTTAATG	hoΔ	Solo	NA	NA	1.28463	32.8101
AAACTTCTGCCTGATAACACACCGCCAATGATG	hoΔ	Duo	2.86322	9.8793	2.06691	9.3258
AAAGAAACCCGACATTACGGGAGGCAAGCCATG	hoΔ	Solo	1.37393	8.95263	1.38425	8.59409
AAAGAAATCAAGCACGTAGATAATGTCAAGATG	hoΔ	Duo	1.64872	19.6695	1.41309	23.2489
AAAGAAGCAACCACGCCACCATGTATCTGGATG	hoΔ	Duo	0.59449	0.222311	0.622976	0.308235
AAAGAATAAGCCCCCTTCTACACCATGTGGATG	hoΔ	Duo	1.04217	13.7238	1.39066	12.1345
AAAGAATAGCTACCCATGCCGAGCACGATCATG	hoΔ	Duo	NA	NA	1.44933	32.6992
AAAGAATAGGGATATGCCTCCTCGACTAATATG	hoΔ	Duo	0.297762	1.79582	NA	NA
AAAGACACTTGCATCGTAGCGCTGGTTATGATG	hoΔ	Duo	1.79366	24.3554	2.25739	24.4148
AAAGACAGCCTCGGCTCCAGAGTCTCCGACATG	hoΔ	Solo	0.882986	0.588869	0.858323	0.202381
AAAGAGCTGATCTAAGCCATGAGCACAAGCATG	hoΔ	Duo	NA	NA	2.96077	31.7131
AAAGAGTAGTTACGACTTGCGTTATGTGGAATG	hoΔ	Duo	NA	NA	1.37686	3.10447
AAAGATCAACGGCCTAGGCTCACCATAGGAATG	hoΔ	Solo	1.78131	29.9696	1.61875	26.9994
AAAGATTGATAATTAGAGTTCTTATGTCCGATG	hoΔ	Duo	3.59986	24.1415	3.0617	22.0954
AAAGCACAGTTGCATGACTTCTCCAGCCACATG	hoΔ	Duo	0.829237	4.12927	0.55874	4.22069
AAAGCACCGCCCGCGGACTCATGACGAGGGATG	hoΔ	Duo	1.14142	3.52061	0.865159	4.03681
AAAGCATGACCTTGTTACACCGTCGTAGTCATG	hoΔ	Duo	NA	NA	0.124423	0.55329
AAAGCATGCTACACAATTCCTTGTCTTTCAATG	hoΔ	Duo	0.0634122	0.441355	0.0724663	0.202381
AAAGCCAACACAGAGGCCGAGTCGGTGATGATG	hoΔ	Duo	1.48267	25.2338	2.44238	22.7076
AAAGCCCGACAAACACGCAAGCACCATATGATG	hoΔ	Duo	1.97846	32.8505	1.35421	33.0216
AAAGCCGAACCACAGTCATTGCATAAGGTTATG	hoΔ	Solo	1.29184	21.5844	0.983021	18.5929
AAAGCCGGACAGACCTTTTGTGCAACGATGATG	hoΔ	Duo	NA	NA	1.88412	33.1977
AAAGCCTACTGATGACCACACAAGTCTGCAATG	hoΔ	Duo	1.00714	3.98637	0.765425	3.48475
AAAGCCTGGTCCCCCATGTTGGTTGGACATATG	hoΔ	Duo	2.19351	7.2166	1.82004	7.00382
AAAGCCTTTCCGGTCGATGGCGCTCCGTGGATG	hoΔ	Duo	NA	NA	1.1244	0.804926
AAAGCGAACCTTGGGCGCGTGCACCCAATGATG	hoΔ	Duo	NA	NA	2.21022	5.97686
AAAGCGATAGCGCTAAGAACAACGGCCATGATG	hoΔ	Duo	2.21366	14.0947	3.1751	14.872
AAAGCGCAAGAGACTCACCCATGATTACTCATG	hoΔ	Duo	NA	NA	0.765425	2.40439
AAAGCTAGTGCTAGATGCGGCCGGTAACATATG	hoΔ	Duo	NA	NA	0.690845	1.7713
AAAGCTTCCAGTGATGACAGGCTCACAAGGATG	hoΔ	Duo	0.237796	0.696777	0.20187	0.545058
AAAGCTTCGTGGGCGAACGGCTATACCCCGATG	hoΔ	Solo	2.02919	4.73636	1.72711	4.48013
AAAGCTTCTTGCGTAAAAGCATGTTACCATATG	hoΔ	Duo	0.618269	2.21281	0.507264	2.24449
AAAGCTTTCGTGACGGTTCCATGCCGCCGTATG	hoΔ	Duo	NA	NA	3.14787	0.213652
AAAGGAGATAAGGTGGAGTGCGGATTGAAGATG	hoΔ	Solo	NA	NA	2.92803	33.4642
AAAGGCTACCCGCTGCACCCCGGCTAAGAGATG	hoΔ	Solo	NA	NA	0.588789	17.3975
AAAGGGACGTCTGAACAGATGTATCCCACCATG	hoΔ	Duo	2.52064	17.9034	2.25564	18.9239
AAAGGGAGCATTGAAAAGCAATGGATATCTATG	hoΔ	Duo	NA	NA	0.75365	1.84818
AAAGGTACTTATTACCTGCGGGCGTAGCGAATG	hoΔ	Solo	NA	NA	8.47856	5.3322
AAAGGTGGCCGCCAAATGTGTGCTGTACCAATG	hoΔ	Duo	2.09013	24.6989	2.56513	21.9166
AAAGGTTCAGGCCGCAGAACCTCCCGCATGATG	hoΔ	Duo	1.91225	7.05195	1.5701	7.44938
AAAGTAACGCCCCACACTCTACGCGCAGGTATG	hoΔ	Solo	1.02217	31.921	1.42517	33.4642
AAAGTAAGCCGATGCCCCCGACCTTCAACAATG	hoΔ	Duo	0.321025	6.38996	0.816454	6.41353
AAAGTCATACCAATTCGAGCCTACGCTATGATG	hoΔ	Duo	0.37078	0.193595	0.700707	0.205838
AAAGTCCACCCATGGAGCCACACCCAAGAGATG	hoΔ	Duo	0.402854	3.42575	0.460564	3.51106
AAAGTGACAGCGCATTATGAGCTATCCCTCATG	hoΔ	Duo	0.443886	0.894845	0.110831	0.923715
AAAGTGCACGATGTTGGCGGCATCGTGTGCATG	hoΔ	Duo	0.241713	0.193595	0.301203	0.202381
AAAGTGCGCGTGTATCGAACCAAACAGATGATG	hoΔ	Duo	1.75018	33.0006	2.5645	33.4171
AAAGTGGTGCAGATCAATGGAACGGCACGCATG	hoΔ	Duo	0.856065	1.5844	0.458953	1.73809
AAAGTGTATGGTACACACATTCATCACTACATG	hoΔ	Duo	NA	NA	0.418694	8.90427
AAAGTGTTCTAATGCCGATTGTGTGCACGAATG	hoΔ	Duo	NA	NA	0.599494	2.25314
AAAGTTATGCACACGGTTCACCTCGGTGCAATG	hoΔ	Duo	3.69283	32.159	1.45188	30.734
AAAGTTCGGCAAGGCCGACCAGCTCGAATGATG	hoΔ	Duo	1.71213	5.77691	1.39425	4.87754
AAAGTTTGCCCCTTGCGTTATATGACCAACATG	hoΔ	Duo	1.84383	31.5807	1.74954	28.8108
AAATAAGCGACGCATCGAAACGCCCTACTGATG	hoΔ	Solo	1.99749	13.9959	1.88412	12.9243
AAATACACCGAATGGACCAGTGCGCCCCCAATG	hoΔ	Duo	0.713388	4.02252	0.595998	4.28232
AAATACAGAACAGGTATGCATTCCAACAACATG	hoΔ	Duo	NA	NA	2.48974	33.4642
AAATACATCTCTAGTATAGGCGCCCTCATGATG	hoΔ	Duo	NA	NA	3.0774	32.1601
AAATACCAATCAATGCGGCTTTATACGGCGATG	hoΔ	Duo	NA	NA	1.36076	28.7125
AAATACCGCCTAGCGCACATTGCATGGAGCATG	hoΔ	Duo	2.28284	28.6069	2.51217	31.0986
AAATACTACGCATACGTTGTCCAATTCATGATG	hoΔ	Duo	1.62793	33.1167	1.97648	32.9397
AAATAGACGGGTTGACACCAGGTGGGCACAATG	hoΔ	Solo	2.22975	28.0021	1.91967	31.1314
AAATAGCCATACAGCCAGCTGGAAATGGTCATG	hoΔ	Duo	2.2115	10.3994	1.17234	9.94365
AAATAGCTTTCGTCCCGCGCGGGACATGCCATG	hoΔ	Duo	2.10724	0.193595	NA	NA
AAATAGGCCCCGCGAAGGCCCTAAAAGCGTATG	hoΔ	Solo	1.20991	0.733262	0.819184	0.754427
AAATAGTACGGTGTACACACCCCTCCAATGATG	hoΔ	Duo	1.05989	15.834	3.59696	16.0027
AAATATACAGATTAGCATGACAACCTTTCAATG	hoΔ	Duo	0.684852	0.965744	0.0471031	0.739601
AAATCAACATTCCTCGGATGAAACCCCCATATG	hoΔ	Duo	0.57071	3.8356	0.327674	3.77201
AAATCACCAAATCCTGGGACGCCGCAGATGATG	hoΔ	Duo	2.82874	6.36408	2.03689	6.16823
AAATCACCCTACGGCGATACCCATGCAGACATG	hoΔ	Duo	1.41319	10.7439	1.04181	11.3419
AAATCACGGCGGCTCCCTGGTCACAAAATGATG	hoΔ	Duo	NA	NA	2.59067	28.3133
AAATCACGTCCAAAAATGTCGCTAATCCTTATG	hoΔ	Duo	2.14016	30.9796	1.72083	31.8989
AAATCACTTGATCGCTCGAAATGAAGCCTAATG	hoΔ	Duo	0.526809	0.83609	NA	NA
AAATCACTTGCAGCTACTAGCATGAACAACATG	hoΔ	Duo	0.963537	32.7164	1.53316	33.3345
AAATCAGGACGTGGAAGTCCTTATGCCAATATG	hoΔ	Duo	1.84989	1.43579	2.11441	1.80057
AAATCATGGAAGCCATCACTCGACTTCCCGATG	hoΔ	Duo	0.255141	0.241727	0.292364	0.354253
AAATCCATCGCATTGAGGGCCAGCTATGAAATG	hoΔ	Duo	NA	NA	0.724663	3.36801
AAATCCCGTACGATTGTAGCATGAAGAGAAATG	hoΔ	Duo	0.906422	17.394	1.59741	23.3265
AAATCCCTAAAGCCCGAACGGAGCGCGACAATG	hoΔ	Solo	1.77328	11.27	1.51688	10.7035
AAATCCGTTCTACATTTGATGAGGCCGGTTATG	hoΔ	Duo	3.52803	11.1479	2.86544	10.2828
AAATCCTCTTGCTACGATGCGGACATCCAAATG	hoΔ	Duo	0.128249	0.254289	0.274768	0.436391
AAATCCTGTAGCTAAGCTCGCGACGACTCGATG	hoΔ	Solo	1.52189	13.9945	1.69571	15.4273
AAATCGACACTATGTTCCCGCCCCTACCACATG	hoΔ	Duo	0.348767	0.475332	0.328626	0.20417
AAATCGAGACAAAATGACCTTTACTAGCAGATG	hoΔ	Duo	0.272948	0.193595	0.147197	0.262291
AAATCGCCCTCTATTGCAGCAGCTGGTGTGATG	hoΔ	Solo	1.80091	25.307	3.22585	25.8673
AAATCGGTTTGGCAGTTAACATGTCCAGGCATG	hoΔ	Duo	0.540673	1.63237	0.550744	2.59492
AAATCTCAGGCGATGGTAACGCAAGCGTATATG	hoΔ	Duo	1.72676	32.8958	1.96263	33.1567
AAATCTCCGCGGGGCACGCGCGCACGCATGATG	hoΔ	Duo	1.12534	5.46975	0.997477	4.59131
AAATCTCCGCTAAGCTATGATTAGGACGCAATG	hoΔ	Duo	0.629749	4.99188	0.314021	4.30224
AAATCTCGCCACTCTTGTAATGCAAGCGTTATG	hoΔ	Duo	0.134285	8.29236	0.314021	7.92644
AAATGAAGGTTCAGCCCACGGCAGGCCGGAATG	hoΔ	Duo	0.366116	0.195214	0.480267	0.236093
AAATGACGGGCAAGCCGCTGAACGTCATACATG	hoΔ	Duo	0.372709	1.09334	0.340746	0.711022
AAATGACTCAGAAGGCTCTAGAGGGCTCCGATG	hoΔ	Duo	0.335712	0.754066	NA	NA
AAATGAGACCAAGCGGCTGCTACAGCATTTATG	hoΔ	Duo	0.36145	1.44206	0.14819	1.25678
AAATGCAAACTTACGAGGCCTCAATTGCGAATG	hoΔ	Duo	0.248135	1.92368	0.299747	2.36845
AAATGCAAATTCCTCTCTCCGCCCACCAACATG	hoΔ	Duo	0.499371	0.210069	0.303891	0.202381
AAATGCAGTACTATCCACGTGGAAAGATTGATG	hoΔ	Duo	0.0741182	1.2473	0.0724663	0.72597
AAATGCCGCCGCATCCGCAGACAACCAAACATG	hoΔ	Duo	0.271087	2.23811	0.237995	2.72489
AAATGCCTCTCAACCTGTTTACAGACTCGTATG	hoΔ	Duo	0.304379	0.789941	0.409592	0.711022
AAATGCGACGGAAGCTCGCCCTCAGGCGAGATG	hoΔ	Duo	0.892649	0.353721	1.22878	0.278279
AAATGCGTTGGGAGGAGCGCGCGTCGAGCTATG	hoΔ	Duo	0.819481	1.14086	0.85642	1.01611
AAATGCTAGACCAACCCCACAATTTTGCCCATG	hoΔ	Duo	0.251113	1.09461	0.272702	1.74638
AAATGCTAGATTACCTATCGACGCTACTCCATG	hoΔ	Duo	0.475592	1.8231	0.365049	1.88268
AAATGCTGTGGATCACCCCAGGGCTCCCATATG	hoΔ	Duo	0.465023	0.789941	0.450551	0.711022
AAATGCTTGCAGAAACCGGCATCACCTTACATG	hoΔ	Duo	0.475592	0.789941	0.213297	0.773087
AAATGGAACCGAACTATAGTCACGCCGACGATG	hoΔ	Duo	0.215944	1.12126	0.0418694	0.711022
AAATGGATCACACACGGTGCGTGGGCGGCGATG	hoΔ	Duo	0.228284	0.843425	0.538321	2.33039
AAATGGCAGAACGATCACCTAACCCACACGATG	hoΔ	Duo	0.360449	1.77219	0.565237	1.63451
AAATGGCGCGGGGCCCGCTGCGCCAGCAAAATG	hoΔ	Duo	1.43734	0.193595	NA	NA
AAATGGCGTCCCACACTTCACTTCCCGAACATG	hoΔ	Duo	0.251113	0.695292	0.184316	0.711022
AAATGGGACATCACCTCGAGACGACGATAAATG	hoΔ	Duo	0.632409	3.43886	0.521757	3.47281
AAATGGGGTACAACGGCCGCTTGCGTCGCGATG	hoΔ	Duo	0.634122	0.279922	NA	NA
AAATGGGTAGCACTTACATAGCTTCGGGCTATG	hoΔ	Duo	0.481537	0.252322	0.737266	0.213091
AAATGGTCCGGTGCACATCATATTGTTTGTATG	hoΔ	Duo	0.57071	0.79681	0.149874	0.711022
AAATGGTGCCCCAAACCTCCGATTCAGCGGATG	hoΔ	Duo	0.322575	0.194658	0.303376	0.478902
AAATGTGGAGTTCGCCAATTGAGAACAGCAATG	hoΔ	Duo	0.665829	6.55398	0.628041	6.36889
AAATGTTACGTAGGTGGATCGGTACTCTAAATG	hoΔ	Duo	0.300374	1.91784	0.570195	2.05152
AAATTAACCCAAGTGAGAAAAGATGAAGATATG	hoΔ	Duo	0.57071	1.97287	1.09907	2.0147
AAATTAATGGCTGTCGCACGGACGCCCGTAATG	hoΔ	Duo	NA	NA	3.37572	21.3564
AAATTACCGATTACGCAGGTGATGGAAAAGATG	hoΔ	Duo	3.07306	33.1167	2.7564	33.4642
AAATTAGATGGCCCATATAACCCAGAGACTATG	hoΔ	Duo	0.217413	4.60295	0.690845	4.53867
AAATTAGGTGCACTAAGGAGCACAACGAGCATG	hoΔ	Solo	NA	NA	1.17758	21.2334
AAATTCACAACAACTCAAGCACCCAACATGATG	hoΔ	Duo	NA	NA	2.51217	33.4642
AAATTCATGCGCAACTGCAGCGCCGCCCCAATG	hoΔ	Duo	1.14142	5.81002	1.36076	5.1193
AAATTCCACAATGCGGCCTTCAATTCGTACATG	hoΔ	Duo	0.142678	0.472315	0.162424	0.269336
AAATTCCACGAGACCTTCTGCCTGTACAGGATG	hoΔ	Solo	NA	NA	4.50096	7.6403
AAATTCCTTAACAGATTTACGGTTCAATGCATG	hoΔ	Duo	0.280677	1.15439	0.519095	1.16763
AAATTCGGGCAGAGTCGAGTGGCGATGCCCATG	hoΔ	Duo	1.75195	1.42123	1.28463	1.03564
AAATTCTTCGTCACGAACCCAGAAATATGCATG	hoΔ	Duo	0.856065	1.01107	0.382713	0.711022
AAATTGCCCGTTGATGGGAGCTGACGAGGTATG	hoΔ	Duo	0.671424	6.1858	2.60879	5.12928
AAATTTAAGCCATAATGAACGCAACACTAAATG	hoΔ	Duo	0.167856	0.313414	NA	NA
AAATTTAGCCAAATCAATGAGGGCAACCAAATG	hoΔ	Duo	0.167037	1.15007	0.219814	0.984772
AACAAAACACCCTATGACAGGCTCAAATAAATG	hoΔ	Duo	NA	NA	0.0376825	1.14886
AACAAAAGCCCTCAATATCGCACAGCCCACATG	hoΔ	Solo	2.33247	22.5096	4.60564	22.741
AACAAACAAAGTTTCATGTGCCAGCTTCAGATG	hoΔ	Duo	NA	NA	3.86245	30.5264
AACAAACATTTTCACATGTCCTGTCAGGACATG	hoΔ	Duo	3.24404	3.42708	3.33345	3.46075
AACAAACTCACTCGCACATGACGCTCCATCATG	hoΔ	Duo	NA	NA	0.0785052	4.0942
AACAAAGCCACAAGCTTTTACGATTAGGCTATG	hoΔ	Solo	2.0926	28.9154	NA	NA
AACAAAGGTGTATGATCCAACCGTGCCGAAATG	hoΔ	Duo	1.30788	3.48747	5.18134	4.76694
AACAAAGTGGTTCATTACCACTTGACACCCATG	hoΔ	Solo	1.26943	2.63146	1.75927	2.09801
AACAAATCCCCATGACATCCGCTCCCTCGCATG	hoΔ	Duo	NA	NA	0.256926	0.306137
AACAAATTGCACACACATGAAATCACCACCATG	hoΔ	Duo	0.57071	10.3919	0.211964	9.77296
AACAACAAATCCCAATGCATTCACACACGGATG	hoΔ	Duo	0.129707	0.933746	0.431778	1.06481
AACAACAACGTATCACCAATGCCGTACTGCATG	hoΔ	Duo	2.17908	19.6746	2.02686	19.986
AACAACACACACGCTGATTCATGGATCTGGATG	hoΔ	Duo	0.779507	4.12701	0.559349	4.40748
AACAACAGAAACGGACTGGTAAAAAAGCCAATG	hoΔ	Solo	2.43303	31.3318	3.0808	31.1883
AACAACATGGCAGAGAAACCGCTAACTCATATG	hoΔ	Duo	1.59799	33.1167	1.00284	33.4642
AACAACATGTATTCACCAGCACCGCAACCAATG	hoΔ	Duo	2.72948	33.1167	2.46731	33.4642
AACAACCAATCATGACACCCTGTTGGGTTCATG	hoΔ	Duo	0.917613	0.193595	NA	NA
AACAACCACCGCTGCTAGGACCACGGAATGATG	hoΔ	Duo	2.02277	33.1167	2.5238	33.4642
AACAACCAGTCTTTGATGATAGCACATATCATG	hoΔ	Duo	1.44873	32.5705	1.90892	32.0076
AACAACCCCTATGAGTTGCACCACGCTGCCATG	hoΔ	Duo	0.591848	0.789941	NA	NA
AACAACGAGCATTACATGTACAACGATTTCATG	hoΔ	Duo	1.09666	32.3968	1.75852	31.6252
AACAACGCCGGCGTGGACGAAAGTAGGATGATG	hoΔ	Duo	1.61335	32.1522	1.982	31.9503
AACAACGTGTAAACTCTACGTAATGATCACATG	hoΔ	Duo	0.521792	1.56309	0.0942062	1.73555
AACAACTCTGCCCGTATGAATCCGGTACTCATG	hoΔ	Duo	1.24067	31.6533	2.47291	32.859
AACAAGAAACACCCTTCCGCTGCGACGATGATG	hoΔ	Duo	2.70043	21.3099	1.88412	20.8182
AACAAGACTAGGGCCCAATAACCAACAATGATG	hoΔ	Duo	NA	NA	1.82871	33.4642
AACAAGAGCCCCAATGTCGGACGCATTGGTATG	hoΔ	Duo	0.185813	0.202177	0.253091	0.243283
AACAAGCACCTCCGCCCCCGGACGCGAATGATG	hoΔ	Duo	2.87085	16.2231	1.69571	16.0446
AACAAGCATACTGATGAACACAGATACAGCATG	hoΔ	Duo	0.139198	8.03692	0.327674	7.24598
AACAAGGACACATGCCCACGATTGATCCACATG	hoΔ	Duo	0.464094	3.04306	0.278638	3.10081
AACAAGGACACTCCAGCCAGATGCTAACTGATG	hoΔ	Duo	0.74959	3.77985	0.562939	3.6086
AACAAGTAAACGAGCCCTACATGGCTTACAATG	hoΔ	Duo	0.387652	5.03102	0.422967	4.73094
AACAATAAAATACGTACAACATCGCATGAAATG	hoΔ	Duo	NA	NA	1.22119	33.4642
AACAATAACAATGGGCTCAGCAAGAGCCACATG	hoΔ	Duo	0.263405	0.193595	0.107664	0.202381
AACAATCCTACAGCACCAACTTATGTCAAGATG	hoΔ	Duo	NA	NA	2.82619	33.4642
AACAATGCCCCGATCCAACCTAACTGACACATG	hoΔ	Duo	0.26007	0.198189	0.114575	0.212717
AACAATTGACCTGATGAGATTTCCACGAAAATG	hoΔ	Duo	0.472312	2.01157	0.52991	2.5718
AACAATTGGCCTGATGCCCCTATACACACAATG	hoΔ	Duo	0.322283	3.55084	0.229372	3.59251
AACAATTTACAATGTACTGCCCTGGGTTTAATG	hoΔ	Duo	0.44965	0.196723	0.231655	0.218964
AACAATTTGCCGTTGGCAACAGCGTGCGACATG	hoΔ	Solo	NA	NA	2.82619	6.61442
AACAATTTGTGACGTTAACTTACCGCTAAGATG	hoΔ	Solo	1.31052	31.0479	2.17649	33.3179
AACACAACTACATGGTACGCCCATCTACAGATG	hoΔ	Duo	0.730509	4.59531	0.565237	4.15626
AACACACATGCCGTACTCAATTTGCCCCCAATG	hoΔ	Duo	NA	NA	0.235516	0.202381
AACACACCCTGATGGATAGCGAGATCCTATATG	hoΔ	Duo	0.272578	0.193595	0.181883	0.326432
AACACACGCGAACCGACCGGCGCGCAGATGATG	hoΔ	Duo	2.22577	17.0047	1.94122	13.9206
AACACACTGACGCATGAGGGGCGTTGGAAGATG	hoΔ	Duo	NA	NA	0.471031	4.0942
AACACATATCAGCGCCTACGTCCTACAATGATG	hoΔ	Duo	2.0876	32.6106	1.54696	33.2978
AACACATCAAAGGGTCCACTATGTTCGCATATG	hoΔ	Duo	0.32612	0.445374	0.284114	0.489752
AACACATGACCCTTTACTGTGACACTACCAATG	hoΔ	Duo	NA	NA	0.423928	1.7713
AACACATGACTTCACCATCCAGAATTGCAGATG	hoΔ	Duo	0.198508	0.973475	0.326838	1.32123
AACACATGATAACGCGATACCAACAATTTGATG	hoΔ	Duo	0.157437	1.00113	0.0831231	0.937852
AACACATGCACACGAAAGGACTGCTCACTGATG	hoΔ	Duo	0.315393	2.02331	0.22497	1.81833
AACACATGCACTGCATACTACAAGACGTCTATG	hoΔ	Duo	0.35368	2.0058	0.296379	1.64788
AACACATGCCCACGCAAAAGCTTGACCAGTATG	hoΔ	Duo	0.459975	1.9074	0.277077	2.06167
AACACATGGTACCGCAAAGCGGTCGACATCATG	hoΔ	Duo	0.900275	0.99591	0.420563	1.0247
AACACATGTCACAGCAGGCTCCTGTCGCAGATG	hoΔ	Duo	0.0923208	0.292915	NA	NA
AACACCAAGTCTATGTGCGTTAGACAAAAGATG	hoΔ	Duo	1.61701	33.1167	2.52961	32.539
AACACCACTCTATGACGCCGCTCCCATACCATG	hoΔ	Duo	1.03765	2.72301	0.344657	3.04322
AACACCAGCGCTTCGCAACCGCGAGACACGATG	hoΔ	Solo	1.97012	14.4487	1.41309	12.2553
AACACCATCCTGAGCTATGCTACCAACACGATG	hoΔ	Duo	0.20052	1.54776	0.209347	1.44234
AACACCCCCGCGACAAAACGGATATACGTTATG	hoΔ	Solo	NA	NA	1.09081	32.2031
AACACCTCACCATATGTCCCTATTTGCCCGATG	hoΔ	Duo	0.406843	1.74959	0.270264	1.73258
AACACCTGACGCTCATGCCGCCGCGTCAAAATG	hoΔ	Duo	NA	NA	0.292364	1.7713
AACACCTGCCTTTTCAAAATTAGCCTACCGATG	hoΔ	Solo	1.56194	13.8034	2.48362	15.5439
AACACCTGGGCATGATATTTCGCGAATCAGATG	hoΔ	Duo	0.462004	3.89613	0.471031	4.00498
AACACCTTAATACCCCAGAATCCCACGATGATG	hoΔ	Duo	3.69603	30.986	2.34513	31.7898
AACACGAAATGCCTCCGCCAAGTAACGAGTATG	hoΔ	Duo	NA	NA	0.295549	0.52366
AACACGAAATGCTTGTTCGAGTCGCGGGGGATG	hoΔ	Duo	0.380473	0.200519	0.622116	0.310911
AACACGAGTCGATGACGCCGATAGTCCAGGATG	hoΔ	Duo	0.399497	2.88711	0.203689	2.70605
AACACGATGCCTCGAAATCGCCGGACAGACATG	hoΔ	Duo	2.71866	33.1167	2.84541	33.4485
AACACGCAGAATGAAAGGAGGAAGTTCGCCATG	hoΔ	Duo	0.246794	0.941798	0.112638	0.756269
AACACGCCATACAATGACTTTTGAGCAGGTATG	hoΔ	Duo	0.507298	0.825981	0.342568	0.941818
AACACGCGCGCGGATGCGCAACTACTTCCCATG	hoΔ	Duo	0.551031	1.21783	0.773837	1.37147
AACACGGCAAGATGCAAACCCAGTACTCATATG	hoΔ	Duo	0.135423	0.45916	0.141955	0.250656
AACACTAGCTAATGACCCCGGCTTGTAGAGATG	hoΔ	Duo	0.380473	8.32713	0.45219	7.22565
AACACTATGCGTAACTCGGGAACCCCACTTATG	hoΔ	Duo	2.14449	33.1167	1.46543	33.4352
AACACTCCGCTATGGCACCCAAAGTCCGGAATG	hoΔ	Duo	0.313577	0.216791	0.213534	0.365661
AACACTCGAGTGGCTCGATGCTAACGGCTTATG	hoΔ	Duo	0.534589	1.77219	0.502433	1.74497
AACACTCTACCAGTGAATGACACCGCCCAGATG	hoΔ	Duo	0.8153	8.02402	2.97112	7.45545
AACACTGAGGCGAGTGTGCTACACTTCTCTATG	hoΔ	Solo	1.31263	10.8888	1.33459	9.67373
AACACTGATTTTCAGCCGGCGGTGCGGGCAATG	hoΔ	Solo	NA	NA	1.38539	4.34738
AACACTGCAGACAGACGAGGCATGACTAGTATG	hoΔ	Duo	4.44553	33.1167	2.42953	33.3148
AACACTGGCATCTATCATGTCGAAGATCTCATG	hoΔ	Duo	0.167856	0.213506	NA	NA
AACACTTAAATCGATGTCCTATAAGGCTTCATG	hoΔ	Duo	NA	NA	0.0348912	0.722139
AACAGACGACACTATGAGCGCACGGAATAAATG	hoΔ	Duo	0.11046	0.208026	0.285983	0.414186
AACAGACTGTTATGCTACACAGGCGAAGACATG	hoΔ	Duo	0.403433	7.18514	0.423928	5.84808
AACAGAGGACAACCTACAACATTTCCTGCAATG	hoΔ	Solo	2.37415	8.5111	2.73647	8.4443
AACAGATACTACCTTCCACCTGGACGGATGATG	hoΔ	Duo	2.79648	22.6423	6.937	22.1101
AACAGATGACACCGTTTCCATCGGTGCCCGATG	hoΔ	Duo	0.471062	0.193595	0.363979	0.205952
AACAGATGTTCTCTCTAGTACCAACAAGACATG	hoΔ	Duo	0.124519	4.40991	0.30146	1.07957
AACAGCACCCCTTAACCACCCCTGAATGACATG	hoΔ	Duo	1.26285	20.0377	1.18782	16.9198
AACAGCAGAGCATAAAGGATGGCACGTCAAATG	hoΔ	Duo	NA	NA	1.63291	33.4642
AACAGCAGCGTGAAAAGGAGCACAACTATGATG	hoΔ	Duo	2.16269	33.1167	2.04898	33.4642
AACAGCATACGCTGACGGGACCACATTCATATG	hoΔ	Solo	1.56325	11.3338	1.21047	11.6095
AACAGCCTATGGAGAGAGTCGTAGCACGAGATG	hoΔ	Duo	0.598893	8.53484	0.355292	8.22098
AACAGCCTTGGTCAATCCTCAAAACACATGATG	hoΔ	Duo	1.45848	32.7755	1.59426	33.2305
AACAGCGCCTAACGTTTTCGATGTTGCTGGATG	hoΔ	Duo	0.507298	1.42319	NA	NA
AACAGCTCAACATGGTTGATCGCGTCCTAAATG	hoΔ	Duo	0.247308	0.193595	NA	NA
AACAGCTGCATCAAGGAACATGGGTCCAATATG	hoΔ	Duo	0.17229	2.72172	0.119899	1.81826
AACAGCTGTCAACAGTGTGTTTCGAGAAGCATG	hoΔ	Solo	NA	NA	1.59627	33.0744
AACAGGAGTTCAGGGTAAAGAGGCTCACCGATG	hoΔ	Solo	2.08141	11.0954	2.25524	10.9008
AACAGGCGCAAGTCAATGCACCAAGCACGGATG	hoΔ	Duo	1.02127	27.193	1.63837	30.4724
AACAGGCGGTGCAAGAACGGCAATGGACATATG	hoΔ	Duo	0.410398	3.03027	0.438385	3.48017
AACAGTACCCTATATGCAAAGCGGCGCATTATG	hoΔ	Duo	NA	NA	1.96263	31.0792
AACAGTACCTGAGATGGCGTCACGGTTAGCATG	hoΔ	Duo	0.20583	0.625314	0.22915	1.11946
AACAGTATGCACACCATAACCTCTAGACGTATG	hoΔ	Duo	NA	NA	0.837388	33.4642
AACAGTGCAACAACCCGACTTAACCACATGATG	hoΔ	Duo	1.95243	33.0513	2.18283	33.2798
AACAGTGCATAGACGCTCGGCGGGACGATGATG	hoΔ	Duo	NA	NA	1.33459	23.9093
AACAGTGGAGCATGCTTCAACCGGCACTATATG	hoΔ	Duo	0.58463	0.789941	0.4068	0.740004
AACAGTGGGAGTACTATGTCTAACCCCCCCATG	hoΔ	Duo	2.79648	30.1658	4.91218	31.7331
AACATACGGCTGCCCCTACACGGCACCATGATG	hoΔ	Duo	1.05841	7.38708	0.772703	5.99197
AACATATGGTTTTGCGACATCGTATCACGTATG	hoΔ	Duo	0.494048	2.60966	0.314021	1.45225
AACATCCCGTGCTTCACCCTCCGTCCAATGATG	hoΔ	Duo	1.58685	2.57723	1.27455	2.9932
AACATCCTGGTTTCCCAAATGCAGAGGACCATG	hoΔ	Duo	2.37796	24.5048	1.97833	25.4243
AACATCGCGATGTTACACGCAGTTGCACGGATG	hoΔ	Duo	NA	NA	1.18845	30.8381
AACATCGTATGTTACTGCCTAGGCCACACAATG	hoΔ	Duo	0.619628	6.57291	0.942062	8.46294
AACATCGTCCAATGCTGGACCGAGAGGCGTATG	hoΔ	Duo	0.577424	1.15274	0.696307	0.711022
AACATGAACCCACTCCGCAGGCCTATCGGGATG	hoΔ	Duo	1.61578	32.5332	2.04562	33.0156
AACATGACAAAGGCATACCACCTCGATCACATG	hoΔ	Duo	NA	NA	1.77945	33.4642
AACATGACAGCGCCAGGGCATTGGCTTCCCATG	hoΔ	Duo	1.93163	33.1167	1.83779	33.2295
AACATGACCCAACCGACTTCTTTACATCTCATG	hoΔ	Duo	1.80224	33.1167	1.19481	33.4642
AACATGACGCTGGTCACACAGCGGGGAAATATG	hoΔ	Duo	2.28284	31.0631	1.14686	32.0457
AACATGAGACCCTCCCCTCGGCCCGCGGAAATG	hoΔ	Duo	2.38148	31.4238	3.89671	31.8546
AACATGATACTGCACCCGTCCGTCCTCACGATG	hoΔ	Duo	2.03665	6.34797	8.79258	5.74867
AACATGCAGCCTCTAATAGCACACGCCCGGATG	hoΔ	Duo	0.275041	0.210248	0.152252	0.21367
AACATGCCAAGTTATCAAAAGCGTCCACCCATG	hoΔ	Duo	NA	NA	1.943	33.4642
AACATGCCCAGCTCCGCTTATACTTGCACCATG	hoΔ	Duo	NA	NA	1.06767	31.5872
AACATGCCTCCAATAACAAAGCGCAGGTCCATG	hoΔ	Duo	1.30637	33.0499	1.085	33.4642
AACATGCGCGCTTCCCAAGTTATCACGCGCATG	hoΔ	Duo	NA	NA	4.05496	33.4642
AACATGGCAACTGCCCTCTTGGTCACGAGCATG	hoΔ	Duo	1.89778	15.6683	2.00462	16.1752
AACATGGCACACGCCATCCAACTCCATCTCATG	hoΔ	Duo	1.76633	12.905	1.78992	12.5635
AACATGGCCCGAAATACCGGACACACATCCATG	hoΔ	Duo	1.72844	32.4254	1.42081	33.174
AACATGGGCCCACCAACGATAGCTACCGGAATG	hoΔ	Duo	1.12301	33.1167	1.59104	33.4642
AACATGGGGGAACACCACGATATCCCCGCTATG	hoΔ	Duo	1.9386	32.7603	2.32745	33.2731
AACATGTCTACCACTGCGGCGGGCCGTTGGATG	hoΔ	Duo	NA	NA	1.77542	27.7298
AACATTATCGCATGTGCGTACCACGTGGTCATG	hoΔ	Duo	1.04071	1.02372	NA	NA
AACATTATGCGTTACACCAGACGCACACTGATG	hoΔ	Duo	3.2612	26.3607	1.71636	28.425
AACATTCACCAAACTATGACCTTGCAGCCAATG	hoΔ	Duo	1.87519	28.747	1.95141	27.8586
AACATTGACAGGGGCCATCCCAAACGCATTATG	hoΔ	Solo	1.1652	14.1555	1.27261	15.2112
AACATTGCCCGGCGTCTTAACAGCTATGGAATG	hoΔ	Duo	NA	NA	0.166246	0.202381
AACCAAAACCGCCCTTGCGCAACGACCATGATG	hoΔ	Duo	2.0354	29.3954	2.95703	27.3343
AACCAACAGCTATGGTACCGCTCTCCTTTTATG	hoΔ	Duo	NA	NA	0.20187	0.209291
AACCAACCGAAATGAAGCTCTCCAACGTGGATG	hoΔ	Duo	0.285355	0.3741	0.100935	0.210969
AACCAAGAGCCTCTCCTCGGTCCATAAACGATG	hoΔ	Solo	1.7584	24.023	3.00852	24.1617
AACCAAGAGTATCACAGGCCTATTACGGTGATG	hoΔ	Solo	2.49037	23.2733	1.96263	23.8684
AACCAATCCGCCGCCGTGTGTGGAGGATGAATG	hoΔ	Duo	1.02639	0.563044	0.83139	0.263404
AACCAATGCTAGCGCCCCAGCAATCACTCCATG	hoΔ	Duo	0.448415	0.569424	NA	NA
AACCAATGGCAAAGTATCAGGATTGGATAAATG	hoΔ	Duo	0.0530893	1.0493	0.498739	1.15906
AACCAATTACAACGCATGGTAAGCCCACCCATG	hoΔ	Duo	1.60512	19.3951	1.28748	16.8794
AACCACACGTCAACAGGCAGAATTACTGTGATG	hoΔ	Solo	1.41853	31.0633	1.19021	32.1234
AACCACACTACCACCCTTGTCGCGACGAGAATG	hoΔ	Solo	NA	NA	2.00973	31.6559
AACCACAGCTGTCGGTCCATACAGACGTTCATG	hoΔ	Solo	0.726358	10.5053	0.85642	11.2855
AACCACAGGTTCTGGATATCAATACAGAGGATG	hoΔ	Solo	NA	NA	2.05037	32.8355
AACCACCCGGGAGCACGCATGAATCTGTTGATG	hoΔ	Duo	NA	NA	1.83926	6.71394
AACCACCTCGGCCTCATGCCACGAAATCCCATG	hoΔ	Duo	1.43675	8.06399	1.73807	7.25843
AACCACGCTGCATAGCCGCGCGCCAATTCGATG	hoΔ	Solo	1.74217	2.4365	2.9832	2.06673
AACCACGGCCCTACAATGCAGCATATTTGCATG	hoΔ	Duo	0.998743	19.6652	1.26236	18.2359
AACCACGTTTCCAGCGTTCTGACAATGCCAATG	hoΔ	Duo	3.65255	8.44563	4.60564	9.59623
AACCACTCCATGTTTCACATTGGTAAAGGCATG	hoΔ	Duo	1.2773	32.378	1.85721	31.6871
AACCACTCTACTCACCGAACCCACGACATGATG	hoΔ	Duo	2.28284	32.0241	1.95141	32.0486
AACCACTTGCAAGAAAACCGTTGGCAGATGATG	hoΔ	Duo	NA	NA	1.11029	33.4642
AACCAGAAATAGTATCGCTTCACGTTGCAAATG	hoΔ	Solo	1.90237	33.0085	1.92971	33.1338
AACCAGACATAGACAGTGTACTTACGCTCAATG	hoΔ	Solo	NA	NA	2.35516	33.3658
AACCAGACTAACACTAGAGCAATGGAGGCTATG	hoΔ	Duo	0.348434	0.216295	0.476323	0.299486
AACCAGAGAAGTAGACTCTAGCCCCCTCTAATG	hoΔ	Solo	NA	NA	2.43366	4.9155
AACCAGCAAAAGTAAGATATAGGGGGGAATATG	hoΔ	Solo	1.71213	32.6803	3.97012	33.4642
AACCAGCAGCCCCAAGACTATCACAAAAAGATG	hoΔ	Solo	1.10683	33.1167	1.82703	33.4642
AACCAGCCACAAATACCCATGCCTGACGTCATG	hoΔ	Duo	3.04379	21.3413	2.17649	20.415
AACCAGGTGCAATGCCCTCCCTATTCAACCATG	hoΔ	Duo	0.516357	0.822587	0.372443	0.781384
AACCAGGTTTTAATCACCATACAGCCTCTCATG	hoΔ	Solo	3.85721	11.744	4.54406	11.0125
AACCAGTACTCCACGAGCAAACTCCCCAGGATG	hoΔ	Solo	1.67037	32.6815	2.72873	32.4501
AACCATAACCGCATGACTGTACGTAAGGAAATG	hoΔ	Duo	2.70559	33.1167	1.23814	33.4642
AACCATACATCATGTATTACATCCCTAACAATG	hoΔ	Duo	0.116736	0.766954	0.055885	1.06794
AACCATCCGTTATGCTCCTGCACAGACGAAATG	hoΔ	Duo	0.402854	1.04498	0.235516	0.889642
AACCATGAACTCACCAATCCATTGGGTTTCATG	hoΔ	Duo	NA	NA	0.147197	0.205705
AACCATTGCGGAGCTGGAAAATGCGTCACCATG	hoΔ	Duo	0.446643	2.9778	0.504676	3.43977
AACCCAACTCAATGAATCAGCAAAACATCTATG	hoΔ	Duo	0.109752	1.23715	0.286715	1.13252
AACCCAATGCCGAAAATCTTAGACCTTGTCATG	hoΔ	Duo	2.28284	25.2126	2.32745	22.2916
AACCCACATGCCAGGCCACTGGTTTATTGGATG	hoΔ	Duo	0.291991	0.38536	0.408605	0.205406
AACCCACCCCCAGATGACCTACAAAGAGGAATG	hoΔ	Duo	0.339341	1.21734	NA	NA
AACCCACCCGTACATGCTTACATTGCACACATG	hoΔ	Duo	1.11488	14.9348	0.574817	15.2532
AACCCACTTCGTTCACATCCTCTGCATGGAATG	hoΔ	Duo	1.04469	6.25191	1.30319	6.63061
AACCCAGCATAACCCCCCAAGTCACGTATGATG	hoΔ	Duo	NA	NA	1.4445	33.412
AACCCAGGTTTGAGTCCTAAAGGGATGGGCATG	hoΔ	Duo	1.46245	4.33921	2.82619	4.92778
AACCCAGTACATTAACTTCGGCAAGCGGTGATG	hoΔ	Solo	NA	NA	2.00973	24.4503
AACCCATAGACGCAACACAAATCACAAATGATG	hoΔ	Duo	NA	NA	1.09907	33.4642
AACCCATCCCACTTGTTTCGCGTCTCAGGCATG	hoΔ	Solo	0.416283	0.193595	0.507975	0.20606
AACCCATGATCTGGCGCTTCCGTGGAGTTGATG	hoΔ	Duo	0.243674	0.329377	NA	NA
AACCCATGCTACTCCCATTCGGGCGAAACGATG	hoΔ	Duo	0.275041	1.75076	0.275958	1.39683
AACCCATTCGCACCCAAGACAGCCAGCATGATG	hoΔ	Duo	2.63953	5.95341	2.1479	6.82957
AACCCATTTAGGTACCCAACTAGAACTTACATG	hoΔ	Solo	1.30448	26.7825	1.64861	24.7307
AACCCCACAGCAGAAAGGCAATGCGATTCCATG	hoΔ	Duo	0.353297	1.73227	0.137027	1.64429
AACCCCACTCACAGCATGCGATCCACTAATATG	hoΔ	Duo	2.28284	32.8621	1.25608	29.8984
AACCCCAGCGGGCCTAATTCCGCGTACACGATG	hoΔ	Solo	NA	NA	0.854019	4.2762
AACCCCAGGTCTGCGCCACGATGACGAATTATG	hoΔ	Duo	NA	NA	0.486226	0.711022
AACCCCAGTCAAAGCACCTACCCCCTCATGATG	hoΔ	Duo	2.32591	32.6475	1.7645	30.5622
AACCCCATATCGAACAGTGCGGAGAGGGCTATG	hoΔ	Solo	1.77176	14.7499	1.60985	13.6488
AACCCCATGAGTACGAAGATATTTTATCTCATG	hoΔ	Duo	3.70962	9.48598	3.0741	8.32609
AACCCCATTCGCGTGGGTCTTTAATGGGGAATG	hoΔ	Duo	1.46754	10.5128	0.819184	8.64343
AACCCCCAGGACAAGTCTCGCAACGCAATGATG	hoΔ	Duo	1.14142	32.3685	1.54621	33.4642
AACCCCCATGAAACCACGTATCGTGCCCGTATG	hoΔ	Duo	0.171213	0.193595	0.239959	0.25194
AACCCCCCGTATGAAAGGGTTATCTTCTGTATG	hoΔ	Duo	0.351206	2.10662	0.327674	2.34676
AACCCCCCTTCATGGCTCGCGCCAAGGTTTATG	hoΔ	Duo	0.907948	0.366752	1.23045	0.726944
AACCCCCGCGTTGGTGGAATTTGTACTGCAATG	hoΔ	Solo	2.47308	12.6263	2.64675	12.3377
AACCCCGAAATTGAGACCCAGGGTGCGCTAATG	hoΔ	Solo	1.37556	11.721	2.32572	12.1354
AACCCCGCGTGGTGAGCACGAGATCATAAGATG	hoΔ	Solo	2.42552	31.5773	NA	NA
AACCCCGCTAGTTTTATAACTGCGTTCATGATG	hoΔ	Duo	3.73556	32.9447	1.54156	33.1352
AACCCCGGGAGTGACATGACGGTAAAGAGCATG	hoΔ	Duo	1.61373	14.5314	1.5701	15.7063
AACCCCTACCGTTATGATCGGCCCAAAACTATG	hoΔ	Duo	0.320624	0.74003	0.260307	0.374113
AACCCCTCCTAAAACCCCCAAGAGTCGATGATG	hoΔ	Duo	NA	NA	2.26095	20.3646
AACCCCTGCATCTGTCTACATCAAACTATGATG	hoΔ	Duo	1.64872	17.1589	2.82619	22.3743
AACCCGAACCACGTAATGGATATCCCCCTAATG	hoΔ	Duo	1.73327	10.0947	2.2058	9.97668
AACCCGACGCGATGCCGCAGCCATTTACCCATG	hoΔ	Duo	0.721196	0.685111	0.974772	0.207546
AACCCGATACAACATGCCCACGATAGCGCCATG	hoΔ	Duo	0.260896	0.716141	0.140036	0.711022
AACCCGGTATGCTATACAACAAGTCTAAGTATG	hoΔ	Duo	0.645151	0.789941	0.188412	0.849791
AACCCGGTCATATGGACATCTACCTAGAATATG	hoΔ	Duo	0.97836	6.4489	0.869596	5.20346
AACCCGGTGCGTATAATGTTACACGCTTACATG	hoΔ	Duo	2.36739	13.1531	2.43113	12.1275
AACCCGGTTATGAAGTTCCGTACATTTAAAATG	hoΔ	Duo	NA	NA	2.82619	16.2213
AACCCGTCCATGGTGATTGAACCCCGAGCCATG	hoΔ	Duo	1.91966	11.4844	2.70058	12.6107
AACCCGTCCCCAGTTGCCATGAGACAACCAATG	hoΔ	Duo	3.11093	15.0165	3.56099	14.5005
AACCCTCTGTGGAGGAAACACGTATTCTGAATG	hoΔ	Solo	0.939294	26.3056	1.9019	24.709
AACCCTGCAACAGATACGCCATTAACTGGCATG	hoΔ	Solo	1.30283	2.34222	1.45483	2.50158
AACCCTGTTCACCACAAGAACGGATTACTGATG	hoΔ	Solo	1.27312	25.0392	1.7102	28.236
AACCCTGTTCATCATGCGGCACTGGACAAGATG	hoΔ	Duo	0.158217	0.686513	0.263777	0.278842
AACCCTTAGTTATGCACACGCCCGCACACCATG	hoΔ	Duo	NA	NA	0.44624	1.86337
AACCCTTGAAGTTGGTGGATCTGACACATAATG	hoΔ	Solo	2.52314	19.5675	3.40592	20.2032
AACCCTTGCTACATTATCAATACCGCGATGATG	hoΔ	Duo	1.62566	32.6173	1.14283	33.0491
AACCGACTAAGATGACATACGCCGCTCAACATG	hoΔ	Duo	0.21857	0.803779	0.217399	1.06822
AACCGAGATACTCGAATGCTCCTCGAGAGTATG	hoΔ	Duo	2.26001	3.21188	2.30643	3.2261
AACCGAGCACATGGGCACAACTGAGATACGATG	hoΔ	Duo	0.433563	6.62041	0.501529	6.31865
AACCGAGGCACGCCGAGAGCCCACTTATACATG	hoΔ	Solo	1.75603	4.70231	0.565237	4.85022
AACCGAGGGGAACCGCTATCACTAGAAATCATG	hoΔ	Solo	2.85355	24.6944	1.46543	22.4553
AACCGATACGAGCACCATGTGGGTGGCGACATG	hoΔ	Duo	0.743	0.193595	0.583181	0.202381
AACCGATGCGGCGCAGCGCAGATTGCACAGATG	hoΔ	Duo	0.16306	1.72077	0.129596	2.16122
AACCGATGCGGCGGTTACCCCCAATACAGCATG	hoΔ	Duo	0.129707	2.94571	NA	NA
AACCGCAAATACATACGCCCCGTGCGATGCATG	hoΔ	Duo	NA	NA	2.48704	2.4258
AACCGCACCATTGTCTCCAGACACTCATCTATG	hoΔ	Solo	0.87428	10.7494	1.03819	11.9014
AACCGCACCCAATGAGCCTCCCCCGCGGTTATG	hoΔ	Duo	0.505486	0.260707	0.200624	1.19436
AACCGCAGATGAGGCACCTACAGAGATTACATG	hoΔ	Duo	0.180224	0.194621	0.198784	0.202381
AACCGCCAAGCACCACCACCGCCGTTAATGATG	hoΔ	Duo	2.24717	13.441	1.69571	11.5922
AACCGCCCACTATGACCGCTGCGGCGACGTATG	hoΔ	Duo	0.840387	0.373836	0.659443	0.203888
AACCGCGACGAACACCACAAATGCCCCGCAATG	hoΔ	Duo	0.549573	3.52061	0.714668	4.17816
AACCGCGGATCTATGGCAAAATCACCCCTTATG	hoΔ	Duo	1.74217	28.1549	1.37384	29.2336
AACCGCGGCTTTGCACCTAGAAGTTCGTCCATG	hoΔ	Solo	1.6836	6.87582	1.39066	6.71158
AACCGCTAAAACATCGCGCGAGCGGTGATGATG	hoΔ	Duo	1.52189	2.14828	2.01601	2.53314
AACCGCTTACCTGACGTACTCCAAGCAATGATG	hoΔ	Duo	1.90237	32.8869	2.41981	33.4642
AACCGCTTACGGAGCTAACCCTCAGGGTACATG	hoΔ	Solo	0.754955	2.36048	0.933339	2.38198
AACCGGACGAGTGAGGGTAGGGGCGATGCGATG	hoΔ	Duo	1.06179	2.00822	0.75016	2.03506
AACCGGATCAAATGCTAACGCAACATCGTTATG	hoΔ	Duo	0.310015	3.20615	0.353273	2.96478
AACCGGATGCCTCTGTGGGGGTACGCCAACATG	hoΔ	Duo	1.60644	1.69276	4.5219	2.41352
AACCGGCACAACGAGGATGGTATCTCCGAGATG	hoΔ	Duo	0.528951	0.874342	0.418694	0.93457
AACCGGGATCAGCATGAACCGGACCAGAGAATG	hoΔ	Duo	0.28122	0.4547	NA	NA
AACCGGTGCCATGCAAAGCAGCTTTAGTGTATG	hoΔ	Duo	0.259414	0.193595	0.181602	0.360477
AACCGTAACCAACATGCCCAGAGCCACCCGATG	hoΔ	Duo	NA	NA	0.122878	0.229738
AACCGTATGCCGCTGGAGCATCTTACGTTTATG	hoΔ	Duo	2.08938	33.1167	1.86057	33.4642
AACCGTGTAGGACCGATTCCTACATAGATGATG	hoΔ	Duo	1.14142	8.48266	1.56244	8.96738
AACCGTTAATTAGAACCCGCTTCACTAAGCATG	hoΔ	Solo	NA	NA	1.78992	20.6531
AACCGTTCCCAATGACAAAGAAGTCAGTAGATG	hoΔ	Duo	0.456568	1.17025	0.247911	0.254977
AACCGTTCTTCAAAGACTACATGCTTTGTCATG	hoΔ	Duo	1.16926	3.8785	1.70179	4.06611
AACCGTTGCATGGTTCAAGGGCCCCGGCCAATG	hoΔ	Duo	1.08238	0.67239	2.59781	0.626008
AACCTAACGCTAGATGAGCATTGACAGGAGATG	hoΔ	Duo	0.580383	5.81957	0.50047	6.0918
AACCTAATCACGGAGTCAGGCAGTTCGTTGATG	hoΔ	Solo	1.36414	8.0302	1.67355	8.16614
AACCTAATTGCAAACAACAGACACTCATAGATG	hoΔ	Solo	NA	NA	1.25608	33.4642
AACCTACACCGGCGCTGGATGCTGGGCCGAATG	hoΔ	Duo	1.09285	0.789941	1.33982	0.94901
AACCTACCTCACAATGGAACCGCGTCTCGGATG	hoΔ	Duo	0.14061	0.193595	0.0692693	0.202381
AACCTACGTGAATGACAACGTTCTCATCCGATG	hoΔ	Duo	0.702413	7.57117	0.426594	7.60278
AACCTAGCTTCGTTTAACCAAAGCGTACGAATG	hoΔ	Solo	1.35107	28.5149	2.30282	31.1717
AACCTAGTACGGACCTAACAGTCCTTCATGATG	hoΔ	Duo	3.24866	10.5326	NA	NA
AACCTAGTCTATGCTTGTCCAGTCCAGAGAATG	hoΔ	Duo	0.708468	7.23371	0.471031	7.52262
AACCTATAATGATAACAGACTTGTTGAGCCATG	hoΔ	Duo	0.57071	1.05254	0.759727	2.40396
AACCTATACGAAGATGCGTAATACGTCAGTATG	hoΔ	Duo	0.255141	0.80777	0.203952	1.01659
AACCTATGAAGATACATACCACTAGACACTATG	hoΔ	Duo	0.142678	3.58944	0.219814	4.1958
AACCTATGACCACAGGGCTGCGAACGTGTCATG	hoΔ	Duo	0.709064	2.79643	0.331466	2.85484
AACCTATGACTGCCGCCCCAAGATACCAGCATG	hoΔ	Duo	0.270646	1.61169	0.327243	1.68431
AACCTATGGATTACTTCGGCGCATTTTTAGATG	hoΔ	Duo	0.148881	0.858557	0.425447	0.737067
AACCTCAACACCACCCTGTCATGTCAGCAGATG	hoΔ	Duo	0.693984	1.18464	0.976112	0.791803
AACCTCACTGCACTCTCAACAGACACGTTTATG	hoΔ	Solo	1.36169	13.7119	1.23076	13.1051
AACCTCATTTTCGCAAAAGGCGCGGAAATGATG	hoΔ	Duo	1.64079	19.8976	3.59696	18.0223
AACCTCCCCGTTACGACATTTGAACCCATGATG	hoΔ	Duo	1.28938	12.8567	2.08599	12.5714
AACCTCCCGCGATGCTCTTGCCATTTCTTAATG	hoΔ	Duo	0.7523	0.234652	0.727957	0.2572
AACCTCCGCAGGTACCGATGAGTCAAGAGGATG	hoΔ	Duo	0.611475	5.2946	0.42272	5.98408
AACCTCGCTACTATCCATGCGTGACAACCAATG	hoΔ	Duo	0.440747	4.57624	0.490495	4.75244
AACCTGATCCTACTCATCAATGTTGGGACGATG	hoΔ	Duo	0.665829	2.96431	0.522604	3.06246
AACCTGCAACACTCTTTCTCTTAGACTATGATG	hoΔ	Duo	NA	NA	1.24352	33.4642
AACCTGCTAATACCGCACTTTCTCGTCTCCATG	hoΔ	Solo	2.52634	17.3521	2.00612	16.2237
AACCTGGCCCGACCCGCGGCACGCGTAATGATG	hoΔ	Duo	1.34243	5.4463	1.87235	5.01319
AACCTGTAAGCCAAGGATGCGTGCACTCAGATG	hoΔ	Duo	0.269115	0.198195	0.176042	0.230517
AACCTTCACGTGGGTCGAGGATGAGGGCAAATG	hoΔ	Duo	0.394062	0.792666	0.238104	0.710148
AACCTTCCCTATGAAGCACGGCAAAGTCCGATG	hoΔ	Duo	0.540673	0.789941	NA	NA
AACCTTCCTAACACAACCATGACCGATCCAATG	hoΔ	Duo	1.75232	32.012	1.92828	33.0269
AACCTTCGCTCCGCCACTATGCGCACGGCAATG	hoΔ	Duo	1.30928	11.2359	1.35768	11.3382
AACCTTTCAATCGAACACCAGCACACGATGATG	hoΔ	Duo	2.07797	32.9139	1.91859	33.4642
AACCTTTGCCTGACAAACTAAGAATGTCCAATG	hoΔ	Duo	0.737167	5.68147	0.781222	4.92331
AACGAAACATTAGCACCTACCCCCCCAATGATG	hoΔ	Duo	NA	NA	2.44347	31.9177
AACGAAACCGTCCGCTACACTGCAAGACCCATG	hoΔ	Solo	1.20534	5.11327	1.98075	5.70565
AACGAAATACACCCAATGGTCAACTTACCGATG	hoΔ	Duo	1.78347	32.505	3.39142	33.4261
AACGAACAACAATGAGAGCCGAGGCTCGCGATG	hoΔ	Duo	0.453818	0.217042	NA	NA
AACGAACGAGGGTCTCTCCGACGAATAATGATG	hoΔ	Duo	2.19504	32.2239	1.21683	32.8971
AACGAATAACGCGTAATCTATACAGGACCAATG	hoΔ	Solo	NA	NA	1.30842	33.4002
AACGAATAATCTGCCGATCGAAAGCGAATGATG	hoΔ	Duo	NA	NA	2.77077	33.2936
AACGAATGAGACCACTTCCAGATTCGTCATATG	hoΔ	Duo	1.14142	0.871055	0.163837	0.906772
AACGAATGCACCAACCTGCTCGCGCTGCGGATG	hoΔ	Duo	NA	NA	0.513852	0.202381
AACGAATGCGGTGTACAACCGGCAAGGGAGATG	hoΔ	Duo	0.308492	1.66928	0.351404	2.20433
AACGAATGGCAGTAGTGATCTGGTGCGATCATG	hoΔ	Duo	0.26752	2.82423	1.24487	2.23656
AACGACAACAAGAGTCCTCTTGAGTGACAAATG	hoΔ	Solo	2.17908	30.0721	1.63202	29.4102
AACGACAAGTAATTGTATGGACCTTCCCGGATG	hoΔ	Duo	NA	NA	2.16674	9.18913
AACGACAATTTAAAAGTTAACTTCACAACGATG	hoΔ	Solo	NA	NA	1.5073	33.4642
AACGACACCACCTGAACAATCATGCTGTACATG	hoΔ	Duo	2.24437	29.6404	1.53821	28.6317
AACGACAGGATAGATGCACCAACGTCACGCATG	hoΔ	Duo	0.356694	1.99269	0.471031	2.09307
AACGACGTCGACGTTCGGCCCACTTATGACATG	hoΔ	Duo	0.901121	10.4789	NA	NA
AACGAGACCCGGATTTCGACTTCTGACATGATG	hoΔ	Duo	NA	NA	2.67744	28.8206
AACGAGACTCACCATGAGGACGCGCTCGTTATG	hoΔ	Duo	0.317061	0.193595	NA	NA
AACGAGCCACCGATACCAACGAGCATCATGATG	hoΔ	Duo	4.53211	33.1167	1.3375	33.4518
AACGAGTATCCATGGCGAAAGCAGGTAGACATG	hoΔ	Duo	0.441493	2.18483	0.539545	2.41961
AACGAGTCCACCCCAAGGAATCGGTGGAGCATG	hoΔ	Solo	1.82627	12.7872	1.28748	12.1208
AACGATTCGGTCATAACTTTCTTACCATGGATG	hoΔ	Duo	0.380473	0.789941	NA	NA
AACGCAAACGCCCATGATCCTCGGTATTAGATG	hoΔ	Duo	0.214016	1.04718	NA	NA
AACGCAACATACCCCGCTTATATTTTTTCTATG	hoΔ	Solo	NA	NA	0.412152	20.0295
AACGCAAGGTGATAATCAAACTTCTACAACATG	hoΔ	Solo	2.08529	32.9311	1.63621	33.2318
AACGCACAAAATGCTTGCAGCTTTGCCCACATG	hoΔ	Duo	0.285355	0.193595	0.16988	0.527826
AACGCACACCTGTACTGCGCACACACGATGATG	hoΔ	Duo	1.2667	32.656	2.90469	33.4414
AACGCACATTGATGCCTAGTTGCACATTCCATG	hoΔ	Duo	0.805709	4.04782	0.614388	3.44319
AACGCACCCTGGCACCACTTCAGCGGCCGAATG	hoΔ	Solo	NA	NA	1.75566	2.08623
AACGCACGCAAACATGAACCCTAGCCACAGATG	hoΔ	Duo	0.256237	0.789941	0.285473	0.689247
AACGCACGCAAACCGATCATTTGCTATAAGATG	hoΔ	Solo	1.87066	32.3582	1.16852	32.1458
AACGCACGCAATGTTTAGACACTTACCGTTATG	hoΔ	Duo	NA	NA	0.065421	0.565464
AACGCAGGGCTTGGTGTACATGTGGGAGAGATG	hoΔ	Duo	0.875089	24.2038	0.942062	24.4379
AACGCATACGCGTCTGCCACCTAACCGATGATG	hoΔ	Duo	1.26157	10.1856	3.51703	9.05557
AACGCATAGAACTGCCCTGTCTCGTCAATGATG	hoΔ	Duo	1.78657	28.4656	2.10579	27.6596
AACGCATAGCCTCCCCATACCACCCACATCATG	hoΔ	Solo	2.36845	22.2074	1.20702	16.7332
AACGCCAACTGCTTCATGCTTTTCGGGTGTATG	hoΔ	Duo	2.59414	14.6717	2.74054	13.2909
AACGCCACTTAATGCGCATCCACCCGGTTAATG	hoΔ	Duo	0.338199	2.70817	0.418694	2.88797
AACGCCCGTCACACCCCAAGGTTCTAAATGATG	hoΔ	Duo	NA	NA	1.61496	32.0958
AACGCCCTCCTAATCTATTTCGAGCAAACGATG	hoΔ	Solo	NA	NA	0.785052	33.4642
AACGCCGACCAATTGGACATGCTCAAAAACATG	hoΔ	Duo	NA	NA	2.04113	32.7045
AACGCCTTATGAGGTGCCTTAGGAATTCAAATG	hoΔ	Duo	0.526809	2.39213	0.422304	2.60586
AACGCGATCATATGCCTCAACCACTGTCTCATG	hoΔ	Duo	0.663617	3.07636	0.249935	1.87247
AACGCGATGACACGATCTACGTTTCCTCATATG	hoΔ	Duo	1.79993	33.1167	1.73013	33.2306
AACGCGATGGGGCGTATTAGGCGTTCAAATATG	hoΔ	Duo	1.41694	32.1863	1.75368	32.7038
AACGCGCATGACATCGTCCAGAGTACACAGATG	hoΔ	Duo	0.216725	2.29208	0.151945	3.20219
AACGCGCCTGTATCCTTGAGAATCAGTCCCATG	hoΔ	Solo	2.90543	9.25429	1.3458	10.9097
AACGCGGGACTAATCGGGCACCAAAACAGCATG	hoΔ	Solo	1.60644	0.193595	NA	NA
AACGCGTCCAACACCATCTAGCTACGTGACATG	hoΔ	Solo	1.50187	18.505	1.07794	18.472
AACGCGTGGATGGATCCAGATTGGGGCGACATG	hoΔ	Duo	2.7615	23.7716	5.80938	23.1293
AACGCTAATAATGCTTCCGAACGTGGTGGTATG	hoΔ	Duo	0.240299	0.20683	0.241998	0.22336
AACGCTCCCCCATGTCCAGCCACGGAGGCGATG	hoΔ	Duo	NA	NA	0.599494	0.659164
AACGCTCCTATGCTGCTCCTACCGCGCACCATG	hoΔ	Duo	1.95672	12.649	1.43788	11.2871
AACGCTGCACAATGCAACTTTCTACTCGCGATG	hoΔ	Duo	0.319598	1.17294	0.284114	0.649759
AACGCTGGAACCCCACTCCTGTGACCACATATG	hoΔ	Solo	0.870192	4.12492	0.846992	3.97782
AACGCTGGCAGATGATACGGGAACAGACTAATG	hoΔ	Duo	0.518827	1.81367	0.266918	2.08883
AACGCTGGTTCGGAGCAGCCTACGTAAATGATG	hoΔ	Duo	1.08238	29.8374	2.19814	27.7693
AACGCTTCCGAAGCCTACATGACCAACTCAATG	hoΔ	Duo	NA	NA	2.46385	31.5814
AACGGAACCCCATATGCCCACTTTTGGCACATG	hoΔ	Duo	0.835683	0.894372	0.456311	1.1047
AACGGACAACTTATGTGCACAACTGAATCTATG	hoΔ	Duo	1.74067	33.0535	1.41309	33.3219
AACGGACCCCTCTAATGTCACGGACCAAATATG	hoΔ	Duo	NA	NA	0.75365	7.36921
AACGGACGTGCATCATGATCCGTTCTAGCCATG	hoΔ	Duo	0.32612	0.198813	0.322284	0.384251
AACGGATCACCCCTACAAGCAACTACCATGATG	hoΔ	Duo	2.40768	32.9706	1.54917	33.3713
AACGGATGCCTAAAACGGCAGACACGGGCGATG	hoΔ	Duo	0.715806	1.01279	0.69962	1.02918
AACGGATTGGTTCTCGCGATCATGCTTAGGATG	hoΔ	Duo	3.52803	19.4055	3.93953	20.8278
AACGGGCACCGCTATGCTAGCCGAGAGCGTATG	hoΔ	Duo	0.447313	0.21225	0.438769	0.202381
AACGGGCAGGGATGTACCGCACTATTAGGCATG	hoΔ	Duo	NA	NA	0.272702	0.711022
AACGGGCCACCAGTGATGATTAGAGAACGTATG	hoΔ	Duo	2.10202	31.5799	2.12795	32.5182
AACGGGCCGCAAAGAGATTGATGTTGAAAAATG	hoΔ	Duo	NA	NA	2.75372	33.4642
AACGGGCGTTTTGCGGGGTTGAGGATGCAGATG	hoΔ	Duo	2.78507	19.6928	4.43323	23.7532
AACGGGCTACACAAATGCATCTTACTAGCCATG	hoΔ	Duo	0.332914	3.9159	0.226095	4.11449
AACGGTACCACCCTCCAACGCCTAGCGATGATG	hoΔ	Duo	1.91435	10.5979	1.75891	9.7773
AACGGTACGGTAACGGCATCCAACTATGGCATG	hoΔ	Duo	0.505219	0.789941	0.246731	0.878044
AACGGTGGAGTAACTTAAGCGAGCCGTATCATG	hoΔ	Solo	2.11978	18.8547	1.50032	16.0509
AACGTACACCCAACCACAGAGGAGGATGACATG	hoΔ	Duo	NA	NA	0.261684	2.11082
AACGTACCGGCTTACCATGGAAGCCACAGTATG	hoΔ	Duo	0.239794	0.878771	0.110489	0.996664
AACGTAGGGCCCCTTTCGTATTATGGCAACATG	hoΔ	Duo	0.948713	30.4838	0.653163	27.8295
AACGTATATAAGTTCATCTACCAATGAACTATG	hoΔ	Duo	1.01913	10.075	1.06494	10.6788
AACGTATGAACACCAGGGCATCCAAACAAGATG	hoΔ	Duo	0.760947	11.6922	0.660415	12.4978
AACGTCCCATGCGTATCCGACACAGGGCATATG	hoΔ	Duo	0.61007	1.60148	0.35498	1.61764
AACGTCCCTGGCACGCCCAAACAATTGATGATG	hoΔ	Duo	NA	NA	1.39685	32.0316
AACGTCGCTCGTGATGCGCTTCAGGAGACTATG	hoΔ	Duo	0.271166	0.899502	0.240388	1.25756
AACGTTCGCTAATGCAACAGGACGAGGCGTATG	hoΔ	Duo	0.41218	1.62278	0.457947	1.96433
AACTAACGCAGATGACACCGCACTTCACAGATG	hoΔ	Duo	0.305738	1.87579	0.198329	1.83405
AACTAACTTAGTGTGCCACCATGATCTGTAATG	hoΔ	Duo	NA	NA	0.0834738	0.720079
AACTAAGATTCCTGGTCTCCAATAGGCTCCATG	hoΔ	Solo	1.17709	15.8831	4.50096	20.4242
AACTAAGTACTAGTCGGTTCGCCCGGCATGATG	hoΔ	Duo	1.78657	3.13478	1.45591	3.55411
AACTAATGCTCGCCATCCGTGCGGTGCTCCATG	hoΔ	Duo	0.315168	0.193595	0.33976	0.342454
AACTACAAGCATCAGCGCATGTCGGCGTACATG	hoΔ	Duo	1.46977	7.55061	1.63475	7.71209
AACTACCGCTACGACATGACACGAAGACAGATG	hoΔ	Duo	2.17148	32.6011	2.79927	33.4642
AACTACCGCTCAAATGCCAAAACCCGCACCATG	hoΔ	Duo	0.526809	1.7629	0.329722	1.80528
AACTACGACCCGACCGTTGATGCTTCCACCATG	hoΔ	Duo	0.97175	6.06168	1.1822	6.0027
AACTACGCCTCGGTAAGCATGTCTAGAAGCATG	hoΔ	Duo	1.87657	32.4585	1.3458	32.7471
AACTACGCGCGGCAACATGAACTACGGGGAATG	hoΔ	Duo	0.141074	0.625187	0.307612	0.213287
AACTAGGCGCCCATGCTTGCGCGACACGCAATG	hoΔ	Duo	NA	NA	2.30282	7.87287
AACTAGTGTCACCGCTCACGGCTCACAACGATG	hoΔ	Solo	2.44239	30.2153	1.48446	30.0505
AACTAGTTGAGCATGATCGACAACACGGACATG	hoΔ	Duo	1.95608	33.0983	1.76051	33.4642
AACTATAGCGGACTACGTTGGAAAATGACAATG	hoΔ	Duo	NA	NA	2.61208	33.4642
AACTATGGCTATAGGCACTCCAAACAAAAGATG	hoΔ	Duo	0.144687	0.687377	0.0981315	0.785638
AACTATTCGTGCGGATAGTAACGAGAAGGTATG	hoΔ	Solo	2.34292	32.6097	1.79649	32.5817
AACTCAAGGGGGTGGAGTATGGCGAACCGGATG	hoΔ	Duo	1.50015	23.199	4.42044	25.7515
AACTCACAATACGATATCCTTACCGGGCAGATG	hoΔ	Solo	1.86232	15.8564	3.76825	16.364
AACTCACACAATGAACTGCGACAAGCTTACATG	hoΔ	Duo	0.171213	0.196144	0.110831	0.202381
AACTCACAGGGAGACATGAGACAGGGGTTCATG	hoΔ	Duo	2.00216	31.577	2.84667	32.1593
AACTCACCTGCCCGCAACGAATGGTAGAGTATG	hoΔ	Duo	NA	NA	1.23193	14.5075
AACTCAGGTCTCCAGATGATAGAACTCCAAATG	hoΔ	Duo	NA	NA	2.39553	32.7902
AACTCATCCACATGCCGACCGCACCTGAGGATG	hoΔ	Duo	0.660822	1.94864	0.942062	1.05526
AACTCATCCCAATGCACTACCCCCCGCGGCATG	hoΔ	Duo	0.755094	0.719404	0.441955	0.727996
AACTCATGTCAGCACCGGGAACAACCCACTATG	hoΔ	Duo	NA	NA	0.264955	1.94835
AACTCATGTCCGCACCAAGACGAATTGCCGATG	hoΔ	Duo	NA	NA	0.409592	0.244525
AACTCCACTAATGCACCGTGGGCCTATCACATG	hoΔ	Duo	0.290543	0.347213	0.307709	0.693485
AACTCCATGATCCAAAGAGGCATAGCAATTATG	hoΔ	Duo	1.29886	29.5908	1.23852	30.4629
AACTCCATGCCCGGAGAGCAGTTTAGCGAAATG	hoΔ	Duo	1.46754	26.4261	1.72711	22.802
AACTCCCGCACGCTCCCCTAACAGTTGCAGATG	hoΔ	Solo	1.39507	22.6799	1.11791	23.6452
AACTCCCGCGCCGGCCACCAACGAGGCATGATG	hoΔ	Duo	1.92239	1.77219	2.18558	1.71584
AACTCCTTACTGGGCCAGCTAGTACCTTAGATG	hoΔ	Solo	1.30448	1.80619	2.66918	1.82763
AACTCGAAAACTCATGCACGCAACACGAGCATG	hoΔ	Duo	NA	NA	0.75365	2.85295
AACTCGCGAATCCGCAGCATGCCTACTGGTATG	hoΔ	Duo	NA	NA	1.88412	2.31464
AACTCGCTCATCTATGTATACGCAAGAAGTATG	hoΔ	Duo	0.872851	8.48113	0.515891	8.2052
AACTCGGGAGTAAGAGAGGCGGGCTCAAGCATG	hoΔ	Solo	3.09814	11.6379	2.05541	9.85769
AACTCGTGCATCATCATGCGTACCCTAGTTATG	hoΔ	Duo	1.70321	31.2841	1.73919	30.9929
AACTCTCAATATCACCAGTCTCCGATGGGAATG	hoΔ	Duo	0.922851	16.5987	1.69571	15.9071
AACTCTCCACAATGTCTACCCTTACACACAATG	hoΔ	Duo	0.185095	0.402177	0.347075	0.568735
AACTCTCGGACACGCCATATGCTATCTAAGATG	hoΔ	Duo	1.76176	18.7936	2.18162	17.7237
AACTCTGGCCAATGTCGCCAGGAAGACGTAATG	hoΔ	Duo	0.400238	1.96151	0.785052	1.76227
AACTCTTACAACGATGGGCCGCGTGAACCAATG	hoΔ	Duo	NA	NA	0.161142	0.372189
AACTCTTTAGATCGGTTCGTACATGTCTACATG	hoΔ	Duo	0.639195	1.76676	1.90959	1.9983
AACTGAAAAACCCATGTGCCAAGCGCCACGATG	hoΔ	Duo	0.780972	4.24777	0.766423	3.96149
AACTGAAATGGTGGCTCACTCGCAGTTCGTATG	hoΔ	Duo	0.109451	0.193595	0.129303	0.221083
AACTGAAGAGGACGTGCCCCAATCTGCCCGATG	hoΔ	Solo	6.1771	1.02837	NA	NA
AACTGAGACTCCGGACACACAGTTCATAATATG	hoΔ	Solo	1.14142	32.0232	1.88412	32.3906
AACTGAGCCAACTCCGCGGGACGTAGTATGATG	hoΔ	Duo	0.892649	26.6699	0.97795	28.7889
AACTGATGCCGTGGAGCCCTGAACGCACATATG	hoΔ	Duo	0.369283	1.63716	0.289865	1.7713
AACTGCAACAGTACCGTAATCCCAGCCATCATG	hoΔ	Solo	1.6893	8.31721	1.36437	8.1782
AACTGCAACCGCCATTACAGAATGTGGAAGATG	hoΔ	Duo	2.40174	32.7174	1.1425	33.1749
AACTGCACCTAACCACTAGCCCACGCGATGATG	hoΔ	Duo	2.3436	32.1201	1.78836	32.2652
AACTGCCACTGAAGGGCCAGGTGCATGCCTATG	hoΔ	Duo	NA	NA	1.7217	0.711022
AACTGCGTCCAGGTTTACCTCTGGGGACAAATG	hoΔ	Solo	1.35736	6.74779	2.57255	7.89357
AACTGGCGCACGCTAACGTTAAATAACCCCATG	hoΔ	Solo	2.15602	8.27026	2.90469	7.77988
AACTGGGGCCTTAATCTATGGCGTCGCGTGATG	hoΔ	Duo	NA	NA	1.15946	4.48477
AACTGTAACCGGGTTTATATCTTATGCTCTATG	hoΔ	Duo	NA	NA	1.41309	15.9671
AACTGTACCAGATATAGCCTGTTATGAGACATG	hoΔ	Duo	0.57071	5.67051	0.824304	5.61463
AACTGTATGCAACAAGCCCCAGCAAACCCAATG	hoΔ	Duo	NA	NA	2.19814	33.1066
AACTGTCGAGATGACCCGAAAAAAGAGTGTATG	hoΔ	Duo	0.351206	0.23172	0.443323	0.202381
AACTGTCGATGGCAAGGTTCAGCACCCGTGATG	hoΔ	Duo	0.347994	1.8134	0.316955	1.91538
AACTGTCTCAGTAATGCGCTCACACATAATATG	hoΔ	Duo	0.129217	1.31036	0.119627	0.738007
AACTGTTCGAAGGCATTCATGAGCAGAACAATG	hoΔ	Duo	NA	NA	1.25608	33.4642
AACTGTTTCGCTAAAACTGCGCTCATGTGGATG	hoΔ	Duo	3.2612	25.4939	2.33553	26.1041
AACTTACAGACGAATGTGGAAACCGGTAGCATG	hoΔ	Duo	0.364283	3.28548	0.403741	3.43561
AACTTACCATAGGGCGCTGATTGCGGTTTAATG	hoΔ	Solo	2.28284	4.07707	2.11327	4.79923
AACTTACCCAGATGGCAACCGCCCAAGCCGATG	hoΔ	Duo	NA	NA	0.302806	0.711022
AACTTATGTGGCCAACCTCCGCGTACACCGATG	hoΔ	Duo	0.289885	0.81147	0.168225	0.767234
AACTTCCCATATGGGCTCGAACGGAGGACCATG	hoΔ	Duo	0.645151	0.789941	0.489872	0.907974
AACTTCCTTGATAGCACAGGGTAAATGACAATG	hoΔ	Duo	2.14626	31.2314	1.68225	30.6139
AACTTCTAGATGCAACGACACAACCGTAACATG	hoΔ	Duo	1.80881	33.089	2.80263	33.2339
AACTTCTATGCTACCTCACGTTCAAGGAGTATG	hoΔ	Duo	0.305738	2.48982	0.385389	3.58505
AACTTGCGCCTGAATGTGTAGGCCTACTAAATG	hoΔ	Duo	0.588004	1.09722	NA	NA
AACTTGCTGCACCAGCAACCAACTTTCTGTATG	hoΔ	Solo	1.1933	16.8191	1.55358	16.8356
AAGAAAGAGCACGATCTCATGCACGCGAGCATG	hoΔ	Duo	1.97846	27.8232	4.21685	21.268
AAGAAAGCTATATGACCGGACCCAACATCCATG	hoΔ	Duo	0.507298	2.77559	0.991644	2.75727
AAGAACAACACTAAGATGTGGTCCCAGCATATG	hoΔ	Duo	1.86778	32.5781	2.94696	33.4642
AAGAACAGACATGGCCGCCGAGACGGAGCAATG	hoΔ	Duo	0.272948	0.437464	0.289865	0.446234
AAGAACAGGAAAGGGATGTACCACTCTCCCATG	hoΔ	Duo	2.06748	25.3866	2.11092	20.8143
AAGAACCTGCCCCAGGTGCAACACTACGGTATG	hoΔ	Solo	2.28284	23.0814	3.33345	21.1389
AAGAACCTTACTCTGAGCAAGGCGGTAGTGATG	hoΔ	Solo	1.74217	32.0925	1.54436	32.0748
AAGAACGAAAACATACAGCAATATGGCACCATG	hoΔ	Duo	0.29456	3.34281	0.178873	3.49238
AAGAACGATCTACCATTCTACCATTCATGCATG	hoΔ	Duo	0.54876	2.20483	0.600971	2.21451
AAGAACGCGTATTATGAGCAACGCATATCCATG	hoΔ	Duo	0.180224	1.61728	0.0672901	1.72515
AAGAACGGACCAACAATGACACCAGGCATCATG	hoΔ	Duo	1.91464	33.1167	1.52524	33.3889
AAGAAGACTACGCATGCAGAACCATTTATCATG	hoΔ	Duo	NA	NA	0.628041	22.3435
AAGAAGGCCAAATGCGAATATTTCCACTTCATG	hoΔ	Duo	0.228284	0.328901	0.318443	0.254495
AAGAATCCCTAGCACATGCCGCTAGATCTCATG	hoΔ	Duo	1.72214	11.9028	2.05541	10.1314
AAGAATCGACGCTCTCCCAGACAACGAATGATG	hoΔ	Duo	2.10262	33.0072	2.56712	33.4409
AAGAATGCTTGGCAACCACTGGCAACAACTATG	hoΔ	Duo	0.145272	0.230067	0.133311	0.233962
AAGAATTGCCCCGCGCGCGTATGCGTTTAGATG	hoΔ	Duo	0.887771	1.91745	1.29358	2.30818
AAGAATTTAGTCGCCATGTCACAGGGGCAGATG	hoΔ	Duo	2.01651	30.6665	3.1088	28.3759
AAGACAAATGCGTAAATCATTACCCAGAATATG	hoΔ	Duo	0.159268	0.796271	0.242245	0.78531
AAGACAACCTTATGTACTACAGACCATTGTATG	hoΔ	Duo	0.518827	0.934076	0.173032	0.735227
AAGACAACTGAACAAAAGATGTCGAGATATATG	hoΔ	Duo	NA	NA	1.23814	33.3336
AAGACACATGTGTCCGTCCAGTATTCGAAGATG	hoΔ	Duo	0.353297	1.71058	0.15073	1.7713
AAGACATATGACAAAGTCACACACGATCCTATG	hoΔ	Duo	0.380473	1.55533	NA	NA
AAGACATGCCGCCGCAGTCATACAGGTACTATG	hoΔ	Duo	0.285355	1.04675	0.201295	0.596419
AAGACATGGATAGTAGGGACATAGTAAGGGATG	hoΔ	Duo	0.300374	1.11876	0.212426	0.692383
AAGACATGTACCGAGCGGGACCGGGTAGCCATG	hoΔ	Duo	0.481933	0.467671	0.376825	0.237993
AAGACATGTATCGCTCGCCACCAGACAAGCATG	hoΔ	Duo	0.212807	0.976968	0.0942062	0.77469
AAGACATTCAACGATATTGGCTCTCCCGACATG	hoΔ	Solo	2.85355	26.6721	4.05496	22.9952
AAGACATTCGCTCAATAGGATGGTCCGCAGATG	hoΔ	Duo	0.360449	1.88741	0.443323	2.61508
AAGACCAAGGCCACTTTGGGATGGAAGGATATG	hoΔ	Duo	1.34525	6.9847	1.15403	7.43497
AAGACCACACTGGATATGTCAAAAGTTGAAATG	hoΔ	Duo	1.42678	33.1167	2.29477	33.4308
AAGACCAGGGGTTGAGCTCTTAAACTGCTTATG	hoΔ	Solo	1.53959	0.789941	NA	NA
AAGACCAGTCCATGACCAACCTAGTCGTATATG	hoΔ	Duo	0.317613	1.68791	0.611855	1.72232
AAGACCGGTACATGCCCCAGTACACAGCCAATG	hoΔ	Duo	0.616984	7.38609	1.48038	6.92353
AAGACCTAACCCTTGACGGGATACCTTCGTATG	hoΔ	Solo	2.02919	1.86655	0.975707	1.94301
AAGACCTGAGCGACGGGATTATGGAGCGGGATG	hoΔ	Duo	1.27839	8.07007	1.34944	6.94587
AAGACCTGTTACGAAGTAACGACTGATGCAATG	hoΔ	Duo	1.95672	26.446	1.50141	20.3646
AAGACGCACAAATGTACTCGGCCCCAGGCAATG	hoΔ	Duo	0.298525	1.6897	0.115946	0.68966
AAGACGGCCGCATGTTCCAGCGTAAGCCACATG	hoΔ	Duo	0.760947	1.18184	0.495822	1.95074
AAGACGGTTGTGTGGCACGAATGTGTCGGCATG	hoΔ	Duo	1.62202	0.789941	NA	NA
AAGACGTCCTAATAGAACGAATAAATGCCAATG	hoΔ	Duo	3.28158	30.5829	2.52644	31.3162
AAGACGTTCGTACTTGATGAAGCTAAACCAATG	hoΔ	Duo	0.587496	7.15247	0.879258	7.52113
AAGACTACCCCAAGTTCTCGGGACTACATGATG	hoΔ	Duo	NA	NA	1.20702	33.4642
AAGACTAGCACCAGGAGGACGATGCTGTGGATG	hoΔ	Duo	2.0499	8.13457	3.33135	7.12429
AAGACTGCGGATGGCCCTAACCAGCACGGGATG	hoΔ	Duo	1.12104	1.87801	0.637277	2.76168
AAGACTTCGGACACGGTTGTGTCCCGATGTATG	hoΔ	Duo	1.42678	0.193595	NA	NA
AAGAGAACACGTATCCCTATGCTAATTAGAATG	hoΔ	Duo	NA	NA	2.08892	33.0199
AAGAGAACGGCGTCCACGGCAATGGAGGGCATG	hoΔ	Duo	1.65741	18.0632	2.0902	16.3303
AAGAGAAGGTGCCAAGAAATGGACGGGCCAATG	hoΔ	Duo	NA	NA	0.942062	13.6311
AAGAGACCTATACCTAGACTGACCAAACTCATG	hoΔ	Solo	2.45194	12.0756	4.89872	12.185
AAGAGAGCGAGGCCCTCGGCACCCAGGATTATG	hoΔ	Solo	1.81053	12.8203	1.22468	11.868
AAGAGATGCTATTACTTGTGAGCTTGACATATG	hoΔ	Duo	NA	NA	0.198329	0.369212
AAGAGCCACAACAAAGGCTGAATGGAAGGCATG	hoΔ	Duo	1.53085	31.0865	1.62325	29.4877
AAGAGCCGAAAATGCATAGAGCAGTGGATCATG	hoΔ	Duo	0.456568	0.789941	0.66199	1.16742
AAGAGCGATAGCGAGAATGACCGACTTCGGATG	hoΔ	Duo	0.215362	0.208637	0.163837	0.219347
AAGAGCTGTACTTCGGGCACTATGCACTCCATG	hoΔ	Duo	NA	NA	1.1059	25.3401
AAGAGGGTTACACTGCCTATCGGAGCGTTAATG	hoΔ	Solo	1.59799	8.25241	2.49369	8.36465
AAGAGTACCAGGATTAGTTCCCTATTATCTATG	hoΔ	Solo	NA	NA	3.5589	31.9583
AAGAGTGCGGCAAGTCCTATGCTACAGGAAATG	hoΔ	Duo	2.28284	30.729	3.0617	29.2138
AAGAGTGGAAACGGTCATTTGTTACGATTTATG	hoΔ	Solo	1.68209	10.7153	1.62951	11.1324
AAGATAAAGGCTGTCGTTTTCCTGGTCACGATG	hoΔ	Solo	3.04379	20.0561	3.68974	21.4537
AAGATATGCCTGACCCAGTTGGCGAGGCATATG	hoΔ	Duo	0.321025	0.194121	0.386487	0.202381
AAGATATGCGCTTCATCGTTGCAGATTTGCATG	hoΔ	Duo	0.234998	0.329135	NA	NA
AAGATATGTCAAAATATACCAACAGGCACAATG	hoΔ	Duo	0.032612	0.627681	NA	NA
AAGATCCACGGCTTAACCCTGCACGCAATGATG	hoΔ	Duo	2.5999	32.81	2.44192	32.6465
AAGATCCTCGGGCCCGGAATGGGACGACTTATG	hoΔ	Duo	1.27977	2.10054	1.73339	3.48011
AAGATCGAGGTATGCCCTCGGCGAAGGACGATG	hoΔ	Duo	NA	NA	1.58542	1.7713
AAGATCTGATAAAGCCTGTCGCTTCACATGATG	hoΔ	Duo	2.25431	29.1899	2.11964	29.0495
AAGATGCACTTTGAGCCCGCGCCGCCAGTAATG	hoΔ	Duo	NA	NA	7.14397	25.5944
AAGATGCCGGATCGGCGGGCTCCCAAACGTATG	hoΔ	Duo	NA	NA	1.88412	32.1756
AAGATGCTAGTAGCGGGTTCGCTAGGTCTGATG	hoΔ	Duo	1.75603	23.4077	2.25755	21.4465
AAGATGGCTGCAACACTCCGCGTGCCCGGCATG	hoΔ	Duo	1.69945	32.6178	1.77827	32.4132
AAGATTCCCTTCCCATGCCCTACGTGAACAATG	hoΔ	Duo	0.48918	11.1987	1.1059	14.5972
AAGATTGAACAAGGACGGCACATGGTAGACATG	hoΔ	Duo	1.90805	28.0112	2.18478	28.5561
AAGATTGTCGAACCCATTCTGCACCGCCAAATG	hoΔ	Solo	1.55901	0.932984	1.77646	0.950595
AAGCAAAACGCCACAGTGGTCCTAATCATGATG	hoΔ	Duo	2.97762	32.8679	1.96051	33.4642
AAGCAAATGACACTGCTACGCGGACGGAACATG	hoΔ	Duo	NA	NA	1.46182	33.4642
AAGCAACCCAAATGTGGCAACCAAACTCTTATG	hoΔ	Duo	0.356694	0.45359	NA	NA
AAGCAACCCATGTCAAACACCCAACTAGCAATG	hoΔ	Duo	1.46905	33.0003	1.21221	33.4642
AAGCAACTTCTCTCGTATGGAAAACTGGAAATG	hoΔ	Duo	2.09775	31.2959	1.97833	30.9993
AAGCAATAACCATGTCGCGTTTACCCGCACATG	hoΔ	Duo	0.413558	0.368548	0.395939	0.233732
AAGCAATGATCAGCCAATCCGGGAGTCTTCATG	hoΔ	Duo	0.263405	0.193595	0.20187	0.291593
AAGCACAACCACCCGCTACGATAGCAAATGATG	hoΔ	Duo	1.90237	32.814	1.75418	32.5714
AAGCACACATAACCACGACCACCATGCACCATG	hoΔ	Duo	NA	NA	0.572626	2.5632
AAGCACACGTTGCACTTGCAAGTCTGGGGTATG	hoΔ	Solo	NA	NA	2.32375	13.4908
AAGCACCGCACGAGGTATCTCCCTTATTCAATG	hoΔ	Solo	1.45123	24.4122	1.71504	23.4821
AAGCACCGTACCAAACCAAAGTCCTTAACCATG	hoΔ	Solo	2.04029	33.1167	1.55928	32.9261
AAGCACCTTGTTAGGCAAGGTTCAAGAATGATG	hoΔ	Duo	1.86101	30.8748	3.42568	31.8448
AAGCACGCAGGTTCCCCCCTCACATTCATGATG	hoΔ	Duo	1.98247	29.9197	1.16863	31.9612
AAGCACTCAAGGTAGGACAAGCTTTACCACATG	hoΔ	Solo	1.05989	24.5261	1.3458	18.6879
AAGCACTTCAGCAATGTGTCAACCGCGAATATG	hoΔ	Duo	0.518827	0.595644	NA	NA
AAGCAGAATACACTCAGAGACATGAACAGGATG	hoΔ	Duo	NA	NA	1.74954	33.4642
AAGCAGACTGATACGTCCCAGGGCGCCATGATG	hoΔ	Duo	1.39916	5.57199	1.69571	5.29072
AAGCAGACTGGACTCCATCCCAGCCTTATGATG	hoΔ	Duo	1.6306	4.67054	1.54881	4.24886
AAGCAGATCCATGAGCTTGCTTTCCCCTCCATG	hoΔ	Duo	0.28122	0.816904	0.45219	0.852713
AAGCAGCACAGTTAGGAAATGCCTGCTACTATG	hoΔ	Duo	2.61665	16.7886	2.96077	16.4093
AAGCAGCCAGCCGATGGAGTCGGTCCAAGGATG	hoΔ	Duo	1.18708	1.59127	0.912623	1.66269
AAGCAGGATGCTGAGTATAGCATCTAAGCCATG	hoΔ	Duo	0.480598	0.304707	0.249789	0.476532
AAGCATATCTTATGTCTATCGCCGTATCACATG	hoΔ	Duo	0.302826	2.94423	0.398054	3.09728
AAGCATATTTAGAGCTCGAGGCCGTACGTGATG	hoΔ	Solo	2.1687	12.1201	1.93532	12.781
AAGCATCAAGCGATATAGCCATGACGCAACATG	hoΔ	Duo	0.423223	1.68329	0.206479	1.71456
AAGCATCCTTTCTAACAACGGGGCCAACGCATG	hoΔ	Solo	NA	NA	1.03952	0.999014
AAGCATCGCGACGCGCTTAACATTCACCAGATG	hoΔ	Solo	1.44873	29.5154	1.10831	28.2419
AAGCATGACGCTGAAAGAGAAAAAACCAGAATG	hoΔ	Duo	0.0671424	0.204829	NA	NA
AAGCATGATAAGCGAAACTGTTCTTGCTCTATG	hoΔ	Duo	0.141415	0.430222	0.269161	0.213021
AAGCATGCCCGGGCGGTCAGCCACCAAACCATG	hoΔ	Duo	0.549573	0.193595	NA	NA
AAGCATGCTACGTAGTAGAAATACTCCTAAATG	hoΔ	Duo	NA	NA	0.20187	0.406242
AAGCCAAAGAGGCCCCAACTGGAGCACATGATG	hoΔ	Duo	1.85481	18.1053	2.62432	16.2555
AAGCCAACCCTCCACCCCGATCGCAGCCACATG	hoΔ	Solo	1.3697	0.766883	1.72377	0.926823
AAGCCAAGACAATGGGACGCCATTCGGAAAATG	hoΔ	Duo	0.648534	1.23955	0.365289	1.1226
AAGCCAAGGGCCGGCTAAGACATGGTGAGTATG	hoΔ	Duo	1.58168	24.4853	1.77422	22.9005
AAGCCACACCCCACTAATACGTTATGATTTATG	hoΔ	Duo	0.217413	0.864905	0.183817	1.1702
AAGCCAGAAGGCCATACAATCCTTAGCCTGATG	hoΔ	Solo	1.71213	4.21058	2.31696	4.46836
AAGCCAGACACATGGCACTGTTCACCGAACATG	hoΔ	Duo	NA	NA	0.221662	2.67712
AAGCCAGTACGGCACACAGACATGGTGGTCATG	hoΔ	Duo	0.705605	8.10374	0.807482	7.74393
AAGCCAGTCAACGACCACCAATGCTCCTACATG	hoΔ	Duo	0.48918	0.897038	0.724663	1.20994
AAGCCATGCCAAGGGGTGCTACAACCAATTATG	hoΔ	Duo	0.353929	1.10472	0.287409	0.711022
AAGCCATGCGAAAGGCCTACGTCCGTACAAATG	hoΔ	Duo	0.263912	1.24851	0.234053	0.7246
AAGCCATTACCGAATGCCCCGGTACCAGCCATG	hoΔ	Duo	0.983983	0.907296	0.538321	1.23971
AAGCCATTCTAAGCCATGCCCTGGGCGGGTATG	hoΔ	Duo	2.10262	0.230211	NA	NA
AAGCCCAGTCTCACAAGAATCCATGATTACATG	hoΔ	Duo	0.523151	0.918092	0.188412	3.32248
AAGCCCCCTGTTGATGCAGACGCCGGAACCATG	hoΔ	Duo	NA	NA	0.450551	6.60607
AAGCCCCGGTTCACAATCTCAGCACTTATGATG	hoΔ	Duo	1.01999	31.0428	1.43357	32.4448
AAGCCCCTAAACACCCAACTCCTCAACATGATG	hoΔ	Duo	1.43237	18.3074	1.51777	14.9688
AAGCCCCTTCACCAGGATGTACTTGCTGGAATG	hoΔ	Duo	NA	NA	0.151596	0.268945
AAGCCCGGTGCGGTGCCGCACAAAGCAATAATG	hoΔ	Solo	0.843659	1.94144	0.641404	1.7713
AAGCCCTCAACATGGACGGAAAATCTATCCATG	hoΔ	Duo	0.332312	0.390156	0.253242	0.211777
AAGCCGAACGCTGAGCGTCCATGAAACTCGATG	hoΔ	Duo	1.54092	10.2997	1.93954	10.8464
AAGCCGATTGCGAATGCACAAATACACGCCATG	hoΔ	Duo	0.724956	11.6706	0.398054	11.5329
AAGCCGTAATCACCAATAAGAGGCGGGACGATG	hoΔ	Solo	1.14142	21.7225	1.20777	21.0808
AAGCCGTCTTGGTTATGTCAACGGACGCCTATG	hoΔ	Duo	1.14142	1.8933	1.06362	1.7713
AAGCCGTTCCGCTACCCCATACCGTATGCGATG	hoΔ	Duo	NA	NA	0.52991	7.77988
AAGCCGTTGGTACAGACAATCCATATGTGCATG	hoΔ	Duo	1.50962	24.6609	1.49721	26.3754
AAGCCTAACAGGCATCATGGCCGAAATCCCATG	hoΔ	Duo	0.472312	0.359586	0.430657	0.204839
AAGCCTACTGTGAGTCCCAGCTGGGTATGTATG	hoΔ	Duo	0.869036	0.542184	1.02869	0.605921
AAGCCTATCGCATGCAAAAGTGTACACGCGATG	hoΔ	Duo	1.3226	25.8658	1.23864	31.4713
AAGCCTCGGATTACAGAGTGTCGCGCGATAATG	hoΔ	Solo	1.55116	32.6522	2.07527	31.602
AAGCCTCTGGGTAACATTGTGTATGTGCGTATG	hoΔ	Duo	1.14142	7.88848	0.69164	8.41214
AAGCCTGGACCAAGAATGTTCTCCATACCGATG	hoΔ	Duo	1.75603	27.7334	2.24646	26.911
AAGCGAATGCCCCGGGCACTACCACAGCACATG	hoΔ	Duo	NA	NA	1.1059	31.4359
AAGCGAGCATTCAGATCGTTATGTGTGCCAATG	hoΔ	Duo	0.36849	1.88225	0.548109	2.00231
AAGCGATCCTGGCGCATTCCATATATACCCATG	hoΔ	Solo	1.04428	13.9977	1.29097	13.0008
AAGCGATGCGTCGAAATATCACGGTTCATAATG	hoΔ	Duo	0.415062	0.213955	NA	NA
AAGCGATGGTCTCAAAGTTCACATCATCCGATG	hoΔ	Duo	0.175603	0.222336	NA	NA
AAGCGATGTACAAGCACTCTAGACATTTATATG	hoΔ	Duo	0.0766054	0.455505	0.118901	0.278206
AAGCGATTATAAGCGCATGCTGACAAGGGCATG	hoΔ	Duo	1.23654	2.73656	0.959348	2.29987
AAGCGCAATCCCTCCCTCCAGCCCTTAATGATG	hoΔ	Duo	1.32552	20.4486	1.18517	16.0274
AAGCGCACCGTTAACATGAGTCGCAACCTGATG	hoΔ	Duo	NA	NA	2.04655	32.7346
AAGCGCACGCCCTTCACACAAGAACAGAGCATG	hoΔ	Solo	1.78722	31.4281	1.55702	29.939
AAGCGCATAAAACTGAGCGTAAACAGCAGAATG	hoΔ	Solo	2.01651	33.1167	1.45347	33.4209
AAGCGCATAATGAACGGCTGGTGGAGTCGCATG	hoΔ	Duo	2.2658	31.9101	2.04113	30.557
AAGCGCATGAAGCGCTGGATTCATACGTGCATG	hoΔ	Duo	NA	NA	1.5073	5.5595
AAGCGCCCTCTATGTTACAAACGTGCGCCAATG	hoΔ	Duo	0.460573	1.71549	0.165274	1.52312
AAGCGCCGCCGACACGCACTCATCCGCATGATG	hoΔ	Duo	2.66331	7.62399	3.39962	6.63349
AAGCGCGATGAGCAAACGGGTTCCACCGCTATG	hoΔ	Duo	0.156022	0.193595	0.147927	0.229615
AAGCGCGCATGACTGACTCGCATATAGCTGATG	hoΔ	Duo	0.3682	0.93987	0.11215	0.920097
AAGCGCGGTGATGTCCTCCAACAAATTCAGATG	hoΔ	Duo	0.195243	0.292556	0.136531	0.289141
AAGCGCGTAACTGTCTTGTGCATGAGAACCATG	hoΔ	Duo	0.704281	19.4268	1.69571	22.7112
AAGCGCGTTAGTACCCGAGACATGGAGGGGATG	hoΔ	Duo	1.82627	28.5378	1.92284	25.735
AAGCGCTACATGATCGAAACGGCTCCACATATG	hoΔ	Duo	1.75149	32.5996	2.41881	33.1776
AAGCGCTCTGCGAGTGCGACTAAGGCTCTAATG	hoΔ	Solo	0.973565	7.58544	2.08245	8.19497
AAGCGGAGCCACCCAGATATTCACATCTTAATG	hoΔ	Solo	NA	NA	1.64861	28.6788
AAGCGGGCTTAAACGAATGCGGCTCGCACGATG	hoΔ	Duo	0.56193	2.92093	0.62321	3.57781
AAGCGGGTCACTCCTCAATTGTTGCCGATCATG	hoΔ	Solo	1.99749	5.13543	1.88412	4.79022
AAGCGTAAGGGACTGTAGTTGCGCGTTATGATG	hoΔ	Duo	2.14016	31.3909	2.45983	32.389
AAGCGTACCGCCTGATTAAAACACATTATGATG	hoΔ	Duo	NA	NA	2.52644	33.2381
AAGCGTATGGGCCCAAGGCGGATAAGGAGCATG	hoΔ	Duo	NA	NA	4.14507	28.3056
AAGCGTCTTGAGTAGACGCGTACAATGGGTATG	hoΔ	Duo	1.23654	7.05297	1.67687	5.77229
AAGCGTTACCCAAACGATGCTGACCGGTAGATG	hoΔ	Duo	0.384609	0.201475	0.186222	0.464523
AAGCGTTTCCGAATAGGCCGGTCCCCATGGATG	hoΔ	Duo	0.751667	0.216193	NA	NA
AAGCTAAGTTCCATGGCGGACCACTGGATTATG	hoΔ	Duo	1.30448	32.4573	2.26951	31.3374
AAGCTAATGGGCTCTCTTGATCTCAGCTGGATG	hoΔ	Duo	2.30219	31.4401	3.31068	31.8226
AAGCTAATTAACGACATATCCTAGAGAATGATG	hoΔ	Duo	NA	NA	2.55268	33.4642
AAGCTACCCCTGGCCTGGAATCTGTAATGGATG	hoΔ	Duo	1.08027	1.25777	1.61197	1.47321
AAGCTACTGGATGCCATTAGGACTGTTAGGATG	hoΔ	Duo	3.29744	12.932	1.93243	14.837
AAGCTATGAACGCACCACAGCTTAGACCATATG	hoΔ	Duo	NA	NA	0.161142	0.202381
AAGCTATGCACGTGCTTTTGCTAGATACGTATG	hoΔ	Duo	0.231593	0.193595	0.186086	0.203929
AAGCTCAACCTCAAGTCTAGCTACGCTCAGATG	hoΔ	Solo	1.53287	19.8226	1.86898	22.1801
AAGCTCAGAGCGAAGCGTGAATGAGACCCGATG	hoΔ	Duo	1.41813	10.0857	1.37027	9.92536
AAGCTCGCGATATGCGCACCCATATCGCCAATG	hoΔ	Duo	0.307799	0.320821	0.326098	0.202381
AAGCTCTCACATTTACATCTATGGTGGGATATG	hoΔ	Duo	0.540673	12.7948	0.842898	12.3075
AAGCTCTGCACCCGCTAGCCAGTACCATGCATG	hoΔ	Duo	0.678391	0.444663	0.429712	0.570211
AAGCTCTTACGATGGATAACACCACTCCCCATG	hoΔ	Duo	0.291427	0.704188	0.306964	1.04873
AAGCTGTTAAACCTGCCGACACCCAGCATGATG	hoΔ	Duo	1.4728	10.0324	5.0428	9.70128
AAGCTTAAACCATTTATGAATCCTCCCAATATG	hoΔ	Duo	2.23894	33.1167	2.95179	33.2151
AAGCTTTCCATCGCGGTCGTCATCCTGGAGATG	hoΔ	Solo	NA	NA	2.24646	2.55725
AAGGAACTGCTACGCCGGATGAGGTACCGGATG	hoΔ	Duo	NA	NA	2.14105	4.45861
AAGGAATGGAACCTGTTCAAGGCCAGAGCGATG	hoΔ	Duo	0.194877	0.851597	0.253091	1.54329
AAGGAATTCTGCAATGCGAACAAACACTTTATG	hoΔ	Duo	0.297762	0.789941	0.261684	0.754548
AAGGACACAATCCCCCAAGGCCGAGGGATGATG	hoΔ	Duo	1.23273	7.5167	1.8931	8.5467
AAGGACAGTCGCGTCAACGTAGACTCGATGATG	hoΔ	Duo	1.57331	17.3793	1.7217	17.4042
AAGGACGAAACATGCCGACACAATTACACTATG	hoΔ	Duo	0.249686	1.2793	0.145465	1.47077
AAGGACTACGTGAACACTAACCACCCGGAGATG	hoΔ	Solo	3.30719	12.2702	3.09969	14.0453
AAGGACTGTCCCACAATCAAATGCAGTGCTATG	hoΔ	Duo	0.65224	11.4481	0.696307	11.497
AAGGAGACTCCTGATGACTCCAAATCACCGATG	hoΔ	Duo	NA	NA	0.628041	0.974111
AAGGAGACTGAGAATGCGAGATACCGTGATATG	hoΔ	Duo	0.240708	0.959582	0.349909	0.822938
AAGGAGCGGGTATGAAGGAGGACCCCACAGATG	hoΔ	Duo	NA	NA	0.518134	0.378981
AAGGAGGCCGCATGGTACACCGACGGTCCGATG	hoΔ	Duo	0.456568	2.50906	0.337455	2.47231
AAGGAGTATCTCAACAATCATACATGGGGCATG	hoΔ	Duo	1.18124	12.7452	0.963232	12.9534
AAGGATACGTGACGCAGAGTCATGGCGCGGATG	hoΔ	Duo	3.62569	14.1355	2.11416	15.1758
AAGGATGAGGGGCAGCGAAGGCCGTACCGTATG	hoΔ	Duo	0.521083	0.226991	0.294989	0.202381
AAGGATGCTTCAAGGATTGAGCGGCGGCACATG	hoΔ	Duo	0.269203	0.226926	0.171284	0.202381
AAGGATGTTAGGCAGGAAGGAAGGCAGTGGATG	hoΔ	Duo	0.360836	0.214267	0.249829	0.202381
AAGGCAAACACATGCCCCAATCGCGCACCGATG	hoΔ	Duo	0.831498	7.02869	0.905263	7.3579
AAGGCAATAAGGCACCGGGAGCATACAAAGATG	hoΔ	Solo	2.60138	33.0828	3.19086	33.3318
AAGGCACCCATTCTCGCGGACCTGATGACGATG	hoΔ	Duo	2.88209	19.1943	3.8075	18.5625
AAGGCATCTGGCCATGATAGGAACATCGGAATG	hoΔ	Duo	0.273941	1.3902	1.0277	1.7713
AAGGCCAGTTTATTAGTACCCTGGCGATGGATG	hoΔ	Duo	0.436425	0.789941	0.588789	0.981683
AAGGCCATGCTGAAGGAGGCTGAAGTGAGAATG	hoΔ	Duo	3.53169	31.7368	3.03254	33.0515
AAGGCCCAACCACCCACCCCCCGCATCATGATG	hoΔ	Duo	NA	NA	0.770778	18.9656
AAGGCCCCCCTATGCGACTCCCTATCGCTGATG	hoΔ	Duo	NA	NA	0.605611	1.63594
AAGGCCGACTTAGACGATATGCCAGCAGGCATG	hoΔ	Duo	1.89009	5.57863	2.4647	4.59687
AAGGCCGCAGCTAATGGATTTCAGGAAGCAATG	hoΔ	Duo	0.32612	7.7433	0.174456	7.79707
AAGGCCTAGCCAAGCACTCGATGCTCCCGGATG	hoΔ	Duo	0.965817	1.40237	NA	NA
AAGGCGACGTTCGAATTCCTTTCTATGACGATG	hoΔ	Duo	NA	NA	2.3316	33.4407
AAGGCTAGCAAATCCAAAACGATCCATATGATG	hoΔ	Duo	NA	NA	1.99495	32.3616
AAGGCTCATAACTCCCTCAACATAAATGAGATG	hoΔ	Duo	1.27571	9.15165	1.45591	8.42657
AAGGCTGCAGCTCTGTGCGGCGGTGCGATTATG	hoΔ	Solo	2.11163	3.57559	1.14814	4.99004
AAGGCTTCGACTTATACATAATTCATGAGGATG	hoΔ	Duo	1.3282	31.4752	1.17313	32.8923
AAGGGAAGGTTACTAAGCAGATGAGCGTACATG	hoΔ	Duo	0.604281	2.95186	0.488477	3.05079
AAGGGACAGCCGCGTTATGTCGTATCCGGAATG	hoΔ	Duo	NA	NA	0.347075	1.6017
AAGGGATGCTTGCATCGCTGAAACGCCTTAATG	hoΔ	Duo	0.55679	0.193595	NA	NA
AAGGGCAAACAGAAAGATTATCCTTTATGTATG	hoΔ	Duo	0.428033	4.69579	0.762622	4.36587
AAGGGCACACCCTTTCATGCAGAGCAAGAGATG	hoΔ	Duo	1.73327	30.965	1.47197	30.3181
AAGGGCACGACTCCCGTCGGTACAGATGGTATG	hoΔ	Duo	0.760947	1.87347	0.667675	2.24084
AAGGGCAGGCGATGCTGCTACCCTGCGAGAATG	hoΔ	Duo	0.892145	0.926934	1.10489	0.89561
AAGGGCGCCCCTAATGGCAGCTCCACCTGAATG	hoΔ	Duo	0.657181	0.270898	NA	NA
AAGGGCGTTCAATGGAAGTATCGAGAAATCATG	hoΔ	Duo	0.402854	22.7547	0.775816	18.3752
AAGGGCTAATTCCAATGTACGTTCAACGAGATG	hoΔ	Duo	0.57071	3.21027	1.07664	3.63043
AAGGGGCAGCTAAACACTGGCTTCTTCGGGATG	hoΔ	Solo	1.90237	5.59453	1.40102	6.73287
AAGGGGCCGTGGCGTATGCAAGAGGCCTCTATG	hoΔ	Duo	0.848749	0.987198	0.696307	1.12729
AAGGGGGCGAAGCGGTGGATGACAAGACGCATG	hoΔ	Duo	1.91464	9.29258	2.00454	10.0795
AAGGTACACTTTGTCGCAATCCAATGAGGGATG	hoΔ	Duo	NA	NA	1.20584	4.11905
AAGGTACCAAGGATCGTGCAAGCATTCATGATG	hoΔ	Duo	4.43886	32.9587	2.2374	33.4063
AAGGTAGCGCATGTCCGGCGGCACCGGAATATG	hoΔ	Duo	0.775304	1.19087	0.883183	1.14299
AAGGTATACGAATCCTACTCGATTCGATGAATG	hoΔ	Duo	1.03096	1.77219	0.991644	1.61819
AAGGTATGCCAACCCTAACAGGCTGTTGGTATG	hoΔ	Duo	0.469997	0.770505	0.645985	0.813176
AAGGTCGGCTCTCGCACAGCCCATGATCACATG	hoΔ	Duo	1.31052	2.1419	NA	NA
AAGGTCTACGGCACTGGGCCATGCCGACCCATG	hoΔ	Duo	1.66407	0.336281	2.39921	0.203994
AAGGTGATGGACACCGGTCTGAGCACGTTAATG	hoΔ	Duo	3.80473	31.9035	2.92922	32.9065
[truncated: 30,909 more rows]
